# Supplementary material for: Predicting clinical outcomes in Helicobacter pylori-positive patients using supervised learning through the integration of demographic and genomic features
Source: BMC Gastroenterol. 2026 Jan 29;26:143. doi: 10.1186/s12876-025-04595-3 (PMC12922380; doi:10.1186/s12876-025-04595-3)
Supplement: Supplementary file 1 — Supplementary Material 1:Supplementary Table S1: Clinical metadata of the patients. Includes patient demographics like their age, sex, their geographical location and the disease phenotype. Supplementary Table S2: Presence/absence data of H. pylori virulence genes implicated in gastric cancer. Supplementary Table S3: Sequence-derived features extracted from H. pylori genomes using iFeatureOmega and MathFeature. Supplementary Table S4: Aggregate variant categories of H. pylori genomes. Supplementary Table S5: The final all feature-types integrated dataset. Supplementary Table S6: ShapRFECV feature elimination report. Contains information about the selected and eliminated features based on the recall metric. Supplementary Table S7: Optimal hyperparameters selected using Bayesian optimization for XGBoost and Random Forest models. Supplementary Table S8: Detailed evaluation metrics for all three models with class-specific precision, recall, F1-score, AUROC and AUPRC scores with lower and upper confidence intervals. Supplementary Table S9: Classification reports of all three models. Supplementary Table S10: Detailed evaluation metrics (AUROC, AUPRC, Precision, Recall, F1) for all models trained (i) only on demographic features (ii) only on genomic features. Supplementary Table S11: Detailed evaluation metrics (AUROC, AUPRC, Precision, Recall, F1) across Logistic Regression, XGBoost and Random Forest stratified by geographical region. Supplementary Table S12: Model performance metrics stratified by data source on held-out test set. Supplementary Table S13: Leave-one-source-out (LOSO) cross-validation performance metrics. Supplementary Table S14: Quantitative SHAP summary tables that rank features by mean absolute SHAP values for all three models (Logistic Regression, XGBoost, and Random Forest). Each table presents the top 10 features along with their mean |SHAP| values, mean SHAP values (indicating direction of effect), standard deviations, and median absolute SHAP value [file 12876_2025_4595_MOESM1_ESM.xlsx]

## Sheet: Supplementary Table S1
Genome_ID	Age	Sex	Continent	Phenotype	Source
GCA_015904695.1	62	female	North America	Non-gastric cancer	NCBI
GCA_024405915.1	43	female	Asia	Non-gastric cancer	NCBI
GCA_024405965.1	54	female	Asia	Non-gastric cancer	NCBI
GCA_024406135.1	53	female	Europe	Non-gastric cancer	NCBI
GCA_024406245.1	67	female	Europe	Non-gastric cancer	NCBI
GCA_024406335.1	50	male	Europe	Non-gastric cancer	NCBI
GCA_024406345.1	73	male	Europe	Non-gastric cancer	NCBI
GCA_024406375.1	61	female	Europe	Non-gastric cancer	NCBI
GCA_024406385.1	60	female	Europe	Non-gastric cancer	NCBI
GCA_024406415.1	73	male	Europe	Non-gastric cancer	NCBI
GCA_024406435.1	43	female	Europe	Non-gastric cancer	NCBI
GCA_024406445.1	48	female	Europe	Non-gastric cancer	NCBI
GCA_024406475.1	59	female	Europe	Non-gastric cancer	NCBI
GCA_024406485.1	51	male	Europe	Gastric cancer	NCBI
GCA_024406505.1	61	male	Europe	Non-gastric cancer	NCBI
GCA_024406535.1	63	female	Europe	Non-gastric cancer	NCBI
GCA_024406555.1	36	female	Europe	Non-gastric cancer	NCBI
GCA_024406575.1	47	female	Europe	Non-gastric cancer	NCBI
GCA_024406595.1	72	female	Europe	Non-gastric cancer	NCBI
GCA_024406605.1	59	female	Europe	Non-gastric cancer	NCBI
GCA_024406635.1	65	female	Europe	Non-gastric cancer	NCBI
GCA_024406655.1	50	male	Asia	Non-gastric cancer	NCBI
GCA_024406665.1	59	female	Asia	Non-gastric cancer	NCBI
GCA_024406675.1	46	male	Asia	Non-gastric cancer	NCBI
GCA_024406715.1	75	female	Asia	Non-gastric cancer	NCBI
GCA_024406735.1	75	male	Asia	Non-gastric cancer	NCBI
GCA_024406755.1	68	male	Asia	Non-gastric cancer	NCBI
GCA_024406765.1	49	female	Asia	Non-gastric cancer	NCBI
GCA_024406785.1	56	female	Europe	Non-gastric cancer	NCBI
GCA_024406795.1	57	female	Europe	Non-gastric cancer	NCBI
GCA_024406835.1	47	male	Europe	Non-gastric cancer	NCBI
GCA_024406855.1	49	female	Europe	Non-gastric cancer	NCBI
GCA_024406865.1	58	female	Europe	Non-gastric cancer	NCBI
GCA_024406895.1	54	male	Europe	Non-gastric cancer	NCBI
GCA_024406915.1	60	male	Europe	Gastric cancer	NCBI
GCA_024406935.1	78	male	Europe	Non-gastric cancer	NCBI
GCA_024406955.1	52	female	Europe	Non-gastric cancer	NCBI
GCA_024406975.1	53	female	Europe	Non-gastric cancer	NCBI
GCA_024406995.1	60	female	Europe	Non-gastric cancer	NCBI
GCA_024407015.1	33	male	Europe	Non-gastric cancer	NCBI
GCA_024407035.1	51	male	Europe	Non-gastric cancer	NCBI
GCA_024407045.1	40	male	Europe	Non-gastric cancer	NCBI
GCA_024407075.1	53	male	Europe	Non-gastric cancer	NCBI
GCA_024407095.1	29	male	Europe	Non-gastric cancer	NCBI
GCA_024407115.1	60	male	Europe	Non-gastric cancer	NCBI
GCA_024407135.1	70	male	Europe	non-gastric cancer	NCBI
GCA_024407155.1	58	male	Europe	Non-gastric cancer	NCBI
GCA_024407165.1	70	female	Europe	Non-gastric cancer	NCBI
GCA_024407295.1	77	female	Europe	Non-gastric cancer	NCBI
GCA_024407315.1	42	female	Europe	Non-gastric cancer	NCBI
GCA_024407335.1	75	female	Europe	Non-gastric cancer	NCBI
GCA_024407355.1	43	male	Europe	Non-gastric cancer	NCBI
GCA_024407375.1	53	female	Europe	Non-gastric cancer	NCBI
GCA_024407385.1	53	male	Europe	Non-gastric cancer	NCBI
GCA_024407395.1	46	male	Europe	Non-gastric cancer	NCBI
GCA_024407505.1	53	male	Europe	Non-gastric cancer	NCBI
GCA_024407555.1	72	female	Europe	Non-gastric cancer	NCBI
GCA_024407575.1	49	female	Europe	Non-gastric cancer	NCBI
GCA_024407595.1	48	male	Europe	Non-gastric cancer	NCBI
GCA_024407615.1	22	female	Europe	Non-gastric cancer	NCBI
GCA_024407655.1	31	female	Europe	Non-gastric cancer	NCBI
GCA_024409255.1	61	male	Asia	Non-gastric cancer	NCBI
GCA_024409265.1	32	female	Asia	Non-gastric cancer	NCBI
GCA_024409295.1	23	male	Asia	Non-gastric cancer	NCBI
GCA_024409305.1	55	female	Asia	Non-gastric cancer	NCBI
GCA_024409335.1	30	male	Asia	Non-gastric cancer	NCBI
GCA_024411815.1	76	male	Asia	Non-gastric cancer	NCBI
GCA_024411835.1	36	female	Asia	Non-gastric cancer	NCBI
GCA_024411855.1	28	male	Asia	Non-gastric cancer	NCBI
GCA_024411875.1	36	female	Asia	Gastric cancer	NCBI
GCA_024411895.1	24	male	Asia	Non-gastric cancer	NCBI
GCA_024411915.1	32	female	Asia	Non-gastric cancer	NCBI
GCA_024411935.1	28	female	Asia	Non-gastric cancer	NCBI
GCA_024411955.1	53	male	Europe	Non-gastric cancer	NCBI
GCA_024411965.1	50	male	Europe	Gastric cancer	NCBI
GCA_024411995.1	64	male	Europe	Gastric cancer	NCBI
GCA_024412005.1	45	female	Europe	Non-gastric cancer	NCBI
GCA_024412025.1	53	male	Europe	Gastric cancer	NCBI
GCA_024412135.1	74	male	Europe	Gastric cancer	NCBI
GCA_024412155.1	51	female	Europe	Non-gastric cancer	NCBI
GCA_024412275.1	58	male	Europe	Non-gastric cancer	NCBI
GCA_024412295.1	55	female	Europe	Non-gastric cancer	NCBI
GCA_024412315.1	52	female	Europe	Non-gastric cancer	NCBI
GCA_024412335.1	63	female	Europe	Non-gastric cancer	NCBI
GCA_024412355.1	49	female	Europe	Non-gastric cancer	NCBI
GCA_024412375.1	58	female	Europe	Non-gastric cancer	NCBI
GCA_024412405.1	7	male	Europe	Non-gastric cancer	NCBI
GCA_024412515.1	24	male	Europe	Non-gastric cancer	NCBI
GCA_024412535.1	64	female	Europe	Non-gastric cancer	NCBI
GCA_024412575.1	50	female	Europe	Non-gastric cancer	NCBI
GCA_024412595.1	14	male	Europe	Non-gastric cancer	NCBI
GCA_024412615.1	14	male	Europe	Non-gastric cancer	NCBI
GCA_024412655.1	48	female	Asia	Non-gastric cancer	NCBI
GCA_024412695.1	30	male	Asia	Non-gastric cancer	NCBI
GCA_024412715.1	32	male	Asia	Non-gastric cancer	NCBI
GCA_024412795.1	38	female	Asia	Non-gastric cancer	NCBI
GCA_024412805.1	25	male	Asia	Non-gastric cancer	NCBI
GCA_024412815.1	43	male	Asia	Non-gastric cancer	NCBI
GCA_024412855.1	15	female	Asia	Non-gastric cancer	NCBI
GCA_024412915.1	66	female	Asia	Non-gastric cancer	NCBI
GCA_024412995.1	69	female	Europe	Non-gastric cancer	NCBI
GCA_024413005.1	24	female	Europe	Non-gastric cancer	NCBI
GCA_024413025.1	65	female	Europe	Non-gastric cancer	NCBI
GCA_024413715.1	40	female	Asia	Non-gastric cancer	NCBI
GCA_024413815.1	52	male	Europe	Gastric cancer	NCBI
GCA_040857565.1	67	female	Europe	Non-gastric cancer	NCBI
GCA_040857585.1	73	male	Europe	Non-gastric cancer	NCBI
GCA_040857625.1	79	female	Europe	Gastric cancer	NCBI
GCA_040857645.1	77	female	Europe	Gastric cancer	NCBI
GCA_040860865.1	77	male	Europe	Non-gastric cancer	NCBI
GCA_040860925.1	67	male	Europe	Non-gastric cancer	NCBI
GCA_040860965.1	77	male	Europe	Gastric cancer	NCBI
GCA_040860985.1	74	female	Europe	Gastric cancer	NCBI
GCA_040861005.1	81	male	Europe	Gastric cancer	NCBI
GCA_040861025.1	79	male	Europe	Non-gastric cancer	NCBI
GCA_040861045.1	78	female	Europe	Gastric cancer	NCBI
GCA_040861065.1	75	female	Europe	Gastric cancer	NCBI
GCA_040861085.1	76	male	Europe	Gastric cancer	NCBI
GCA_040861105.1	78	male	Europe	Non-gastric cancer	NCBI
GCA_040861125.1	71	male	Europe	Non-gastric cancer	NCBI
GCA_040861145.1	72	female	Europe	Non-gastric cancer	NCBI
GCA_040861165.1	43	female	Europe	Non-gastric cancer	NCBI
GCA_040861185.1	71	male	Europe	Non-gastric cancer	NCBI
GCA_040861205.1	57	male	Europe	Gastric cancer	NCBI
GCA_040861225.1	72	male	Europe	Gastric cancer	NCBI
GCA_040861245.1	64	female	Europe	Non-gastric cancer	NCBI
GCA_040861265.1	65	female	Europe	Non-gastric cancer	NCBI
GCA_040861285.1	74.7397	female	Europe	Non-gastric cancer	NCBI
GCA_040861305.1	49.389	male	Europe	Non-gastric cancer	NCBI
GCA_040861325.1	61.1973	female	Europe	Gastric cancer	NCBI
GCA_040861345.1	54.9918	female	Europe	Non-gastric cancer	NCBI
GCA_040861365.1	20.7753	male	Europe	Non-gastric cancer	NCBI
GCA_040861385.1	67.0055	female	Europe	Non-gastric cancer	NCBI
GCA_040861405.1	60.1562	female	Europe	Gastric cancer	NCBI
GCA_040861445.1	55.5671	female	Europe	Gastric cancer	NCBI
GCA_040861455.1	66.3233	male	Europe	Gastric cancer	NCBI
GCA_040861485.1	42.1041	female	Europe	Non-gastric cancer	NCBI
GCA_040861505.1	63.9973	male	Europe	Non-gastric cancer	NCBI
GCA_040861525.1	70.1288	male	Europe	Gastric cancer	NCBI
GCA_040861545.1	61.474	female	Europe	Non-gastric cancer	NCBI
GCA_040861565.1	51.852	male	Europe	Non-gastric cancer	NCBI
GCA_040861585.1	67.8575	female	Europe	Gastric cancer	NCBI
GCA_040861605.1	62.3315	male	Europe	Gastric cancer	NCBI
GCA_040861645.1	61.5918	female	Europe	Non-gastric cancer	NCBI
GCA_040861665.1	28.1726	female	Europe	Gastric cancer	NCBI
GCA_040861685.1	64.4685	female	Europe	Non-gastric cancer	NCBI
GCA_040861705.1	79.6192	female	Europe	Gastric cancer	NCBI
GCA_040861725.1	73.411	female	Europe	Gastric cancer	NCBI
GCA_040861745.1	53.7096	female	Europe	Non-gastric cancer	NCBI
GCA_040861765.1	43.2027	female	Europe	Non-gastric cancer	NCBI
GCA_040861785.1	74.337	female	Europe	Gastric cancer	NCBI
GCA_040861805.1	76.3342	female	Europe	Non-gastric cancer	NCBI
GCA_040861825.1	62.4356	female	Europe	Non-gastric cancer	NCBI
GCA_040861845.1	63.9945	female	Europe	Non-gastric cancer	NCBI
GCA_040861865.1	68.2329	female	Europe	Non-gastric cancer	NCBI
GCA_040861875.1	26.9726	female	Europe	Non-gastric cancer	NCBI
GCA_040861895.1	46.7781	female	Europe	Non-gastric cancer	NCBI
GCA_040861945.1	58.8849	female	Europe	Gastric cancer	NCBI
GCA_040861965.1	47.0137	male	Europe	Non-gastric cancer	NCBI
GCA_040861985.1	62.1069	male	Europe	Gastric cancer	NCBI
GCA_040862005.1	77.9918	female	Europe	Gastric cancer	NCBI
GCA_040862045.1	43.1699	male	Europe	Non-gastric cancer	NCBI
GCA_040862065.1	74.9178	male	Europe	Gastric cancer	NCBI
GCA_040862085.1	38.5617	male	Europe	Non-gastric cancer	NCBI
GCA_040862115.1	59.2877	female	Europe	Gastric cancer	NCBI
GCA_040862145.1	67.8164	male	Europe	Non-gastric cancer	NCBI
GCA_040862165.1	62.3753	male	Europe	Gastric cancer	NCBI
GCA_040862185.1	69.3616	female	Europe	Non-gastric cancer	NCBI
GCA_040862205.1	43.6493	female	Europe	Non-gastric cancer	NCBI
GCA_040862225.1	56.4137	male	Europe	Non-gastric cancer	NCBI
GCA_040862245.1	61.9863	male	Europe	Gastric cancer	NCBI
GCA_040862265.1	56.0986	male	Europe	Non-gastric cancer	NCBI
GCA_040862285.1	54.3562	male	Europe	Gastric cancer	NCBI
GCA_040862305.1	71.0356	male	Europe	Gastric cancer	NCBI
GCA_040862325.1	57.6548	male	Europe	Gastric cancer	NCBI
GCA_040862345.1	63.8055	female	Europe	Gastric cancer	NCBI
GCA_040862365.1	67.4986	female	Europe	Gastric cancer	NCBI
GCA_040862385.1	72.3205	female	Europe	Non-gastric cancer	NCBI
GCA_040862405.1	42.9205	female	Europe	Non-gastric cancer	NCBI
GCA_040862425.1	70.063	female	Europe	Gastric cancer	NCBI
GCA_040862445.1	63.2575	female	Europe	Gastric cancer	NCBI
GCA_040862455.1	50.9781	female	Europe	Non-gastric cancer	NCBI
GCA_040862485.1	59.4356	female	Europe	Gastric cancer	NCBI
GCA_040862505.1	52.274	male	Europe	Non-gastric cancer	NCBI
GCA_040862525.1	25.4603	female	Europe	Non-gastric cancer	NCBI
GCA_040862565.1	49.3479	male	Europe	Non-gastric cancer	NCBI
GCA_040862585.1	57.2959	female	Europe	Non-gastric cancer	NCBI
GCA_040862605.1	39.5644	female	Europe	Non-gastric cancer	NCBI
GCF_001997965.1	53	male	South America	Non-gastric cancer	NCBI
GCF_001997995.1	45	male	South America	Non-gastric cancer	NCBI
GCF_001998045.1	47	male	South America	Gastric cancer	NCBI
GCF_001998125.1	45	male	South America	Non-gastric cancer	NCBI
GCF_001998165.1	55	male	South America	Gastric cancer	NCBI
GCF_001998205.1	45	male	South America	Non-gastric cancer	NCBI
GCF_001998245.1	42	male	South America	Gastric cancer	NCBI
GCF_001998285.1	43	male	South America	Gastric cancer	NCBI
GCF_001998295.1	53	male	South America	Non-gastric cancer	NCBI
GCF_001998385.1	57	male	South America	Gastric cancer	NCBI
GCF_001998405.1	45	male	South America	Gastric cancer	NCBI
GCF_001999845.1	54	male	South America	Non-gastric cancer	NCBI
GCF_001999865.1	40	male	South America	Gastric cancer	NCBI
GCF_002983705.1	48	male	North America	Non-gastric cancer	NCBI
GCF_003382505.1	77	male	Europe	Gastric cancer	NCBI
GCF_003382515.1	77	male	Europe	Gastric cancer	NCBI
GCF_003382545.1	77	male	Europe	Gastric cancer	NCBI
GCF_003639165.1	42	male	Europe	Gastric cancer	NCBI
GCF_003639195.1	70	female	Europe	Non-gastric cancer	NCBI
GCF_003639215.1	60	male	Europe	Non-gastric cancer	NCBI
GCF_003639245.1	36	male	Europe	Non-gastric cancer	NCBI
GCF_003639265.1	36	male	Europe	Non-gastric cancer	NCBI
GCF_003639285.1	63	male	Europe	Gastric cancer	NCBI
GCF_003639305.1	66	male	Europe	Non-gastric cancer	NCBI
GCF_003639325.1	60	male	Europe	Gastric cancer	NCBI
GCF_003639335.1	42	male	Europe	Non-gastric cancer	NCBI
GCF_003639365.1	75	female	Europe	Gastric cancer	NCBI
GCF_003639385.1	63	male	Europe	Gastric cancer	NCBI
GCF_003639405.1	64	male	Europe	Non-gastric cancer	NCBI
GCF_003639425.1	45	female	Europe	Non-gastric cancer	NCBI
GCF_003639445.1	60	male	Europe	Non-gastric cancer	NCBI
GCF_003639455.1	36	male	Europe	Non-gastric cancer	NCBI
GCF_003639485.1	42	female	Europe	Gastric cancer	NCBI
GCF_003639495.1	35	male	Europe	Gastric cancer	NCBI
GCF_003639525.1	56	male	Europe	Gastric cancer	NCBI
GCF_003639545.1	54	male	Europe	Gastric cancer	NCBI
GCF_003639565.1	62	male	Europe	Gastric cancer	NCBI
GCF_003639575.1	44	female	Europe	Gastric cancer	NCBI
GCF_003639605.1	62	male	Europe	Non-gastric cancer	NCBI
GCF_003639615.1	34	male	Europe	Gastric cancer	NCBI
GCF_003639635.1	47	male	Europe	Non-gastric cancer	NCBI
GCF_003639665.1	43	male	Europe	Non-gastric cancer	NCBI
GCF_003639675.1	41	female	Europe	Gastric cancer	NCBI
GCF_003639685.1	75	female	Europe	Non-gastric cancer	NCBI
GCF_003639725.1	60	female	Europe	Gastric cancer	NCBI
GCF_003639735.1	60	male	Europe	Non-gastric cancer	NCBI
GCF_003639745.1	61	male	Europe	Non-gastric cancer	NCBI
GCF_003639785.1	62	male	Europe	Non-gastric cancer	NCBI
GCF_003639795.1	51	male	Europe	Gastric cancer	NCBI
GCF_003639805.1	63	male	Europe	Non-gastric cancer	NCBI
GCF_003639845.1	61	male	Europe	Non-gastric cancer	NCBI
GCF_003639855.1	54	male	Europe	Gastric cancer	NCBI
GCF_003639865.1	65	male	Europe	Non-gastric cancer	NCBI
GCF_003639905.1	59	male	Europe	Non-gastric cancer	NCBI
GCF_003639915.1	53	male	Europe	Gastric cancer	NCBI
GCF_003639935.1	66	female	Europe	Non-gastric cancer	NCBI
GCF_003639965.1	37	male	Europe	Gastric cancer	NCBI
GCF_003639985.1	46	male	Europe	Non-gastric cancer	NCBI
GCF_003639995.1	67	male	Europe	Non-gastric cancer	NCBI
GCF_003640025.1	63	female	Europe	Gastric cancer	NCBI
GCF_003640045.1	56	female	Europe	Non-gastric cancer	NCBI
GCF_003640055.1	68	female	Europe	Non-gastric cancer	NCBI
GCF_003640085.1	69	male	Europe	Non-gastric cancer	NCBI
GCF_003640095.1	63	male	Europe	Non-gastric cancer	NCBI
GCF_003640105.1	80	male	Europe	Non-gastric cancer	NCBI
GCF_003640145.1	43	male	Europe	Gastric cancer	NCBI
GCF_003640155.1	67	male	Europe	Non-gastric cancer	NCBI
GCF_003939085.1	48	female	Europe	Non-gastric cancer	NCBI
GCF_006337345.1	50	female	Europe	Non-gastric cancer	NCBI
GCF_006337625.1	50	female	Europe	Non-gastric cancer	NCBI
GCF_006338045.1	30	male	Europe	Non-gastric cancer	NCBI
GCF_006339065.1	70	male	Europe	Gastric cancer	NCBI
GCF_008032975.1	40	female	North America	Non-gastric cancer	NCBI
GCF_008033055.1	40	male	North America	Non-gastric cancer	NCBI
GCF_011105755.1	33	female	North America	Non-gastric cancer	NCBI
GCF_011105765.1	41	female	North America	Gastric cancer	NCBI
GCF_011105795.1	58	female	North America	Gastric cancer	NCBI
GCF_011105805.1	52	female	North America	Gastric cancer	NCBI
GCF_011140335.1	54	female	North America	Gastric cancer	NCBI
GCF_011140365.1	82	female	North America	Gastric cancer	NCBI
GCF_011140415.1	78	male	North America	Gastric cancer	NCBI
GCF_011140425.1	36	female	North America	Gastric cancer	NCBI
GCF_011140435.1	54	male	North America	Gastric cancer	NCBI
GCF_011140475.1	54	male	North America	Gastric cancer	NCBI
GCF_011140485.1	56	female	North America	Gastric cancer	NCBI
GCF_011140515.1	58	female	North America	Gastric cancer	NCBI
GCF_011140535.1	57	male	North America	Gastric cancer	NCBI
GCF_011140545.1	38	female	North America	Gastric cancer	NCBI
GCF_011140555.1	51	female	North America	Gastric cancer	NCBI
GCF_011140595.1	81	female	North America	Gastric cancer	NCBI
GCF_011140615.1	44	male	North America	Gastric cancer	NCBI
GCF_011140625.1	46	female	North America	Gastric cancer	NCBI
GCF_011140655.1	64	female	North America	Gastric cancer	NCBI
GCF_011140665.1	55	female	North America	Gastric cancer	NCBI
GCF_011140675.1	52	male	North America	Gastric cancer	NCBI
GCF_011140715.1	51	female	North America	Gastric cancer	NCBI
GCF_011140735.1	72	female	North America	Gastric cancer	NCBI
GCF_011140745.1	58	male	North America	Gastric cancer	NCBI
GCF_011140755.1	76	male	North America	Gastric cancer	NCBI
GCF_011140795.1	47	female	North America	Gastric cancer	NCBI
GCF_011140805.1	52	female	North America	Gastric cancer	NCBI
GCF_011140825.1	44	female	North America	Gastric cancer	NCBI
GCF_011140845.1	39	male	North America	Non-gastric cancer	NCBI
GCF_011140875.1	70	male	North America	Gastric cancer	NCBI
GCF_011140895.1	41	male	North America	Non-gastric cancer	NCBI
GCF_011140915.1	48	male	North America	Non-gastric cancer	NCBI
GCF_011140925.1	44	male	North America	Non-gastric cancer	NCBI
GCF_011140935.1	44	female	North America	Non-gastric cancer	NCBI
GCF_011140955.1	57	female	North America	Non-gastric cancer	NCBI
GCF_011140995.1	69	female	North America	Non-gastric cancer	NCBI
GCF_011141015.1	38	female	North America	Non-gastric cancer	NCBI
GCF_011141035.1	66	female	North America	Non-gastric cancer	NCBI
GCF_011141045.1	44	female	North America	Non-gastric cancer	NCBI
GCF_011141055.1	30	female	North America	Non-gastric cancer	NCBI
GCF_011141095.1	61	female	North America	Non-gastric cancer	NCBI
GCF_011141115.1	41	female	North America	Non-gastric cancer	NCBI
GCF_011141135.1	36	female	North America	Non-gastric cancer	NCBI
GCF_011141145.1	60	female	North America	Non-gastric cancer	NCBI
GCF_011174935.1	39	female	South America	Non-gastric cancer	NCBI
GCF_011174975.1	49	female	South America	Gastric cancer	NCBI
GCF_011174985.1	60	female	South America	Gastric cancer	NCBI
GCF_011175015.1	46	female	South America	Gastric cancer	NCBI
GCF_011175035.1	46	female	South America	Gastric cancer	NCBI
GCF_011175045.1	57	male	South America	Gastric cancer	NCBI
GCF_011175075.1	37	male	South America	Gastric cancer	NCBI
GCF_011175085.1	52	female	South America	Gastric cancer	NCBI
GCF_011175115.1	62	female	South America	Gastric cancer	NCBI
GCF_011175135.1	52	male	South America	Non-gastric cancer	NCBI
GCF_011175145.1	30	female	South America	Gastric cancer	NCBI
GCF_011175195.1	51	female	South America	Gastric cancer	NCBI
GCF_011175215.1	53	female	South America	Gastric cancer	NCBI
GCF_011175225.1	33	male	South America	Non-gastric cancer	NCBI
GCF_011175235.1	59	male	South America	Non-gastric cancer	NCBI
GCF_011175275.1	29	female	South America	Gastric cancer	NCBI
GCF_011175295.1	46	female	South America	Gastric cancer	NCBI
GCF_011175315.1	42	female	South America	Gastric cancer	NCBI
GCF_011175325.1	32	female	South America	Gastric cancer	NCBI
GCF_011175335.1	35	female	South America	Gastric cancer	NCBI
GCF_011175375.1	23	female	South America	Gastric cancer	NCBI
GCF_014496045.1	25	female	North America	Non-gastric cancer	NCBI
GCF_014496145.1	47	male	North America	Non-gastric cancer	NCBI
GCF_014496155.1	49	female	North America	Non-gastric cancer	NCBI
GCF_014496385.1	28	female	North America	Non-gastric cancer	NCBI
GCF_014496395.1	35	female	North America	Non-gastric cancer	NCBI
GCF_014496475.1	31	female	North America	Non-gastric cancer	NCBI
GCF_014496695.1	80	male	North America	Non-gastric cancer	NCBI
GCF_014496705.1	45	female	North America	Non-gastric cancer	NCBI
GCF_014496765.1	29	female	North America	Non-gastric cancer	NCBI
GCF_014496775.1	53	male	North America	Non-gastric cancer	NCBI
GCF_014496805.1	22	male	North America	Non-gastric cancer	NCBI
GCF_014496815.1	44	female	North America	Non-gastric cancer	NCBI
GCF_014496825.1	38	male	North America	Non-gastric cancer	NCBI
GCF_014496865.1	49	male	North America	Non-gastric cancer	NCBI
GCF_014496885.1	69	female	North America	Gastric cancer	NCBI
GCF_014496895.1	45	female	North America	Non-gastric cancer	NCBI
GCF_014496905.1	39	female	North America	Non-gastric cancer	NCBI
GCF_014496915.1	81	female	North America	Non-gastric cancer	NCBI
GCF_014496965.1	16	female	North America	Non-gastric cancer	NCBI
GCF_014496985.1	31	male	North America	Non-gastric cancer	NCBI
GCF_014497025.1	11	female	Europe	Non-gastric cancer	NCBI
GCF_014497035.1	55	male	North America	Non-gastric cancer	NCBI
GCF_014497085.1	42	female	North America	Non-gastric cancer	NCBI
GCF_014497165.1	42	male	North America	Non-gastric cancer	NCBI
GCF_014497185.1	47	female	North America	Non-gastric cancer	NCBI
GCF_014497195.1	30	male	North America	Non-gastric cancer	NCBI
GCF_014497205.1	57	female	North America	Non-gastric cancer	NCBI
GCF_014497235.1	81	male	North America	Non-gastric cancer	NCBI
GCF_014497265.1	42	female	North America	Non-gastric cancer	NCBI
GCF_014497275.1	36	male	North America	Non-gastric cancer	NCBI
GCF_014497285.1	13	male	Europe	Non-gastric cancer	NCBI
GCF_014497305.1	47	male	North America	Non-gastric cancer	NCBI
GCF_014497335.1	14	female	Europe	Non-gastric cancer	NCBI
GCF_014497365.1	8	female	Europe	Non-gastric cancer	NCBI
GCF_014497385.1	48	female	North America	Non-gastric cancer	NCBI
GCF_014497405.1	13	female	Europe	Non-gastric cancer	NCBI
GCF_014497415.1	21	male	North America	Non-gastric cancer	NCBI
GCF_014497445.1	37	male	North America	Non-gastric cancer	NCBI
GCF_014497455.1	55	male	North America	Non-gastric cancer	NCBI
GCF_014497485.1	35	female	North America	Non-gastric cancer	NCBI
GCF_014497495.1	69	female	North America	Non-gastric cancer	NCBI
GCF_014497505.1	36	female	North America	Non-gastric cancer	NCBI
GCF_014497515.1	49	female	North America	Non-gastric cancer	NCBI
GCF_014497525.1	30	female	North America	Non-gastric cancer	NCBI
GCF_014497585.1	49	female	North America	Non-gastric cancer	NCBI
GCF_014497595.1	42	male	North America	Non-gastric cancer	NCBI
GCF_014497605.1	48	male	North America	Non-gastric cancer	NCBI
GCF_014497635.1	28	male	North America	Non-gastric cancer	NCBI
GCF_014497655.1	37	male	North America	Non-gastric cancer	NCBI
GCF_014497685.1	36	male	North America	Non-gastric cancer	NCBI
GCF_014497695.1	43	male	North America	Non-gastric cancer	NCBI
GCF_014497735.1	34	female	North America	Non-gastric cancer	NCBI
GCF_014497745.1	36	female	North America	Non-gastric cancer	NCBI
GCF_014497785.1	36	female	North America	Non-gastric cancer	NCBI
GCF_014497825.1	24	female	North America	Non-gastric cancer	NCBI
GCF_014497835.1	80	male	North America	Non-gastric cancer	NCBI
GCF_014498085.1	15	female	Europe	Non-gastric cancer	NCBI
GCF_014498125.1	15	male	Europe	Non-gastric cancer	NCBI
GCF_014498165.1	14	female	Europe	Non-gastric cancer	NCBI
GCF_014498185.1	18	male	Europe	Non-gastric cancer	NCBI
GCF_014498195.1	48	male	South America	Non-gastric cancer	NCBI
GCF_014498205.1	10	male	Europe	Non-gastric cancer	NCBI
GCF_014498245.1	11	male	Europe	Non-gastric cancer	NCBI
GCF_014498265.1	43	female	South America	Non-gastric cancer	NCBI
GCF_014498275.1	9	female	Europe	Non-gastric cancer	NCBI
GCF_014498295.1	64	male	South America	Non-gastric cancer	NCBI
GCF_014498305.1	11	female	Europe	Non-gastric cancer	NCBI
GCF_014498465.1	59	female	North America	Non-gastric cancer	NCBI
GCF_014498475.1	49	female	North America	Non-gastric cancer	NCBI
GCF_014498545.1	49	female	North America	Non-gastric cancer	NCBI
GCF_014498555.1	69	male	North America	Gastric cancer	NCBI
GCF_014498585.1	49	female	North America	Non-gastric cancer	NCBI
GCF_014498605.1	49	male	North America	Gastric cancer	NCBI
GCF_014498615.1	49	male	North America	Non-gastric cancer	NCBI
GCF_014498645.1	36	female	South America	Non-gastric cancer	NCBI
GCF_014498655.1	69	female	North America	Gastric cancer	NCBI
GCF_014498675.1	53	male	South America	Gastric cancer	NCBI
GCF_014498745.1	48	female	South America	Non-gastric cancer	NCBI
GCF_014498755.1	48	female	South America	Non-gastric cancer	NCBI
GCF_014498765.1	47	female	South America	Non-gastric cancer	NCBI
GCF_014498775.1	13	female	South America	Non-gastric cancer	NCBI
GCF_014498785.1	75	female	South America	Gastric cancer	NCBI
GCF_014498845.1	16	female	South America	Non-gastric cancer	NCBI
GCF_014498855.1	53	female	South America	Non-gastric cancer	NCBI
GCF_014498885.1	70	female	South America	Non-gastric cancer	NCBI
GCF_014498895.1	46	male	South America	Non-gastric cancer	NCBI
GCF_014498905.1	9	female	South America	Non-gastric cancer	NCBI
GCF_014498915.1	60	female	South America	Non-gastric cancer	NCBI
GCF_014498925.1	34	male	South America	Non-gastric cancer	NCBI
GCF_015904205.1	41	female	North America	Non-gastric cancer	NCBI
GCF_015904225.1	80	male	North America	Non-gastric cancer	NCBI
GCF_015904305.1	29	female	North America	Non-gastric cancer	NCBI
GCF_015904325.1	25	male	North America	Non-gastric cancer	NCBI
GCF_015904335.1	45	female	North America	Non-gastric cancer	NCBI
GCF_015904365.1	25	male	North America	Non-gastric cancer	NCBI
GCF_015904375.1	45	female	North America	Non-gastric cancer	NCBI
GCF_015904385.1	75	female	North America	Non-gastric cancer	NCBI
GCF_015904425.1	45	female	North America	Non-gastric cancer	NCBI
GCF_015904435.1	47	female	North America	Non-gastric cancer	NCBI
GCF_015904465.1	47	female	North America	Non-gastric cancer	NCBI
GCF_015904475.1	80	male	North America	Non-gastric cancer	NCBI
GCF_015904485.1	43	female	North America	Non-gastric cancer	NCBI
GCF_015904525.1	46	male	North America	Non-gastric cancer	NCBI
GCF_015904535.1	47	male	North America	Non-gastric cancer	NCBI
GCF_015904565.1	49	female	North America	Non-gastric cancer	NCBI
GCF_015904575.1	49	female	North America	Non-gastric cancer	NCBI
GCF_015904605.1	25	female	North America	Non-gastric cancer	NCBI
GCF_015904625.1	31	female	North America	Gastric cancer	NCBI
GCF_015904645.1	62	male	North America	Gastric cancer	NCBI
GCF_015904665.1	60	female	North America	Gastric cancer	NCBI
GCF_015904675.1	75	male	North America	Gastric cancer	NCBI
GCF_015904725.1	53	male	North America	Gastric cancer	NCBI
GCF_015904745.1	42	male	North America	Gastric cancer	NCBI
GCF_015904765.1	66	male	North America	Gastric cancer	NCBI
GCF_015904775.1	63	male	North America	Gastric cancer	NCBI
GCF_015904795.1	66	male	North America	Gastric cancer	NCBI
GCF_015904815.1	60	female	North America	Non-gastric cancer	NCBI
GCF_015904825.1	62	female	North America	Non-gastric cancer	NCBI
GCF_015904865.1	62	male	North America	Non-gastric cancer	NCBI
GCF_015904875.1	24	male	North America	Non-gastric cancer	NCBI
GCF_015904905.1	67	female	North America	Non-gastric cancer	NCBI
GCF_015904915.1	65	female	North America	Gastric cancer	NCBI
GCF_015904925.1	49	female	North America	Non-gastric cancer	NCBI
GCF_015904965.1	57	male	North America	Gastric cancer	NCBI
GCF_015904975.1	38	female	North America	Non-gastric cancer	NCBI
GCF_015905005.1	69	female	North America	Non-gastric cancer	NCBI
GCF_015905015.1	45	female	North America	Non-gastric cancer	NCBI
GCF_015905025.1	27	female	North America	Non-gastric cancer	NCBI
GCF_015905065.1	23	female	North America	Non-gastric cancer	NCBI
GCF_015905075.1	67	male	North America	Non-gastric cancer	NCBI
GCF_015905105.1	27	female	North America	Non-gastric cancer	NCBI
GCF_015905125.1	70	female	North America	Non-gastric cancer	NCBI
GCF_015905135.1	54	female	North America	Non-gastric cancer	NCBI
GCF_015905165.1	64	female	North America	Gastric cancer	NCBI
GCF_021184145.1	54	male	North America	Non-gastric cancer	NCBI
GCF_024214055.1	32	male	Europe	Non-gastric cancer	NCBI
GCF_026222655.1	30	not applicable	Asia	Non-gastric cancer	NCBI
GCF_030062565.1	66	male	South America	Gastric cancer	NCBI
GCF_030062585.1	48	female	South America	Gastric cancer	NCBI
GCF_030062605.1	40	female	South America	Gastric cancer	NCBI
GCF_030062625.1	62	female	South America	Non-gastric cancer	NCBI
GCF_030062645.1	40	female	South America	Non-gastric cancer	NCBI
GCF_030062665.1	28	female	South America	Non-gastric cancer	NCBI
GCF_030062685.1	46	female	South America	Non-gastric cancer	NCBI
GCF_034498235.1	24	male	Asia	Non-gastric cancer	NCBI
GCF_035621155.1	74	female	Asia	Gastric cancer	NCBI
GCF_035621295.1	54	male	Asia	Non-gastric cancer	NCBI
GCF_035621315.1	69	female	Asia	Non-gastric cancer	NCBI
GCF_035621875.1	53	female	Asia	Non-gastric cancer	NCBI
GCF_036455175.1	56	female	North America	Non-gastric cancer	NCBI
GCF_036455215.1	61	female	North America	Non-gastric cancer	NCBI
GCF_036455265.1	36	female	North America	Non-gastric cancer	NCBI
GCF_037861715.1	56	male	Asia	Non-gastric cancer	NCBI
GCF_037861735.1	38	female	Asia	Non-gastric cancer	NCBI
GCF_037861755.1	55	female	Asia	Gastric cancer	NCBI
GCF_037861775.1	32	female	Asia	Non-gastric cancer	NCBI
GCF_037861795.1	49	male	Asia	Non-gastric cancer	NCBI
GCF_037861895.1	50	female	Asia	Non-gastric cancer	NCBI
GCF_037861915.1	47	female	Asia	Non-gastric cancer	NCBI
GCF_037861965.1	36	male	Asia	Non-gastric cancer	NCBI
GCF_037861975.1	60	male	Asia	Non-gastric cancer	NCBI
GCF_037862055.1	28	male	Asia	Non-gastric cancer	NCBI
GCF_037862095.1	55	male	Asia	Non-gastric cancer	NCBI
GCF_037862115.1	35	male	Asia	Non-gastric cancer	NCBI
GCF_037862155.1	45	male	Asia	Non-gastric cancer	NCBI
GCF_037862195.1	52	male	Asia	Non-gastric cancer	NCBI
GCF_037862275.1	63	male	Asia	Non-gastric cancer	NCBI
GCF_037862295.1	31	male	Asia	Non-gastric cancer	NCBI
GCF_037862315.1	35	male	Asia	Non-gastric cancer	NCBI
GCF_037862355.1	30	male	Asia	Non-gastric cancer	NCBI
GCF_037862375.1	40	female	Asia	Non-gastric cancer	NCBI
GCF_037862475.1	15	female	Asia	Non-gastric cancer	NCBI
GCF_040820815.1	74	male	Europe	Gastric cancer	NCBI
GCF_040820825.1	62	female	Europe	Gastric cancer	NCBI
GCF_040820835.1	61	male	Europe	Non-gastric cancer	NCBI
GCF_040820845.1	82	male	Europe	Gastric cancer	NCBI
GCF_040820855.1	87	male	Europe	Gastric cancer	NCBI
GCF_040820915.1	79	female	Europe	Gastric cancer	NCBI
GCF_040820935.1	69	male	Europe	Gastric cancer	NCBI
GCF_040820945.1	74	female	Europe	Non-gastric cancer	NCBI
GCF_040820965.1	51	male	Europe	Non-gastric cancer	NCBI
GCF_040820975.1	42	male	Europe	Gastric cancer	NCBI
GCF_040821035.1	74	male	Europe	Non-gastric cancer	NCBI
GCF_040821045.1	72	female	Europe	Gastric cancer	NCBI
GCF_040821065.1	67	male	Europe	Gastric cancer	NCBI
GCF_040821075.1	74	male	Europe	Non-gastric cancer	NCBI
GCF_040821085.1	74	male	Europe	Gastric cancer	NCBI
GCF_040821135.1	80	male	Europe	Gastric cancer	NCBI
GCF_040821155.1	64	male	Europe	Non-gastric cancer	NCBI
GCF_040821165.1	61	male	Europe	Gastric cancer	NCBI
GCF_040821195.1	69	male	Europe	Non-gastric cancer	NCBI
GCF_040821205.1	79	male	Europe	Gastric cancer	NCBI
GCF_040821215.1	53	male	Europe	Gastric cancer	NCBI
GCF_040821255.1	70	male	Europe	Gastric cancer	NCBI
GCF_040821265.1	65	male	Europe	Gastric cancer	NCBI
GCF_040821295.1	62	male	Europe	Gastric cancer	NCBI
GCF_040821305.1	79	female	Europe	Non-gastric cancer	NCBI
GCF_040821325.1	71	female	Europe	Non-gastric cancer	NCBI
GCF_040821375.1	60	male	Europe	Gastric cancer	NCBI
GCF_040821395.1	72	female	Europe	Non-gastric cancer	NCBI
GCF_040821405.1	75	male	Europe	Non-gastric cancer	NCBI
GCF_040821415.1	76	female	Europe	Gastric cancer	NCBI
GCF_040821425.1	81	male	Europe	Non-gastric cancer	NCBI
GCF_040821475.1	76	female	Europe	Gastric cancer	NCBI
GCF_040821495.1	82	male	Europe	Gastric cancer	NCBI
GCF_040821505.1	85	male	Europe	Gastric cancer	NCBI
GCF_040821535.1	49	male	Europe	Non-gastric cancer	NCBI
GCF_040821545.1	73	male	Europe	Gastric cancer	NCBI
GCF_040821565.1	81	male	Europe	Gastric cancer	NCBI
GCF_040821595.1	62	male	Europe	Gastric cancer	NCBI
GCF_040821605.1	71	male	Europe	Gastric cancer	NCBI
GCF_040821615.1	72	female	Europe	Gastric cancer	NCBI
GCF_040821655.1	85	male	Europe	Gastric cancer	NCBI
GCF_040821675.1	86	male	Europe	Gastric cancer	NCBI
GCF_040821695.1	81	male	Europe	Gastric cancer	NCBI
GCF_040821705.1	81	male	Europe	Non-gastric cancer	NCBI
GCF_040821725.1	71	female	Europe	Gastric cancer	NCBI
GCF_040821775.1	76	female	Europe	Gastric cancer	NCBI
GCF_040821795.1	72	female	Europe	Non-gastric cancer	NCBI
GCF_040821815.1	70	female	Europe	Gastric cancer	NCBI
GCF_040821825.1	81	male	Europe	Gastric cancer	NCBI
GCF_040821835.1	85	female	Europe	Non-gastric cancer	NCBI
GCF_040821875.1	82	female	Europe	Non-gastric cancer	NCBI
GCF_040821885.1	76	female	Europe	Gastric cancer	NCBI
GCF_040821915.1	61	female	Europe	Non-gastric cancer	NCBI
GCF_040821935.1	74	female	Europe	Non-gastric cancer	NCBI
GCF_040821975.1	81	male	Europe	Gastric cancer	NCBI
HEL_AA0111AA_AS	48	Male	North America	Gastric cancer	Enterobase
HEL_AA0113AA_AS	29	Female	North America	Gastric cancer	Enterobase
HEL_AA0115AA_AS	34	Female	North America	Gastric cancer	Enterobase
HEL_AA0116AA_AS	27	Male	North America	Gastric cancer	Enterobase
HEL_AA0118AA_AS	47	Female	North America	Gastric cancer	Enterobase
HEL_AA0119AA_AS	47	Female	North America	Gastric cancer	Enterobase
HEL_AA0120AA_AS	27	Male	North America	Non-gastric cancer	Enterobase
HEL_AA0121AA_AS	27	Male	North America	Non-gastric cancer	Enterobase
HEL_AA0125AA_AS	53	Female	North America	Non-gastric cancer	Enterobase
HEL_AA0151AA_AS	26	Female	North America	Non-gastric cancer	Enterobase
HEL_AA0154AA_AS	58	Male	North America	Gastric cancer	Enterobase
HEL_AA0155AA_AS	58	Female	North America	Non-gastric cancer	Enterobase
HEL_AA0157AA_AS	18	Female	North America	Non-gastric cancer	Enterobase
HEL_AA0159AA_AS	53	Female	South America	Non-gastric cancer	Enterobase
HEL_AA0227AA_AS	34	Female	Europe	Non-gastric cancer	Enterobase
HEL_AA0409AA_AS	48	Male	North America	Non-gastric cancer	Enterobase
HEL_AA0422AA_AS	34	Female	North America	Gastric cancer	Enterobase
HEL_AA0423AA_AS	27	Male	North America	Gastric cancer	Enterobase
HEL_AA0424AA_AS	27	Female	North America	Non-gastric cancer	Enterobase
HEL_AA0426AA_AS	58	Male	North America	Non-gastric cancer	Enterobase
HEL_AA0427AA_AS	32	Female	North America	Non-gastric cancer	Enterobase
HEL_AA0431AA_AS	24	Female	North America	Non-gastric cancer	Enterobase
HEL_AA0435AA_AS	53	Female	North America	Gastric cancer	Enterobase
HEL_AA0436AA_AS	29	Female	North America	Non-gastric cancer	Enterobase
HEL_AA0437AA_AS	55	Female	North America	Gastric cancer	Enterobase
HEL_AA0438AA_AS	56	Female	South America	Non-gastric cancer	Enterobase
HEL_AA0439AA_AS	24	Female	South America	Non-gastric cancer	Enterobase
HEL_AA0448AA_AS	27	Male	Europe	Non-gastric cancer	Enterobase
HEL_AA4346AA_AS	35	Female	North America	Non-gastric cancer	Enterobase
HEL_AA4350AA_AS	27	Female	North America	Non-gastric cancer	Enterobase
HEL_AA4369AA_AS	16	Female	Europe	Non-gastric cancer	Enterobase
HEL_AA6483AA_AS	81	Male	Europe	Non-gastric cancer	Enterobase
HEL_AA6485AA_AS	14	Male	Europe	Non-gastric cancer	Enterobase
HEL_AA6487AA_AS	47	Male	South America	Gastric cancer	Enterobase
HEL_AA6489AA_AS	45	Male	South America	Gastric cancer	Enterobase
HEL_AA6490AA_AS	59	Male	South America	Gastric cancer	Enterobase
HEL_AA6493AA_AS	49	Female	Europe	Non-gastric cancer	Enterobase
HEL_AA6495AA_AS	63	Female	Europe	Non-gastric cancer	Enterobase
HEL_AA6497AA_AS	59	Female	Europe	Non-gastric cancer	Enterobase
HEL_AA6498AA_AS	43	Female	Europe	Non-gastric cancer	Enterobase
HEL_AA6499AA_AS	36	Female	South America	Non-gastric cancer	Enterobase
HEL_AA6502AA_AS	58	Male	Europe	Non-gastric cancer	Enterobase
HEL_AA6503AA_AS	85	Female	Europe	Non-gastric cancer	Enterobase
HEL_AA6505AA_AS	82	Female	Europe	Non-gastric cancer	Enterobase
HEL_AA6506AA_AS	72	Female	Europe	Gastric cancer	Enterobase
HEL_AA6508AA_AS	75	Male	Europe	Non-gastric cancer	Enterobase
HEL_AA6510AA_AS	48	Female	South America	Non-gastric cancer	Enterobase
HEL_AA6512AA_AS	53	Male	Europe	Gastric cancer	Enterobase
HEL_AA6522AA_AS	64	Female	South America	Gastric cancer	Enterobase
HEL_AA6531AA_AS	49	Female	South America	Gastric cancer	Enterobase
HEL_AA6532AA_AS	57	Male	South America	Gastric cancer	Enterobase
HEL_AA6534AA_AS	47	Male	South America	Gastric cancer	Enterobase
HEL_AA6536AA_AS	46	Male	Asia	Non-gastric cancer	Enterobase
HEL_AA6537AA_AS	48	Male	North America	Non-gastric cancer	Enterobase
HEL_AA6538AA_AS	32	Male	Asia	Non-gastric cancer	Enterobase
HEL_AA6539AA_AS	63	Male	South America	Non-gastric cancer	Enterobase
HEL_AA6540AA_AS	58	Male	South America	Gastric cancer	Enterobase
HEL_AA6542AA_AS	53	Male	Europe	Non-gastric cancer	Enterobase
HEL_AA6543AA_AS	64	Male	South America	Non-gastric cancer	Enterobase
HEL_AA6546AA_AS	58	Female	Europe	Non-gastric cancer	Enterobase
HEL_AA6547AA_AS	81	Male	Europe	Non-gastric cancer	Enterobase
HEL_AA6551AA_AS	61	Male	Europe	Non-gastric cancer	Enterobase
HEL_AA6559AA_AS	68	Male	Asia	Non-gastric cancer	Enterobase
HEL_AA6563AA_AS	49	Female	Asia	Non-gastric cancer	Enterobase
HEL_AA6568AA_AS	61	Female	Europe	Non-gastric cancer	Enterobase
HEL_AA6572AA_AS	79	Female	Europe	Non-gastric cancer	Enterobase
HEL_AA6573AA_AS	72	Female	North America	Gastric cancer	Enterobase
HEL_AA6575AA_AS	76	Female	Europe	Gastric cancer	Enterobase
HEL_AA6577AA_AS	52	Female	North America	Gastric cancer	Enterobase
HEL_AA6579AA_AS	36	Female	Europe	Non-gastric cancer	Enterobase
HEL_AA6580AA_AS	61	Female	Europe	Non-gastric cancer	Enterobase
HEL_AA6581AA_AS	52	Female	Europe	Non-gastric cancer	Enterobase
HEL_AA6582AA_AS	41	Female	North America	Non-gastric cancer	Enterobase
HEL_AA6584AA_AS	66	Female	Asia	Non-gastric cancer	Enterobase
HEL_AA6586AA_AS	42	Male	Europe	Gastric cancer	Enterobase
HEL_AA6587AA_AS	46	Male	South America	Non-gastric cancer	Enterobase
HEL_AA6588AA_AS	72	Female	Europe	Non-gastric cancer	Enterobase
HEL_AA6590AA_AS	72	Female	Europe	Gastric cancer	Enterobase
HEL_AA6591AA_AS	81	Male	Europe	Gastric cancer	Enterobase
HEL_AA6592AA_AS	81	Male	Europe	Gastric cancer	Enterobase
HEL_AA6593AA_AS	73	Male	Europe	Gastric cancer	Enterobase
HEL_AA6594AA_AS	15	Female	Asia	Non-gastric cancer	Enterobase
HEL_AA6596AA_AS	82	Male	Europe	Gastric cancer	Enterobase
HEL_AA6597AA_AS	38	Female	Asia	Non-gastric cancer	Enterobase
HEL_AA6601AA_AS	65	Female	Europe	Non-gastric cancer	Enterobase
HEL_AA6602AA_AS	52	Female	South America	Gastric cancer	Enterobase
HEL_AA6604AA_AS	44	Female	South America	Non-gastric cancer	Enterobase
HEL_AA6608AA_AS	72	Female	Europe	Non-gastric cancer	Enterobase
HEL_AA6611AA_AS	43	Male	South America	Gastric cancer	Enterobase
HEL_AA6615AA_AS	41	Female	North America	Gastric cancer	Enterobase
HEL_AA6618AA_AS	53	Female	Europe	Non-gastric cancer	Enterobase
HEL_AA6619AA_AS	39	Male	North America	Non-gastric cancer	Enterobase
HEL_AA6620AA_AS	43	Male	Asia	Non-gastric cancer	Enterobase
HEL_AA6623AA_AS	69	Female	North America	Non-gastric cancer	Enterobase
HEL_AA6628AA_AS	25	Male	Asia	Non-gastric cancer	Enterobase
HEL_AA6636AA_AS	52	Female	South America	Gastric cancer	Enterobase
HEL_AA6637AA_AS	43	Female	South America	Gastric cancer	Enterobase
HEL_AA6639AA_AS	71	Male	Europe	Gastric cancer	Enterobase
HEL_AA6640AA_AS	63	Female	Europe	Gastric cancer	Enterobase
HEL_AA6644AA_AS	64	Male	South America	Gastric cancer	Enterobase
HEL_AA6645AA_AS	59	Female	South America	Gastric cancer	Enterobase
HEL_AA6646AA_AS	64	Female	South America	Non-gastric cancer	Enterobase
HEL_AA6647AA_AS	36	Male	America	Non-gastric cancer	Enterobase
HEL_AA6650AA_AS	61	Male	South America	Gastric cancer	Enterobase
HEL_AA6651AA_AS	34	Male	South America	Gastric cancer	Enterobase
HEL_AA6654AA_AS	38	Male	South America	Non-gastric cancer	Enterobase
HEL_AA6657AA_AS	48	Female	Asia	Non-gastric cancer	Enterobase
HEL_AA6658AA_AS	45	Female	Europe	Non-gastric cancer	Enterobase
HEL_AA6659AA_AS	62	Female	South America	Gastric cancer	Enterobase
HEL_AA6660AA_AS	53	Female	South America	Gastric cancer	Enterobase
HEL_AA6662AA_AS	82	Male	Europe	Gastric cancer	Enterobase
HEL_AA6664AA_AS	51	Female	North America	Non-gastric cancer	Enterobase
HEL_AA6669AA_AS	24	Male	Europe	Non-gastric cancer	Enterobase
HEL_AA6670AA_AS	64	Female	Europe	Non-gastric cancer	Enterobase
HEL_AA6685AA_AS	72	Female	Europe	Non-gastric cancer	Enterobase
HEL_AA6686AA_AS	69	Male	Europe	Gastric cancer	Enterobase
HEL_AA6687AA_AS	67	Male	Europe	Gastric cancer	Enterobase
HEL_AA6688AA_AS	51	Male	Europe	Gastric cancer	Enterobase
HEL_AA6689AA_AS	74	Male	Europe	Gastric cancer	Enterobase
HEL_AA6690AA_AS	66	Female	Asia	Non-gastric cancer	Enterobase
HEL_AA6691AA_AS	73	Female	North America	Gastric cancer	Enterobase
HEL_AA6692AA_AS	51	Female	North America	Gastric cancer	Enterobase
HEL_AA6694AA_AS	65	Male	Asia	Non-gastric cancer	Enterobase
HEL_AA6695AA_AS	31	Male	Asia	Non-gastric cancer	Enterobase
HEL_AA6697AA_AS	72	Female	Asia	Non-gastric cancer	Enterobase
HEL_AA6698AA_AS	12	Male	Asia	Non-gastric cancer	Enterobase
HEL_AA6700AA_AS	79	Male	Europe	Gastric cancer	Enterobase
HEL_AA6701AA_AS	52	Male	Europe	Gastric cancer	Enterobase
HEL_AA6706AA_AS	55	Female	South America	Gastric cancer	Enterobase
HEL_AA6708AA_AS	46	Male	South America	Gastric cancer	Enterobase
HEL_AA6712AA_AS	73	Male	Europe	Non-gastric cancer	Enterobase
HEL_AA6717AA_AS	43	Female	South America	Non-gastric cancer	Enterobase
HEL_AA6721AA_AS	55	Female	Europe	Non-gastric cancer	Enterobase
HEL_AA6722AA_AS	59	Female	Europe	Non-gastric cancer	Enterobase
HEL_AA6723AA_AS	33	Female	North America	Non-gastric cancer	Enterobase
HEL_AA6724AA_AS	74	Female	Europe	Non-gastric cancer	Enterobase
HEL_AA6726AA_AS	74	Female	Europe	Non-gastric cancer	Enterobase
HEL_AA6728AA_AS	66	Male	Europe	Gastric cancer	Enterobase
HEL_AA6730AA_AS	61	Male	Europe	Gastric cancer	Enterobase
HEL_AA6732AA_AS	87	Male	Europe	Gastric cancer	Enterobase
HEL_AA6734AA_AS	63	Female	Europe	Non-gastric cancer	Enterobase
HEL_AA6735AA_AS	59	Female	Asia	Non-gastric cancer	Enterobase
HEL_AA6742AA_AS	74	Male	Europe	Non-gastric cancer	Enterobase
HEL_AA6743AA_AS	69	Male	Europe	Non-gastric cancer	Enterobase
HEL_AA6746AA_AS	48	Female	Europe	Non-gastric cancer	Enterobase
HEL_AA6753AA_AS	71	Female	Europe	Non-gastric cancer	Enterobase
HEL_AA6754AA_AS	55	Female	America	Gastric cancer	Enterobase
HEL_AA6755AA_AS	56	Female	North America	Non-gastric cancer	Enterobase
HEL_AA6756AA_AS	47	Female	South America	Non-gastric cancer	Enterobase
HEL_AA6757AA_AS	53	Male	South America	Gastric cancer	Enterobase
HEL_AA6758AA_AS	48	Female	South America	Non-gastric cancer	Enterobase
HEL_AA6761AA_AS	38	Male	South America	Gastric cancer	Enterobase
HEL_AA6762AA_AS	48	Male	North America	Non-gastric cancer	Enterobase
HEL_AA6764AA_AS	76	Female	Europe	Gastric cancer	Enterobase
HEL_AA6766AA_AS	65	Male	Europe	Gastric cancer	Enterobase
HEL_AA6767AA_AS	76	Female	Europe	Non-gastric cancer	Enterobase
HEL_AA6769AA_AS	58	Female	North America	Gastric cancer	Enterobase
HEL_AA6770AA_AS	34	Female	North America	Gastric cancer	Enterobase
HEL_AA6772AA_AS	47	Female	Asia	Non-gastric cancer	Enterobase
HEL_AA6773AA_AS	16	Female	South America	Non-gastric cancer	Enterobase
HEL_AA6774AA_AS	9	Female	South America	Non-gastric cancer	Enterobase
HEL_AA6775AA_AS	75	Female	South America	Gastric cancer	Enterobase
HEL_AA6776AA_AS	85	Female	South America	Non-gastric cancer	Enterobase
HEL_AA6777AA_AS	13	Female	South America	Non-gastric cancer	Enterobase
HEL_AA6778AA_AS	53	Female	South America	Non-gastric cancer	Enterobase
HEL_AA6783AA_AS	46	Male	North America	Non-gastric cancer	Enterobase
HEL_AA6784AA_AS	62	Female	Europe	Gastric cancer	Enterobase
HEL_AA6790AA_AS	55	Male	North America	Non-gastric cancer	Enterobase
HEL_AA6791AA_AS	37	Male	South America	Non-gastric cancer	Enterobase
HEL_AA6792AA_AS	37	Male	South America	Non-gastric cancer	Enterobase
HEL_AA6793AA_AS	78	Male	South America	Gastric cancer	Enterobase
HEL_AA6794AA_AS	43	Male	South America	Non-gastric cancer	Enterobase
HEL_AA6797AA_AS	74	Male	Europe	Gastric cancer	Enterobase
HEL_AA6801AA_AS	45	Female	South America	Non-gastric cancer	Enterobase
HEL_AA6804AA_AS	79	Female	Europe	Gastric cancer	Enterobase
HEL_AA6807AA_AS	62	Male	Europe	Gastric cancer	Enterobase
HEL_AA6812AA_AS	72	Male	North America	Gastric cancer	Enterobase
HEL_AA6814AA_AS	34	Male	North America	Non-gastric cancer	Enterobase
HEL_AA6817AA_AS	75	Female	Asia	Non-gastric cancer	Enterobase
HEL_AA6819AA_AS	49	Male	Europe	Non-gastric cancer	Enterobase
HEL_AA6820AA_AS	51	Male	Europe	Non-gastric cancer	Enterobase
HEL_AA6821AA_AS	85	Male	Europe	Gastric cancer	Enterobase
HEL_AA6822AA_AS	86	Male	Europe	Gastric cancer	Enterobase
HEL_AA6823AA_AS	62	Male	Europe	Gastric cancer	Enterobase
HEL_AA6824AA_AS	71	Female	Europe	Gastric cancer	Enterobase
HEL_AA6825AA_AS	53	Male	Europe	Gastric cancer	Enterobase
HEL_AA6830AA_AS	81	Male	Europe	Gastric cancer	Enterobase
HEL_AA6831AA_AS	81	Male	Europe	Gastric cancer	Enterobase
HEL_AA6832AA_AS	73	Male	Europe	Non-gastric cancer	Enterobase
HEL_AA6834AA_AS	59	Male	South America	Non-gastric cancer	Enterobase
HEL_AA6838AA_AS	74	Male	Europe	Non-gastric cancer	Enterobase
HEL_AA6840AA_AS	49	Female	North America	Gastric cancer	Enterobase
HEL_AA6841AA_AS	61	Male	Europe	Non-gastric cancer	Enterobase
HEL_AA6844AA_AS	7	Male	Europe	Non-gastric cancer	Enterobase
HEL_AA6851AA_AS	68	Female	North America	Gastric cancer	Enterobase
HEL_AA6860AA_AS	14	Female	Asia	Non-gastric cancer	Enterobase
HEL_AA6862AA_AS	15	Female	Asia	Non-gastric cancer	Enterobase
HEL_AA6867AA_AS	75	Male	Asia	Non-gastric cancer	Enterobase
HEL_AA6869AA_AS	76	Female	Europe	Gastric cancer	Enterobase
HEL_AA6871AA_AS	52	Male	North America	Gastric cancer	Enterobase
HEL_AA6877AA_AS	73	Male	Europe	Non-gastric cancer	Enterobase
HEL_AA6878AA_AS	48	Male	South America	Non-gastric cancer	Enterobase
HEL_AA6880AA_AS	58	Female	North America	Gastric cancer	Enterobase
HEL_AA6881AA_AS	34	Male	South America	Non-gastric cancer	Enterobase
HEL_AA6883AA_AS	85	Male	Europe	Gastric cancer	Enterobase
HEL_AA6884AA_AS	51	Female	Europe	Non-gastric cancer	Enterobase
HEL_AA6885AA_AS	7	Male	Asia	Non-gastric cancer	Enterobase
HEL_AA6886AA_AS	32	Male	Asia	Non-gastric cancer	Enterobase
HEL_AA8614AA_AS	72	Male	Europe	Gastric cancer	Enterobase
HEL_AA8615AA_AS	35	Female	North America	Gastric cancer	Enterobase
HEL_AA8617AA_AS	54	Male	Europe	Gastric cancer	Enterobase
HEL_AA8619AA_AS	25	Female	Europe	Non-gastric cancer	Enterobase
HEL_AA8620AA_AS	39	Female	North America	Non-gastric cancer	Enterobase
HEL_AA8621AA_AS	63	Female	Europe	Gastric cancer	Enterobase
HEL_AA8622AA_AS	74	Female	Europe	Gastric cancer	Enterobase
HEL_AA8623AA_AS	75	Male	Europe	Gastric cancer	Enterobase
HEL_AA8624AA_AS	72	Female	Europe	Non-gastric cancer	Enterobase
HEL_AA8627AA_AS	79	Female	Europe	Gastric cancer	Enterobase
HEL_AA8629AA_AS	71	Male	Europe	Gastric cancer	Enterobase
HEL_AA8630AA_AS	74	Female	Europe	Gastric cancer	Enterobase
HEL_AA8631AA_AS	29	Female	North America	Gastric cancer	Enterobase
HEL_AA8632AA_AS	59	Male	North America	Non-gastric cancer	Enterobase
HEL_AA8634AA_AS	47	Female	Europe	Non-gastric cancer	Enterobase
HEL_AA8635AA_AS	56	Male	Europe	Non-gastric cancer	Enterobase
HEL_AA8636AA_AS	23	Female	North America	Gastric cancer	Enterobase
HEL_AA8638AA_AS	54	Female	Europe	Non-gastric cancer	Enterobase
HEL_AA8641AA_AS	52	Male	Europe	Non-gastric cancer	Enterobase
HEL_AA8644AA_AS	62	Male	Europe	Gastric cancer	Enterobase
HEL_AA8645AA_AS	78	Female	Europe	Gastric cancer	Enterobase
HEL_AA8648AA_AS	71	Male	Europe	Non-gastric cancer	Enterobase
HEL_AA8650AA_AS	46	Female	North America	Gastric cancer	Enterobase
HEL_AA8651AA_AS	52	Female	North America	Gastric cancer	Enterobase
HEL_AA8652AA_AS	75	Female	Europe	Non-gastric cancer	Enterobase
HEL_AA8654AA_AS	64	Female	Europe	Non-gastric cancer	Enterobase
HEL_AA8656AA_AS	62	Male	Europe	Gastric cancer	Enterobase
HEL_AA8658AA_AS	64	Female	Europe	Non-gastric cancer	Enterobase
HEL_AA8659AA_AS	75	Female	Europe	Gastric cancer	Enterobase
HEL_AA8660AA_AS	49	Male	Europe	Non-gastric cancer	Enterobase
HEL_AA8664AA_AS	57	Male	Europe	Gastric cancer	Enterobase
HEL_AA8665AA_AS	64	Male	Europe	Non-gastric cancer	Enterobase
HEL_AA8666AA_AS	52	Male	North America	Non-gastric cancer	Enterobase
HEL_AA8667AA_AS	64	Male	Europe	Gastric cancer	Enterobase
HEL_AA8669AA_AS	79	Male	Europe	Non-gastric cancer	Enterobase
HEL_AA8670AA_AS	59	Female	Europe	Gastric cancer	Enterobase
HEL_AA8671AA_AS	47	Male	Europe	Non-gastric cancer	Enterobase
HEL_AA8672AA_AS	46	Female	North America	Gastric cancer	Enterobase
HEL_AA8673AA_AS	62	Female	North America	Gastric cancer	Enterobase
HEL_AA8674AA_AS	55	Female	Europe	Non-gastric cancer	Enterobase
HEL_AA8678AA_AS	57	Male	North America	Gastric cancer	Enterobase
HEL_AA8681AA_AS	64	Female	Europe	Non-gastric cancer	Enterobase
HEL_AA8682AA_AS	67	Female	Europe	Gastric cancer	Enterobase
HEL_AA8683AA_AS	66	Male	Europe	Gastric cancer	Enterobase
HEL_AA8684AA_AS	77	Male	Europe	Gastric cancer	Enterobase
HEL_AA8685AA_AS	33	Male	North America	Non-gastric cancer	Enterobase
HEL_AA8687AA_AS	74	Male	Europe	Gastric cancer	Enterobase
HEL_AA8688AA_AS	59	Female	Europe	Gastric cancer	Enterobase
HEL_AA8689AA_AS	69	Female	Europe	Non-gastric cancer	Enterobase
HEL_AA8690AA_AS	57	Female	Europe	Non-gastric cancer	Enterobase
HEL_AA8693AA_AS	76	Male	Europe	Gastric cancer	Enterobase
HEL_AA8694AA_AS	51	Female	Europe	Non-gastric cancer	Enterobase
HEL_AA8695AA_AS	71	Male	Europe	Non-gastric cancer	Enterobase
HEL_AA8696AA_AS	68	Female	Europe	Non-gastric cancer	Enterobase
HEL_AA8697AA_AS	67	Female	Europe	Non-gastric cancer	Enterobase
HEL_AA8698AA_AS	42	Female	North America	Gastric cancer	Enterobase
HEL_AA8699AA_AS	73	Female	Europe	Gastric cancer	Enterobase
HEL_AA8701AA_AS	67	Male	Europe	Non-gastric cancer	Enterobase
HEL_AA8703AA_AS	59	Female	Europe	Gastric cancer	Enterobase
HEL_AA8704AA_AS	32	Female	North America	Gastric cancer	Enterobase
HEL_AA8705AA_AS	61	Female	Europe	Non-gastric cancer	Enterobase
HEL_AA8707AA_AS	21	Male	Europe	Non-gastric cancer	Enterobase
HEL_AA8708AA_AS	49	Male	Europe	Non-gastric cancer	Enterobase
HEL_AA8709AA_AS	61	Female	Europe	Gastric cancer	Enterobase
HEL_AA8712AA_AS	27	Female	Europe	Non-gastric cancer	Enterobase
HEL_AA8713AA_AS	72	Female	Europe	Non-gastric cancer	Enterobase
HEL_AA8714AA_AS	43	Female	Europe	Non-gastric cancer	Enterobase
HEL_AA8715AA_AS	68	Male	Europe	Non-gastric cancer	Enterobase
HEL_AA8716AA_AS	64	Female	Europe	Gastric cancer	Enterobase
HEL_AA8717AA_AS	37	Male	North America	Gastric cancer	Enterobase
HEL_AA8718AA_AS	53	Female	North America	Gastric cancer	Enterobase
HEL_AA8719AA_AS	49	Female	North America	Gastric cancer	Enterobase
HEL_AA8720AA_AS	67	Female	Europe	Non-gastric cancer	Enterobase
HEL_AA8721AA_AS	81	Male	Europe	Gastric cancer	Enterobase
HEL_AA8722AA_AS	62	Male	Europe	Gastric cancer	Enterobase
HEL_AA8724AA_AS	56	Male	Europe	Non-gastric cancer	Enterobase
HEL_AA8725AA_AS	77	Male	Europe	Non-gastric cancer	Enterobase
HEL_AA8727AA_AS	62	Female	Europe	Non-gastric cancer	Enterobase
HEL_AA8728AA_AS	43	Male	Europe	Non-gastric cancer	Enterobase
HEL_AA8729AA_AS	56	Female	Europe	Gastric cancer	Enterobase
HEL_AA8730AA_AS	78	Female	Europe	Gastric cancer	Enterobase
HEL_AA8731AA_AS	62	Male	Europe	Gastric cancer	Enterobase
HEL_AA8733AA_AS	52	Male	Europe	Non-gastric cancer	Enterobase
HEL_AA8734AA_AS	62	Female	Europe	Non-gastric cancer	Enterobase
HEL_AA8736AA_AS	43	Female	Europe	Non-gastric cancer	Enterobase
HEL_AA8737AA_AS	77	Female	Europe	Gastric cancer	Enterobase
HEL_AA8738AA_AS	73	Male	Europe	Non-gastric cancer	Enterobase
HEL_AA8740AA_AS	44	Female	Europe	Non-gastric cancer	Enterobase
HEL_AA8741AA_AS	67	Female	Europe	Gastric cancer	Enterobase
HEL_AA8742AA_AS	39	Male	Europe	Non-gastric cancer	Enterobase
HEL_AA8743AA_AS	42	Female	Europe	Non-gastric cancer	Enterobase
HEL_AA8745AA_AS	58	Male	Europe	Gastric cancer	Enterobase
HEL_AA8746AA_AS	76	Female	Europe	Non-gastric cancer	Enterobase
HEL_AA8747AA_AS	28	Female	Europe	Gastric cancer	Enterobase
HEL_AA8748AA_AS	51	Female	North America	Gastric cancer	Enterobase
HEL_AA8749AA_AS	43	Female	Europe	Non-gastric cancer	Enterobase
HEL_AA8750AA_AS	65	Female	Europe	Non-gastric cancer	Enterobase
HEL_AA9173AA_AS	53	Female	South America	Gastric cancer	Enterobase
HEL_AA9174AA_AS	47	Female	North America	Gastric cancer	Enterobase
HEL_AA9177AA_AS	47	Male	North America	Gastric cancer	Enterobase
HEL_AA9180AA_AS	27	Female	North America	Non-gastric cancer	Enterobase
HEL_AA9182AA_AS	35	Female	North America	Non-gastric cancer	Enterobase
HEL_AA9185AA_AS	24	Female	North America	Non-gastric cancer	Enterobase
HEL_AA9187AA_AS	44	Female	North America	Non-gastric cancer	Enterobase
HEL_AA9189AA_AS	36	Female	North America	Non-gastric cancer	Enterobase
HEL_AA9190AA_AS	36	Female	North America	Non-gastric cancer	Enterobase
HEL_AA9193AA_AS	32	Female	North America	Non-gastric cancer	Enterobase
HEL_AA9194AA_AS	58	Male	North America	Non-gastric cancer	Enterobase
HEL_AA9197AA_AS	35	Female	North America	Non-gastric cancer	Enterobase
HEL_AA9198AA_AS	53	Female	North America	Non-gastric cancer	Enterobase
HEL_BA0139AA_AS	64	Male	Europe	Non-gastric cancer	Enterobase
HEL_BA0144AA_AS	59	Female	South America	Non-gastric cancer	Enterobase
HEL_BA0156AA_AS	34	Female	Asia	Non-gastric cancer	Enterobase
HEL_BA0176AA_AS	47	Female	Europe	Non-gastric cancer	Enterobase
HEL_BA0204AA_AS	68	Female	Europe	Gastric cancer	Enterobase
HEL_BA0404AA_AS	56	Male	Europe	Non-gastric cancer	Enterobase
HEL_BA0405AA_AS	56	Male	Europe	Non-gastric cancer	Enterobase
HEL_BA0406AA_AS	56	Male	Europe	Non-gastric cancer	Enterobase
HEL_BA0408AA_AS	56	Male	Europe	Non-gastric cancer	Enterobase
HEL_BA0410AA_AS	44	Female	Europe	Non-gastric cancer	Enterobase
HEL_BA0429AA_AS	54	Female	Europe	Non-gastric cancer	Enterobase
HEL_BA0434AA_AS	54	Female	Europe	Non-gastric cancer	Enterobase
HEL_BA0435AA_AS	54	Female	Europe	Non-gastric cancer	Enterobase
HEL_BA0438AA_AS	54	Female	Europe	Non-gastric cancer	Enterobase
HEL_BA0442AA_AS	36	Male	Europe	Non-gastric cancer	Enterobase
HEL_BA0443AA_AS	36	Male	Europe	Non-gastric cancer	Enterobase
HEL_BA0452AA_AS	49	Female	Europe	Non-gastric cancer	Enterobase
HEL_BA0453AA_AS	49	Female	Europe	Non-gastric cancer	Enterobase
HEL_BA0463AA_AS	56	Male	Europe	Non-gastric cancer	Enterobase
HEL_BA0464AA_AS	56	Male	Europe	Non-gastric cancer	Enterobase
HEL_BA0467AA_AS	56	Male	Europe	Non-gastric cancer	Enterobase
HEL_BA0469AA_AS	55	Female	Europe	Non-gastric cancer	Enterobase
HEL_BA0472AA_AS	33	Male	Europe	Non-gastric cancer	Enterobase
HEL_BA0475AA_AS	33	Male	Europe	Non-gastric cancer	Enterobase
HEL_BA0480AA_AS	33	Male	Europe	Non-gastric cancer	Enterobase
HEL_BA0481AA_AS	42	Female	Europe	Gastric cancer	Enterobase
HEL_BA0482AA_AS	42	Female	Europe	Gastric cancer	Enterobase
HEL_BA0483AA_AS	42	Female	Europe	Gastric cancer	Enterobase
HEL_BA0484AA_AS	42	Female	Europe	Gastric cancer	Enterobase
HEL_BA0489AA_AS	32	Female	Europe	Non-gastric cancer	Enterobase
HEL_BA0493AA_AS	54	Female	Europe	Non-gastric cancer	Enterobase
HEL_BA0494AA_AS	54	Female	Europe	Non-gastric cancer	Enterobase
HEL_BA0495AA_AS	54	Female	Europe	Non-gastric cancer	Enterobase
HEL_BA0498AA_AS	54	Female	Europe	Non-gastric cancer	Enterobase
HEL_BA0508AA_AS	55	Female	Europe	Non-gastric cancer	Enterobase
HEL_BA0510AA_AS	55	Female	Europe	Non-gastric cancer	Enterobase
HEL_BA0511AA_AS	55	Female	Europe	Non-gastric cancer	Enterobase
HEL_BA0526AA_AS	33	Male	Europe	Non-gastric cancer	Enterobase
HEL_BA0527AA_AS	33	Male	Europe	Non-gastric cancer	Enterobase
HEL_BA0528AA_AS	33	Male	Europe	Non-gastric cancer	Enterobase
HEL_BA0529AA_AS	33	Male	Europe	Non-gastric cancer	Enterobase
HEL_BA0532AA_AS	33	Male	Europe	Non-gastric cancer	Enterobase
HEL_BA0536AA_AS	47	Female	Europe	Gastric cancer	Enterobase
HEL_BA0537AA_AS	47	Female	Europe	Gastric cancer	Enterobase
HEL_BA0538AA_AS	47	Female	Europe	Gastric cancer	Enterobase
HEL_BA0539AA_AS	47	Female	Europe	Gastric cancer	Enterobase
HEL_BA0540AA_AS	47	Female	Europe	Gastric cancer	Enterobase
HEL_BA0541AA_AS	36	Male	Europe	Non-gastric cancer	Enterobase
HEL_BA0543AA_AS	44	Female	Europe	Non-gastric cancer	Enterobase
HEL_BA0544AA_AS	44	Female	Europe	Non-gastric cancer	Enterobase
HEL_BA0547AA_AS	44	Female	Europe	Non-gastric cancer	Enterobase
HEL_BA0548AA_AS	44	Female	Europe	Non-gastric cancer	Enterobase
HEL_BA0550AA_AS	44	Female	Europe	Non-gastric cancer	Enterobase
HEL_BA0551AA_AS	44	Female	Europe	Non-gastric cancer	Enterobase
HEL_BA0552AA_AS	44	Female	Europe	Non-gastric cancer	Enterobase
HEL_BA0555AA_AS	58	Male	Europe	Non-gastric cancer	Enterobase
HEL_BA0557AA_AS	58	Male	Europe	Non-gastric cancer	Enterobase
HEL_BA0558AA_AS	58	Male	Europe	Non-gastric cancer	Enterobase
HEL_BA0563AA_AS	34	Male	Europe	Non-gastric cancer	Enterobase
HEL_BA0564AA_AS	34	Male	Europe	Non-gastric cancer	Enterobase
HEL_BA0565AA_AS	42	Female	Europe	Gastric cancer	Enterobase
HEL_BA0566AA_AS	42	Female	Europe	Gastric cancer	Enterobase
HEL_BA0567AA_AS	42	Female	Europe	Gastric cancer	Enterobase
HEL_BA0568AA_AS	42	Female	Europe	Gastric cancer	Enterobase
HEL_BA0569AA_AS	42	Female	Europe	Gastric cancer	Enterobase
HEL_BA0570AA_AS	42	Female	Europe	Gastric cancer	Enterobase
HEL_BA0571AA_AS	42	Female	Europe	Gastric cancer	Enterobase
HEL_BA0572AA_AS	42	Female	Europe	Gastric cancer	Enterobase
HEL_BA0573AA_AS	32	Female	Europe	Non-gastric cancer	Enterobase
HEL_BA0574AA_AS	32	Female	Europe	Non-gastric cancer	Enterobase
HEL_BA0575AA_AS	32	Female	Europe	Non-gastric cancer	Enterobase
HEL_BA0576AA_AS	32	Female	Europe	Non-gastric cancer	Enterobase
HEL_BA0577AA_AS	32	Female	Europe	Non-gastric cancer	Enterobase
HEL_BA0578AA_AS	32	Female	Europe	Non-gastric cancer	Enterobase
HEL_BA0579AA_AS	32	Female	Europe	Non-gastric cancer	Enterobase
HEL_BA0580AA_AS	32	Female	Europe	Non-gastric cancer	Enterobase
HEL_BA0581AA_AS	32	Female	Europe	Non-gastric cancer	Enterobase
HEL_BA0582AA_AS	32	Female	Europe	Non-gastric cancer	Enterobase
HEL_BA0583AA_AS	36	Male	Europe	Non-gastric cancer	Enterobase
HEL_BA0584AA_AS	36	Male	Europe	Non-gastric cancer	Enterobase
HEL_BA0585AA_AS	36	Male	Europe	Non-gastric cancer	Enterobase
HEL_BA0586AA_AS	36	Male	Europe	Non-gastric cancer	Enterobase
HEL_BA0587AA_AS	36	Male	Europe	Non-gastric cancer	Enterobase
HEL_BA0588AA_AS	36	Male	Europe	Non-gastric cancer	Enterobase
HEL_BA0589AA_AS	36	Male	Europe	Non-gastric cancer	Enterobase
HEL_BA0590AA_AS	36	Male	Europe	Non-gastric cancer	Enterobase
HEL_BA0591AA_AS	55	Female	Europe	Non-gastric cancer	Enterobase
HEL_BA0592AA_AS	55	Female	Europe	Non-gastric cancer	Enterobase
HEL_BA0593AA_AS	55	Female	Europe	Non-gastric cancer	Enterobase
HEL_BA0594AA_AS	55	Female	Europe	Non-gastric cancer	Enterobase
HEL_BA0595AA_AS	55	Female	Europe	Non-gastric cancer	Enterobase
HEL_BA0596AA_AS	55	Female	Europe	Non-gastric cancer	Enterobase
HEL_BA0597AA_AS	36	Male	Europe	Non-gastric cancer	Enterobase
HEL_BA0598AA_AS	36	Male	Europe	Non-gastric cancer	Enterobase
HEL_BA0599AA_AS	69	Male	Europe	Gastric cancer	Enterobase
HEL_BA0600AA_AS	69	Male	Europe	Gastric cancer	Enterobase
HEL_BA0601AA_AS	69	Male	Europe	Gastric cancer	Enterobase
HEL_BA0602AA_AS	69	Male	Europe	Gastric cancer	Enterobase
HEL_BA0603AA_AS	69	Male	Europe	Gastric cancer	Enterobase
HEL_BA0604AA_AS	69	Male	Europe	Gastric cancer	Enterobase
HEL_BA0605AA_AS	69	Male	Europe	Gastric cancer	Enterobase
HEL_BA0606AA_AS	69	Male	Europe	Gastric cancer	Enterobase
HEL_BA0607AA_AS	69	Male	Europe	Gastric cancer	Enterobase
HEL_BA0608AA_AS	69	Male	Europe	Gastric cancer	Enterobase
HEL_BA0609AA_AS	56	Male	Europe	Non-gastric cancer	Enterobase
HEL_BA0610AA_AS	56	Male	Europe	Non-gastric cancer	Enterobase
HEL_BA0611AA_AS	56	Male	Europe	Non-gastric cancer	Enterobase
HEL_BA0612AA_AS	56	Male	Europe	Non-gastric cancer	Enterobase
HEL_BA0613AA_AS	56	Male	Europe	Non-gastric cancer	Enterobase
HEL_BA0614AA_AS	56	Male	Europe	Non-gastric cancer	Enterobase
HEL_BA0615AA_AS	56	Male	Europe	Non-gastric cancer	Enterobase
HEL_BA0616AA_AS	33	Male	Europe	Non-gastric cancer	Enterobase
HEL_BA0617AA_AS	56	Male	Europe	Non-gastric cancer	Enterobase
HEL_BA0618AA_AS	56	Male	Europe	Non-gastric cancer	Enterobase
HEL_BA0619AA_AS	44	Female	Europe	Non-gastric cancer	Enterobase
HEL_BA0620AA_AS	44	Female	Europe	Non-gastric cancer	Enterobase
HEL_BA0621AA_AS	76	Female	Europe	Non-gastric cancer	Enterobase
HEL_BA0622AA_AS	76	Female	Europe	Non-gastric cancer	Enterobase
HEL_BA0623AA_AS	76	Female	Europe	Non-gastric cancer	Enterobase
HEL_BA0624AA_AS	76	Female	Europe	Non-gastric cancer	Enterobase
HEL_BA0625AA_AS	76	Female	Europe	Non-gastric cancer	Enterobase
HEL_BA0626AA_AS	76	Female	Europe	Non-gastric cancer	Enterobase
HEL_BA0627AA_AS	76	Female	Europe	Non-gastric cancer	Enterobase
HEL_BA0628AA_AS	76	Female	Europe	Non-gastric cancer	Enterobase
HEL_BA0629AA_AS	55	Female	Europe	Non-gastric cancer	Enterobase
HEL_BA0630AA_AS	55	Female	Europe	Non-gastric cancer	Enterobase
HEL_BA0631AA_AS	58	Male	Europe	Non-gastric cancer	Enterobase
HEL_BA0632AA_AS	55	Female	Europe	Non-gastric cancer	Enterobase
HEL_BA0633AA_AS	58	Male	Europe	Non-gastric cancer	Enterobase
HEL_BA0634AA_AS	58	Male	Europe	Non-gastric cancer	Enterobase
HEL_BA0635AA_AS	55	Female	Europe	Non-gastric cancer	Enterobase
HEL_BA0636AA_AS	55	Female	Europe	Non-gastric cancer	Enterobase
HEL_BA0637AA_AS	55	Female	Europe	Non-gastric cancer	Enterobase
HEL_BA0638AA_AS	55	Female	Europe	Non-gastric cancer	Enterobase
HEL_BA0639AA_AS	58	Male	Europe	Non-gastric cancer	Enterobase
HEL_BA0640AA_AS	58	Male	Europe	Non-gastric cancer	Enterobase
HEL_BA0641AA_AS	55	Female	Europe	Non-gastric cancer	Enterobase
HEL_BA0642AA_AS	55	Female	Europe	Non-gastric cancer	Enterobase
HEL_BA0645AA_AS	34	Male	Europe	Non-gastric cancer	Enterobase
HEL_BA0649AA_AS	34	Male	Europe	Non-gastric cancer	Enterobase
HEL_BA0650AA_AS	34	Male	Europe	Non-gastric cancer	Enterobase
HEL_BA0651AA_AS	34	Male	Europe	Non-gastric cancer	Enterobase
HEL_BA0652AA_AS	34	Male	Europe	Non-gastric cancer	Enterobase
HEL_BA0653AA_AS	49	Female	Europe	Non-gastric cancer	Enterobase
HEL_BA0654AA_AS	54	Female	Europe	Non-gastric cancer	Enterobase
HEL_BA0655AA_AS	49	Female	Europe	Non-gastric cancer	Enterobase
HEL_BA0656AA_AS	49	Female	Europe	Non-gastric cancer	Enterobase
HEL_BA0657AA_AS	49	Female	Europe	Non-gastric cancer	Enterobase
HEL_BA0658AA_AS	49	Female	Europe	Non-gastric cancer	Enterobase
HEL_BA0659AA_AS	49	Female	Europe	Non-gastric cancer	Enterobase
HEL_BA0660AA_AS	49	Female	Europe	Non-gastric cancer	Enterobase
HEL_BA0661AA_AS	49	Female	Europe	Non-gastric cancer	Enterobase
HEL_BA0662AA_AS	49	Female	Europe	Non-gastric cancer	Enterobase
HEL_BA0663AA_AS	47	Female	Europe	Gastric cancer	Enterobase
HEL_BA0664AA_AS	47	Female	Europe	Gastric cancer	Enterobase
HEL_BA0665AA_AS	47	Female	Europe	Gastric cancer	Enterobase
HEL_BA0666AA_AS	47	Female	Europe	Gastric cancer	Enterobase
HEL_BA0667AA_AS	47	Female	Europe	Gastric cancer	Enterobase
HEL_BA0668AA_AS	47	Female	Europe	Gastric cancer	Enterobase
HEL_BA0669AA_AS	47	Female	Europe	Gastric cancer	Enterobase
HEL_BA0670AA_AS	47	Female	Europe	Gastric cancer	Enterobase
HEL_BA0671AA_AS	47	Female	Europe	Gastric cancer	Enterobase
HEL_BA0672AA_AS	47	Female	Europe	Gastric cancer	Enterobase
HEL_BA0673AA_AS	36	Male	Europe	Non-gastric cancer	Enterobase
HEL_BA0677AA_AS	36	Male	Europe	Non-gastric cancer	Enterobase
HEL_BA0678AA_AS	36	Male	Europe	Non-gastric cancer	Enterobase
HEL_BA0679AA_AS	36	Male	Europe	Non-gastric cancer	Enterobase
HEL_BA0680AA_AS	36	Male	Europe	Non-gastric cancer	Enterobase
HEL_BA0693AA_AS	34	Male	Europe	Non-gastric cancer	Enterobase
HEL_BA0694AA_AS	34	Male	Europe	Non-gastric cancer	Enterobase
HEL_BA0695AA_AS	34	Male	Europe	Non-gastric cancer	Enterobase
HEL_BA0696AA_AS	34	Male	Europe	Non-gastric cancer	Enterobase
HEL_BA0697AA_AS	34	Male	Europe	Non-gastric cancer	Enterobase
HEL_BA0698AA_AS	34	Male	Europe	Non-gastric cancer	Enterobase
HEL_BA0699AA_AS	34	Male	Europe	Non-gastric cancer	Enterobase
HEL_BA0700AA_AS	34	Male	Europe	Non-gastric cancer	Enterobase
HEL_BA0701AA_AS	34	Male	Europe	Non-gastric cancer	Enterobase
HEL_BA0702AA_AS	34	Male	Europe	Non-gastric cancer	Enterobase
HEL_BA0703AA_AS	49	Female	Europe	Non-gastric cancer	Enterobase
HEL_BA0704AA_AS	49	Female	Europe	Non-gastric cancer	Enterobase
HEL_BA0705AA_AS	49	Female	Europe	Non-gastric cancer	Enterobase
HEL_BA0706AA_AS	49	Female	Europe	Non-gastric cancer	Enterobase
HEL_BA0707AA_AS	49	Female	Europe	Non-gastric cancer	Enterobase
HEL_BA0708AA_AS	49	Female	Europe	Non-gastric cancer	Enterobase
HEL_BA0709AA_AS	49	Female	Europe	Non-gastric cancer	Enterobase
HEL_BA0710AA_AS	49	Female	Europe	Non-gastric cancer	Enterobase
HEL_BA0711AA_AS	49	Female	Europe	Non-gastric cancer	Enterobase
HEL_BA0712AA_AS	49	Female	Europe	Non-gastric cancer	Enterobase
HEL_BA0713AA_AS	32	Female	Europe	Non-gastric cancer	Enterobase
HEL_BA0714AA_AS	32	Female	Europe	Non-gastric cancer	Enterobase
HEL_BA0715AA_AS	32	Female	Europe	Non-gastric cancer	Enterobase
HEL_BA0716AA_AS	32	Female	Europe	Non-gastric cancer	Enterobase
HEL_BA0717AA_AS	32	Female	Europe	Non-gastric cancer	Enterobase
HEL_BA0718AA_AS	32	Female	Europe	Non-gastric cancer	Enterobase
HEL_BA0719AA_AS	32	Female	Europe	Non-gastric cancer	Enterobase
HEL_BA0720AA_AS	32	Female	Europe	Non-gastric cancer	Enterobase
HEL_BA0721AA_AS	32	Female	Europe	Non-gastric cancer	Enterobase
HEL_BA0722AA_AS	32	Female	Europe	Non-gastric cancer	Enterobase
HEL_BA0723AA_AS	36	Male	Europe	Non-gastric cancer	Enterobase
HEL_BA0724AA_AS	36	Male	Europe	Non-gastric cancer	Enterobase
HEL_BA0725AA_AS	36	Male	Europe	Non-gastric cancer	Enterobase
HEL_BA0726AA_AS	36	Male	Europe	Non-gastric cancer	Enterobase
HEL_BA0727AA_AS	36	Male	Europe	Non-gastric cancer	Enterobase
HEL_BA0728AA_AS	36	Male	Europe	Non-gastric cancer	Enterobase
HEL_BA0729AA_AS	36	Male	Europe	Non-gastric cancer	Enterobase
HEL_BA0730AA_AS	36	Male	Europe	Non-gastric cancer	Enterobase
HEL_BA0731AA_AS	55	Female	Europe	Non-gastric cancer	Enterobase
HEL_BA0732AA_AS	55	Female	Europe	Non-gastric cancer	Enterobase
HEL_BA0733AA_AS	32	Female	Europe	Non-gastric cancer	Enterobase
HEL_BA0734AA_AS	32	Female	Europe	Non-gastric cancer	Enterobase
HEL_BA0735AA_AS	36	Male	Europe	Non-gastric cancer	Enterobase
HEL_BA0736AA_AS	36	Male	Europe	Non-gastric cancer	Enterobase
HEL_BA0737AA_AS	32	Female	Europe	Non-gastric cancer	Enterobase
HEL_BA0738AA_AS	32	Female	Europe	Non-gastric cancer	Enterobase
HEL_BA0739AA_AS	69	Male	Europe	Gastric cancer	Enterobase
HEL_BA0740AA_AS	69	Male	Europe	Gastric cancer	Enterobase
HEL_BA0741AA_AS	69	Male	Europe	Gastric cancer	Enterobase
HEL_BA0742AA_AS	69	Male	Europe	Gastric cancer	Enterobase
HEL_BA0743AA_AS	69	Male	Europe	Gastric cancer	Enterobase
HEL_BA0744AA_AS	69	Male	Europe	Gastric cancer	Enterobase
HEL_BA0745AA_AS	69	Male	Europe	Gastric cancer	Enterobase
HEL_BA0746AA_AS	69	Male	Europe	Gastric cancer	Enterobase
HEL_BA0747AA_AS	69	Male	Europe	Gastric cancer	Enterobase
HEL_BA0748AA_AS	69	Male	Europe	Gastric cancer	Enterobase
HEL_BA0749AA_AS	47	Female	Europe	Gastric cancer	Enterobase
HEL_BA0750AA_AS	47	Female	Europe	Gastric cancer	Enterobase
HEL_BA0751AA_AS	47	Female	Europe	Gastric cancer	Enterobase
HEL_BA0752AA_AS	47	Female	Europe	Gastric cancer	Enterobase
HEL_BA0753AA_AS	47	Female	Europe	Gastric cancer	Enterobase
HEL_BA0754AA_AS	47	Female	Europe	Gastric cancer	Enterobase
HEL_BA0755AA_AS	47	Female	Europe	Gastric cancer	Enterobase
HEL_BA0756AA_AS	47	Female	Europe	Gastric cancer	Enterobase
HEL_BA0757AA_AS	47	Female	Europe	Gastric cancer	Enterobase
HEL_BA0758AA_AS	47	Female	Europe	Gastric cancer	Enterobase
HEL_BA0759AA_AS	76	Female	Europe	Non-gastric cancer	Enterobase
HEL_BA0760AA_AS	76	Female	Europe	Non-gastric cancer	Enterobase
HEL_BA0761AA_AS	76	Female	Europe	Non-gastric cancer	Enterobase
HEL_BA0762AA_AS	76	Female	Europe	Non-gastric cancer	Enterobase
HEL_BA0763AA_AS	76	Female	Europe	Non-gastric cancer	Enterobase
HEL_BA0764AA_AS	76	Female	Europe	Non-gastric cancer	Enterobase
HEL_BA0765AA_AS	76	Female	Europe	Non-gastric cancer	Enterobase
HEL_BA0766AA_AS	76	Female	Europe	Non-gastric cancer	Enterobase
HEL_BA0767AA_AS	76	Female	Europe	Non-gastric cancer	Enterobase
HEL_BA0768AA_AS	76	Female	Europe	Non-gastric cancer	Enterobase
HEL_BA0769AA_AS	58	Male	Europe	Non-gastric cancer	Enterobase
HEL_BA0770AA_AS	58	Male	Europe	Non-gastric cancer	Enterobase
HEL_BA0771AA_AS	58	Male	Europe	Non-gastric cancer	Enterobase
HEL_BA0772AA_AS	58	Male	Europe	Non-gastric cancer	Enterobase
HEL_BA0773AA_AS	58	Male	Europe	Non-gastric cancer	Enterobase
HEL_BA0774AA_AS	58	Male	Europe	Non-gastric cancer	Enterobase
HEL_BA0775AA_AS	58	Male	Europe	Non-gastric cancer	Enterobase
HEL_BA0776AA_AS	58	Male	Europe	Non-gastric cancer	Enterobase
HEL_BA0777AA_AS	58	Male	Europe	Non-gastric cancer	Enterobase
HEL_BA0778AA_AS	58	Male	Europe	Non-gastric cancer	Enterobase
HEL_BA0779AA_AS	34	Male	Europe	Non-gastric cancer	Enterobase
HEL_BA0780AA_AS	34	Male	Europe	Non-gastric cancer	Enterobase
HEL_BA0781AA_AS	34	Male	Europe	Non-gastric cancer	Enterobase
HEL_BA0782AA_AS	34	Male	Europe	Non-gastric cancer	Enterobase
HEL_BA0783AA_AS	34	Male	Europe	Non-gastric cancer	Enterobase
HEL_BA0784AA_AS	34	Male	Europe	Non-gastric cancer	Enterobase
HEL_BA0785AA_AS	34	Male	Europe	Non-gastric cancer	Enterobase
HEL_BA0786AA_AS	34	Male	Europe	Non-gastric cancer	Enterobase
HEL_BA0787AA_AS	34	Male	Europe	Non-gastric cancer	Enterobase
HEL_BA0788AA_AS	34	Male	Europe	Non-gastric cancer	Enterobase
HEL_BA0789AA_AS	32	Female	Europe	Non-gastric cancer	Enterobase
HEL_BA0790AA_AS	32	Female	Europe	Non-gastric cancer	Enterobase
HEL_BA0791AA_AS	54	Female	Europe	Non-gastric cancer	Enterobase
HEL_BA0792AA_AS	54	Female	Europe	Non-gastric cancer	Enterobase
HEL_BA0793AA_AS	54	Female	Europe	Non-gastric cancer	Enterobase
HEL_BA0794AA_AS	54	Female	Europe	Non-gastric cancer	Enterobase
HEL_BA0795AA_AS	54	Female	Europe	Non-gastric cancer	Enterobase
HEL_BA0796AA_AS	54	Female	Europe	Non-gastric cancer	Enterobase
HEL_BA0797AA_AS	54	Female	Europe	Non-gastric cancer	Enterobase
HEL_BA0798AA_AS	54	Female	Europe	Non-gastric cancer	Enterobase
HEL_BA0799AA_AS	36	Male	Europe	Non-gastric cancer	Enterobase
HEL_BA0800AA_AS	36	Male	Europe	Non-gastric cancer	Enterobase
HEL_BA0801AA_AS	36	Male	Europe	Non-gastric cancer	Enterobase
HEL_BA0802AA_AS	36	Male	Europe	Non-gastric cancer	Enterobase
HEL_BA0803AA_AS	36	Male	Europe	Non-gastric cancer	Enterobase
HEL_BA0804AA_AS	36	Male	Europe	Non-gastric cancer	Enterobase
HEL_BA0805AA_AS	36	Male	Europe	Non-gastric cancer	Enterobase
HEL_BA0806AA_AS	36	Male	Europe	Non-gastric cancer	Enterobase
HEL_BA0807AA_AS	36	Male	Europe	Non-gastric cancer	Enterobase
HEL_BA0808AA_AS	36	Male	Europe	Non-gastric cancer	Enterobase
HEL_BA0809AA_AS	49	Female	Europe	Non-gastric cancer	Enterobase
HEL_BA0830AA_AS	42	Female	Europe	Gastric cancer	Enterobase
HEL_BA0831AA_AS	42	Female	Europe	Gastric cancer	Enterobase
HEL_BA0832AA_AS	42	Female	Europe	Gastric cancer	Enterobase
HEL_BA0833AA_AS	42	Female	Europe	Gastric cancer	Enterobase
HEL_BA0834AA_AS	42	Female	Europe	Gastric cancer	Enterobase
HEL_BA0835AA_AS	42	Female	Europe	Gastric cancer	Enterobase
HEL_BA0836AA_AS	76	Female	Europe	Non-gastric cancer	Enterobase
HEL_BA0837AA_AS	42	Female	Europe	Gastric cancer	Enterobase
HEL_BA0838AA_AS	42	Female	Europe	Gastric cancer	Enterobase
HEL_BA0839AA_AS	42	Female	Europe	Gastric cancer	Enterobase
HEL_BA0844AA_AS	69	Male	Europe	Gastric cancer	Enterobase
HEL_BA0845AA_AS	69	Male	Europe	Gastric cancer	Enterobase
HEL_BA0846AA_AS	69	Male	Europe	Gastric cancer	Enterobase
HEL_BA0847AA_AS	69	Male	Europe	Gastric cancer	Enterobase
HEL_BA0848AA_AS	69	Male	Europe	Gastric cancer	Enterobase
HEL_BA0849AA_AS	69	Male	Europe	Gastric cancer	Enterobase
HEL_BA0850AA_AS	33	Male	Europe	Non-gastric cancer	Enterobase
HEL_BA0851AA_AS	33	Male	Europe	Non-gastric cancer	Enterobase
HEL_BA0852AA_AS	33	Male	Europe	Non-gastric cancer	Enterobase
HEL_BA0853AA_AS	33	Male	Europe	Non-gastric cancer	Enterobase
HEL_BA0854AA_AS	33	Male	Europe	Non-gastric cancer	Enterobase
HEL_BA0855AA_AS	33	Male	Europe	Non-gastric cancer	Enterobase
HEL_BA0856AA_AS	33	Male	Europe	Non-gastric cancer	Enterobase
HEL_BA0857AA_AS	33	Male	Europe	Non-gastric cancer	Enterobase
HEL_BA0858AA_AS	33	Male	Europe	Non-gastric cancer	Enterobase
HEL_BA0859AA_AS	33	Male	Europe	Non-gastric cancer	Enterobase
HEL_BA0870AA_AS	56	Male	Europe	Non-gastric cancer	Enterobase
HEL_BA0871AA_AS	56	Male	Europe	Non-gastric cancer	Enterobase
HEL_BA0872AA_AS	56	Male	Europe	Non-gastric cancer	Enterobase
HEL_BA0873AA_AS	56	Male	Europe	Non-gastric cancer	Enterobase
HEL_BA0874AA_AS	56	Male	Europe	Non-gastric cancer	Enterobase
HEL_BA0875AA_AS	47	Female	Europe	Gastric cancer	Enterobase
HEL_BA0876AA_AS	44	Female	Europe	Non-gastric cancer	Enterobase
HEL_BA0877AA_AS	44	Female	Europe	Non-gastric cancer	Enterobase
HEL_BA0880AA_AS	44	Female	Europe	Non-gastric cancer	Enterobase
HEL_BA0881AA_AS	44	Female	Europe	Non-gastric cancer	Enterobase
HEL_BA0882AA_AS	44	Female	Europe	Non-gastric cancer	Enterobase
HEL_BA0883AA_AS	44	Female	Europe	Non-gastric cancer	Enterobase
HEL_BA0884AA_AS	58	Male	Europe	Non-gastric cancer	Enterobase
HEL_BA0885AA_AS	58	Male	Europe	Non-gastric cancer	Enterobase
HEL_BA0886AA_AS	58	Male	Europe	Non-gastric cancer	Enterobase
HEL_BA0887AA_AS	58	Male	Europe	Non-gastric cancer	Enterobase
HEL_BA0888AA_AS	58	Male	Europe	Non-gastric cancer	Enterobase
HEL_BA0889AA_AS	58	Male	Europe	Non-gastric cancer	Enterobase
HEL_BA0890AA_AS	58	Male	Europe	Non-gastric cancer	Enterobase
HEL_BA0891AA_AS	58	Male	Europe	Non-gastric cancer	Enterobase
HEL_BA0892AA_AS	58	Male	Europe	Non-gastric cancer	Enterobase
HEL_BA0893AA_AS	58	Male	Europe	Non-gastric cancer	Enterobase
HEL_BA0894AA_AS	54	Female	Europe	Non-gastric cancer	Enterobase
HEL_BA0895AA_AS	54	Female	Europe	Non-gastric cancer	Enterobase
HEL_BA0896AA_AS	54	Female	Europe	Non-gastric cancer	Enterobase
HEL_BA0897AA_AS	54	Female	Europe	Non-gastric cancer	Enterobase
HEL_BA0898AA_AS	54	Female	Europe	Non-gastric cancer	Enterobase
HEL_BA0899AA_AS	54	Female	Europe	Non-gastric cancer	Enterobase
HEL_BA0900AA_AS	36	Male	Europe	Non-gastric cancer	Enterobase
HEL_BA0901AA_AS	36	Male	Europe	Non-gastric cancer	Enterobase
HEL_BA0902AA_AS	36	Male	Europe	Non-gastric cancer	Enterobase
HEL_BA0903AA_AS	36	Male	Europe	Non-gastric cancer	Enterobase
HEL_BA0904AA_AS	36	Male	Europe	Non-gastric cancer	Enterobase
HEL_BA0905AA_AS	36	Male	Europe	Non-gastric cancer	Enterobase
HEL_BA0906AA_AS	36	Male	Europe	Non-gastric cancer	Enterobase
HEL_BA0907AA_AS	36	Male	Europe	Non-gastric cancer	Enterobase
HEL_BA0908AA_AS	49	Female	Europe	Non-gastric cancer	Enterobase
HEL_BA0909AA_AS	49	Female	Europe	Non-gastric cancer	Enterobase
HEL_BA0910AA_AS	49	Female	Europe	Non-gastric cancer	Enterobase
HEL_BA0911AA_AS	49	Female	Europe	Non-gastric cancer	Enterobase
HEL_BA0912AA_AS	49	Female	Europe	Non-gastric cancer	Enterobase
HEL_BA0913AA_AS	49	Female	Europe	Non-gastric cancer	Enterobase
HEL_BA0914AA_AS	49	Female	Europe	Non-gastric cancer	Enterobase
HEL_BA0915AA_AS	69	Male	Europe	Gastric cancer	Enterobase
HEL_BA0916AA_AS	56	Male	Europe	Non-gastric cancer	Enterobase
HEL_BA0917AA_AS	56	Male	Europe	Non-gastric cancer	Enterobase
HEL_BA0918AA_AS	56	Male	Europe	Non-gastric cancer	Enterobase
HEL_BA0919AA_AS	56	Male	Europe	Non-gastric cancer	Enterobase
HEL_BA0920AA_AS	56	Male	Europe	Non-gastric cancer	Enterobase
HEL_BA0921AA_AS	56	Male	Europe	Non-gastric cancer	Enterobase
HEL_BA0922AA_AS	56	Male	Europe	Non-gastric cancer	Enterobase
HEL_BA0923AA_AS	55	Female	Europe	Non-gastric cancer	Enterobase
HEL_BA0924AA_AS	33	Male	Europe	Non-gastric cancer	Enterobase
HEL_BA0926AA_AS	33	Male	Europe	Non-gastric cancer	Enterobase
HEL_BA0927AA_AS	33	Male	Europe	Non-gastric cancer	Enterobase
HEL_BA0928AA_AS	33	Male	Europe	Non-gastric cancer	Enterobase
HEL_BA0929AA_AS	33	Male	Europe	Non-gastric cancer	Enterobase
HEL_BA0930AA_AS	42	Female	Europe	Gastric cancer	Enterobase
HEL_BA0931AA_AS	42	Female	Europe	Gastric cancer	Enterobase
HEL_BA0932AA_AS	42	Female	Europe	Gastric cancer	Enterobase
HEL_BA0933AA_AS	42	Female	Europe	Gastric cancer	Enterobase
HEL_BA0934AA_AS	42	Female	Europe	Gastric cancer	Enterobase
HEL_BA0935AA_AS	42	Female	Europe	Gastric cancer	Enterobase
HEL_BA0936AA_AS	32	Female	Europe	Non-gastric cancer	Enterobase
HEL_BA0937AA_AS	54	Female	Europe	Non-gastric cancer	Enterobase
HEL_BA0938AA_AS	54	Female	Europe	Non-gastric cancer	Enterobase
HEL_BA0939AA_AS	54	Female	Europe	Non-gastric cancer	Enterobase
HEL_BA0940AA_AS	54	Female	Europe	Non-gastric cancer	Enterobase
HEL_BA0941AA_AS	54	Female	Europe	Non-gastric cancer	Enterobase
HEL_BA0942AA_AS	54	Female	Europe	Non-gastric cancer	Enterobase
HEL_BA0943AA_AS	55	Female	Europe	Non-gastric cancer	Enterobase
HEL_BA0944AA_AS	55	Female	Europe	Non-gastric cancer	Enterobase
HEL_BA0945AA_AS	55	Female	Europe	Non-gastric cancer	Enterobase
HEL_BA0946AA_AS	55	Female	Europe	Non-gastric cancer	Enterobase
HEL_BA0947AA_AS	55	Female	Europe	Non-gastric cancer	Enterobase
HEL_BA0948AA_AS	55	Female	Europe	Non-gastric cancer	Enterobase
HEL_BA0949AA_AS	55	Female	Europe	Non-gastric cancer	Enterobase
HEL_BA0956AA_AS	33	Male	Europe	Non-gastric cancer	Enterobase
HEL_BA0957AA_AS	33	Male	Europe	Non-gastric cancer	Enterobase
HEL_BA0958AA_AS	33	Male	Europe	Non-gastric cancer	Enterobase
HEL_BA0959AA_AS	33	Male	Europe	Non-gastric cancer	Enterobase
HEL_BA0960AA_AS	33	Male	Europe	Non-gastric cancer	Enterobase
HEL_BA0961AA_AS	47	Female	Europe	Gastric cancer	Enterobase
HEL_BA0962AA_AS	47	Female	Europe	Gastric cancer	Enterobase
HEL_BA0963AA_AS	47	Female	Europe	Gastric cancer	Enterobase
HEL_BA0964AA_AS	36	Male	Europe	Non-gastric cancer	Enterobase
HEL_BA0965AA_AS	44	Female	Europe	Non-gastric cancer	Enterobase
HEL_BA0966AA_AS	44	Female	Europe	Non-gastric cancer	Enterobase
HEL_BA0967AA_AS	44	Female	Europe	Non-gastric cancer	Enterobase
HEL_BA3530AA_AS	61	Male	South America	Non-gastric cancer	Enterobase
HEL_BA3531AA_AS	37	Male	South America	Non-gastric cancer	Enterobase
HEL_BA3532AA_AS	38	Female	South America	Non-gastric cancer	Enterobase
HEL_BA3534AA_AS	49	Male	North America	Gastric cancer	Enterobase
HEL_BA3536AA_AS	42	Female	North America	Non-gastric cancer	Enterobase
HEL_BA3537AA_AS	45	Female	North America	Non-gastric cancer	Enterobase
HEL_BA3538AA_AS	34	Male	North America	Non-gastric cancer	Enterobase
HEL_BA3540AA_AS	41	Male	North America	Non-gastric cancer	Enterobase
HEL_BA3541AA_AS	45	Female	North America	Non-gastric cancer	Enterobase
HEL_BA3542AA_AS	47	Female	North America	Non-gastric cancer	Enterobase
HEL_BA3543AA_AS	77	Male	North America	Gastric cancer	Enterobase
HEL_BA3544AA_AS	45	Male	North America	Non-gastric cancer	Enterobase
HEL_BA3545AA_AS	39	Male	North America	Non-gastric cancer	Enterobase
HEL_BA3546AA_AS	34	Female	North America	Gastric cancer	Enterobase
HEL_BA3547AA_AS	72	Male	North America	Gastric cancer	Enterobase
HEL_BA3548AA_AS	45	Male	North America	Gastric cancer	Enterobase
HEL_BA3549AA_AS	29	Female	North America	Gastric cancer	Enterobase
HEL_BA3550AA_AS	36	Female	North America	Gastric cancer	Enterobase
HEL_BA3551AA_AS	52	Female	North America	Gastric cancer	Enterobase
HEL_BA3552AA_AS	82	Female	North America	Gastric cancer	Enterobase
HEL_BA3553AA_AS	89	Male	North America	Gastric cancer	Enterobase
HEL_BA3569AA_AS	49	Female	Europe	Non-gastric cancer	Enterobase
HEL_BA3570AA_AS	56	Male	Europe	Non-gastric cancer	Enterobase
HEL_BA3572AA_AS	69	Male	Europe	Gastric cancer	Enterobase
HEL_BA3573AA_AS	34	Male	Europe	Non-gastric cancer	Enterobase
HEL_BA3574AA_AS	69	Male	Europe	Gastric cancer	Enterobase
HEL_BA3575AA_AS	54	Female	Europe	Non-gastric cancer	Enterobase
HEL_BA3576AA_AS	32	Female	Europe	Non-gastric cancer	Enterobase
HEL_BA3577AA_AS	55	Female	Europe	Non-gastric cancer	Enterobase
HEL_BA3578AA_AS	58	Male	Europe	Non-gastric cancer	Enterobase
HEL_BA3580AA_AS	33	Male	Europe	Non-gastric cancer	Enterobase
HEL_BA3581AA_AS	47	Female	Europe	Gastric cancer	Enterobase
HEL_BA3583AA_AS	44	Female	Europe	Non-gastric cancer	Enterobase
HEL_BA3584AA_AS	76	Female	Europe	Non-gastric cancer	Enterobase
HEL_BA3585AA_AS	42	Female	Europe	Gastric cancer	Enterobase
HEL_BA3586AA_AS	34	Male	Europe	Non-gastric cancer	Enterobase
HEL_BA3587AA_AS	32	Female	Europe	Non-gastric cancer	Enterobase
HEL_BA3588AA_AS	58	Male	Europe	Non-gastric cancer	Enterobase
HEL_BA3589AA_AS	56	Male	Europe	Non-gastric cancer	Enterobase
HEL_BA3591AA_AS	42	Female	Europe	Gastric cancer	Enterobase
HEL_BA3592AA_AS	42	Female	Europe	Gastric cancer	Enterobase
HEL_BA3593AA_AS	34	Male	Europe	Non-gastric cancer	Enterobase
HEL_BA3594AA_AS	69	Male	Europe	Gastric cancer	Enterobase
HEL_BA4664AA_AS	41	Male	Europe	Non-gastric cancer	Enterobase
HEL_BA5115AA_AS	11	Male	Europe	Non-gastric cancer	Enterobase
HEL_BA5644AA_AS	53	Male	Asia	Non-gastric cancer	Enterobase
HEL_BA5646AA_AS	53	Male	Asia	Non-gastric cancer	Enterobase
HEL_BA5647AA_AS	53	Male	Asia	Non-gastric cancer	Enterobase
HEL_BA5648AA_AS	53	Male	Asia	Non-gastric cancer	Enterobase
HEL_BA5650AA_AS	53	Male	Asia	Non-gastric cancer	Enterobase
HEL_BA5651AA_AS	53	Male	Asia	Non-gastric cancer	Enterobase
HEL_BA5652AA_AS	53	Male	Asia	Non-gastric cancer	Enterobase
HEL_BA5653AA_AS	53	Male	Asia	Non-gastric cancer	Enterobase
HEL_BA5656AA_AS	53	Male	Asia	Non-gastric cancer	Enterobase
HEL_BA5657AA_AS	53	Male	Asia	Non-gastric cancer	Enterobase
HEL_BA8076AA_AS	53	Male	Asia	Non-gastric cancer	Enterobase
HEL_BA8260AA_AS	53	Male	Asia	Non-gastric cancer	Enterobase
HEL_BA8264AA_AS	53	Male	Asia	Non-gastric cancer	Enterobase
HEL_BA8269AA_AS	53	Male	Asia	Non-gastric cancer	Enterobase
HEL_BA8270AA_AS	53	Male	Asia	Non-gastric cancer	Enterobase
HEL_BA8273AA_AS	53	Male	Asia	Non-gastric cancer	Enterobase
HEL_BA8462AA_AS	52	Female	North America	Non-gastric cancer	Enterobase
HEL_BA8467AA_AS	59	Female	North America	Non-gastric cancer	Enterobase
SRR11474092	48	male	North America	Non-gastric cancer	Enterobase
SRR11474093	48	male	North America	Non-gastric cancer	NCBI
SRR11474094	48	male	North America	Non-gastric cancer	NCBI
SRR11474097	54	male	North America	Non-gastric cancer	NCBI
SRR11474098	54	male	North America	Non-gastric cancer	NCBI
SRR11474102	54	male	North America	Non-gastric cancer	NCBI
SRR11474103	54	male	North America	Non-gastric cancer	NCBI
SRR11474104	48	male	North America	Non-gastric cancer	NCBI
SRR11474107	54	male	North America	Non-gastric cancer	NCBI
SRR11474108	54	male	North America	Non-gastric cancer	NCBI
SRR11474111	54	male	North America	Non-gastric cancer	NCBI
SRR11474112	54	male	North America	Non-gastric cancer	NCBI
SRR11474113	54	male	North America	Non-gastric cancer	NCBI
SRR11474115	48	male	North America	Non-gastric cancer	NCBI
SRR11474116	54	male	North America	Non-gastric cancer	NCBI
SRR11474117	54	male	North America	Non-gastric cancer	NCBI
SRR11474118	54	male	North America	Non-gastric cancer	NCBI
SRR11474119	54	male	North America	Non-gastric cancer	NCBI
SRR11474120	54	male	North America	Non-gastric cancer	NCBI
SRR11474121	48	male	North America	Non-gastric cancer	NCBI
SRR11474122	48	male	North America	Non-gastric cancer	NCBI
SRR11474124	48	male	North America	Non-gastric cancer	NCBI
SRR11474125	48	male	North America	Non-gastric cancer	NCBI
SRR11474126	48	male	North America	Non-gastric cancer	NCBI
SRR11474127	48	male	North America	Non-gastric cancer	NCBI
SRR11474128	48	male	North America	Non-gastric cancer	NCBI
SRR11474129	48	male	North America	Non-gastric cancer	NCBI
SRR11474130	48	male	North America	Non-gastric cancer	NCBI

## Sheet: Supplementary Table S2
Genome_ID	homB	hopQII	htrA	iceA1	babA2	babB	cagA	hopQI	oipA	sabA	vacAs1m1
GCA_015904695.1	0	1	1	0	1	1	0	0	1	1	0
GCA_024405915.1	1	1	1	1	1	1	1	0	1	1	1
GCA_024405965.1	1	0	1	0	1	1	1	0	1	0	1
GCA_024406135.1	0	1	1	0	1	1	1	1	1	1	1
GCA_024406245.1	0	0	1	1	1	1	1	0	1	1	1
GCA_024406335.1	0	0	1	0	0	0	1	0	1	1	1
GCA_024406345.1	1	1	1	1	1	1	1	0	1	1	0
GCA_024406375.1	0	0	1	0	0	0	1	0	1	1	1
GCA_024406385.1	0	1	1	1	1	1	1	0	1	1	1
GCA_024406415.1	0	1	1	1	1	1	1	0	1	1	1
GCA_024406435.1	0	0	1	1	1	1	0	0	1	1	1
GCA_024406445.1	1	0	1	0	1	1	1	1	1	0	1
GCA_024406475.1	1	0	1	0	1	1	0	0	1	1	1
GCA_024406485.1	1	0	1	0	1	1	1	0	1	1	1
GCA_024406505.1	1	0	1	0	0	0	1	0	1	1	1
GCA_024406535.1	0	1	1	0	1	1	0	0	1	1	0
GCA_024406555.1	0	0	1	0	1	1	1	1	1	1	1
GCA_024406575.1	1	0	1	0	1	1	1	0	1	1	1
GCA_024406595.1	1	0	1	0	1	1	1	0	1	1	1
GCA_024406605.1	0	1	1	1	1	1	0	0	1	1	1
GCA_024406635.1	1	1	1	1	1	1	0	0	1	1	0
GCA_024406655.1	0	0	1	0	1	1	1	0	1	1	0
GCA_024406665.1	0	0	1	1	0	0	1	0	1	1	1
GCA_024406675.1	0	1	1	0	1	1	0	0	1	1	0
GCA_024406715.1	1	0	1	0	0	0	1	0	1	1	1
GCA_024406735.1	0	1	1	1	1	1	0	0	1	1	0
GCA_024406755.1	0	0	1	0	1	1	1	0	1	1	1
GCA_024406765.1	1	0	1	0	1	1	0	0	1	1	1
GCA_024406785.1	0	1	1	1	0	0	0	0	1	1	0
GCA_024406795.1	1	0	1	0	1	1	1	0	1	1	1
GCA_024406835.1	0	0	1	0	1	1	1	1	1	0	1
GCA_024406855.1	1	0	1	0	0	0	1	0	1	0	1
GCA_024406865.1	1	0	1	0	1	1	1	1	1	0	1
GCA_024406895.1	1	1	1	1	1	1	0	0	1	1	0
GCA_024406915.1	1	1	1	0	1	1	1	0	1	1	1
GCA_024406935.1	1	1	1	1	0	0	0	1	1	1	0
GCA_024406955.1	0	0	0	1	1	1	1	1	1	1	1
GCA_024406975.1	0	0	1	0	1	1	1	0	1	0	1
GCA_024406995.1	0	0	1	0	1	1	1	0	1	0	1
GCA_024407015.1	1	0	1	1	0	0	1	0	1	0	1
GCA_024407035.1	1	1	1	0	1	1	1	0	1	1	1
GCA_024407045.1	0	0	1	1	1	1	1	0	1	1	1
GCA_024407075.1	0	0	1	0	1	1	1	1	1	1	1
GCA_024407095.1	0	1	1	0	1	1	0	0	1	1	0
GCA_024407115.1	0	0	1	1	1	1	0	0	1	1	1
GCA_024407135.1	1	1	1	0	1	1	1	0	1	1	1
GCA_024407155.1	1	0	1	0	1	1	1	0	1	1	1
GCA_024407165.1	1	1	1	1	1	1	1	1	1	1	1
GCA_024407295.1	0	1	1	0	1	1	0	0	1	1	0
GCA_024407315.1	1	0	1	0	1	1	1	1	1	1	1
GCA_024407335.1	1	1	1	0	1	1	0	0	1	1	0
GCA_024407355.1	1	1	1	1	1	1	0	0	1	1	1
GCA_024407375.1	1	0	1	0	1	1	1	0	1	1	1
GCA_024407385.1	1	1	1	1	1	1	1	0	1	1	0
GCA_024407395.1	1	1	1	0	1	1	1	0	1	1	1
GCA_024407505.1	0	1	1	0	1	1	1	0	1	1	0
GCA_024407555.1	1	1	1	1	1	1	1	0	1	1	1
GCA_024407575.1	0	0	1	1	1	1	1	0	1	1	1
GCA_024407595.1	1	1	1	0	1	1	0	0	1	1	0
GCA_024407615.1	0	0	1	1	1	1	0	0	1	0	0
GCA_024407655.1	0	0	1	1	1	1	1	0	1	0	1
GCA_024409255.1	1	0	1	0	1	1	1	0	1	1	1
GCA_024409265.1	0	1	1	0	1	1	0	0	1	0	0
GCA_024409295.1	1	1	1	0	1	1	0	0	1	0	0
GCA_024409305.1	0	1	1	1	1	1	0	0	1	1	1
GCA_024409335.1	0	1	1	0	1	1	0	0	1	1	0
GCA_024411815.1	0	1	1	1	0	0	0	0	1	1	0
GCA_024411835.1	1	0	1	0	1	1	1	1	1	1	1
GCA_024411855.1	1	1	1	1	1	1	1	0	1	1	1
GCA_024411875.1	0	0	1	1	1	1	1	0	1	0	1
GCA_024411895.1	0	0	1	0	1	1	1	1	1	1	1
GCA_024411915.1	1	1	1	1	1	1	1	0	1	1	1
GCA_024411935.1	0	0	1	0	1	1	1	0	1	1	1
GCA_024411955.1	1	0	1	0	1	1	1	1	1	1	1
GCA_024411965.1	1	0	1	1	1	1	1	0	1	1	1
GCA_024411995.1	1	1	1	1	1	1	1	0	1	1	0
GCA_024412005.1	0	0	1	0	1	1	1	0	1	1	1
GCA_024412025.1	1	1	1	0	1	1	0	0	1	1	0
GCA_024412135.1	1	0	1	0	1	1	1	1	1	1	1
GCA_024412155.1	1	1	1	0	1	1	0	0	1	1	0
GCA_024412275.1	1	0	1	1	1	1	1	0	1	1	1
GCA_024412295.1	0	0	1	1	0	0	1	0	1	0	1
GCA_024412315.1	0	0	1	0	0	0	1	0	1	0	1
GCA_024412335.1	1	1	1	1	1	1	1	0	1	1	0
GCA_024412355.1	1	1	1	1	1	1	1	1	1	1	1
GCA_024412375.1	0	0	1	1	1	1	0	0	1	1	1
GCA_024412405.1	0	0	1	1	0	0	0	1	1	0	0
GCA_024412515.1	0	0	1	1	1	1	1	0	1	1	1
GCA_024412535.1	1	1	1	1	1	1	1	0	1	1	0
GCA_024412575.1	0	1	1	1	1	1	0	0	1	1	0
GCA_024412595.1	1	0	1	0	1	1	1	1	1	0	1
GCA_024412615.1	0	1	1	0	1	1	0	0	1	1	0
GCA_024412655.1	0	1	1	0	1	1	0	1	1	1	0
GCA_024412695.1	0	1	1	0	1	1	0	0	1	1	0
GCA_024412715.1	0	1	1	0	1	1	0	0	1	1	0
GCA_024412795.1	1	1	1	0	1	1	0	0	1	1	0
GCA_024412805.1	0	0	1	1	1	1	1	0	1	1	0
GCA_024412815.1	0	0	1	0	1	1	1	1	1	1	1
GCA_024412855.1	1	1	1	0	1	1	1	0	1	1	1
GCA_024412915.1	1	0	1	0	1	1	1	1	1	1	1
GCA_024412995.1	0	0	1	1	1	1	1	0	1	1	1
GCA_024413005.1	1	1	1	1	1	1	1	0	1	1	0
GCA_024413025.1	0	1	1	0	1	1	1	0	1	1	1
GCA_024413715.1	1	0	1	0	1	1	0	0	1	1	0
GCA_024413815.1	1	0	1	0	1	1	1	1	1	1	1
GCA_040857565.1	0	1	1	1	1	1	0	0	1	0	1
GCA_040857585.1	0	0	1	0	1	1	0	1	1	0	0
GCA_040857625.1	0	0	1	1	1	1	1	0	1	1	1
GCA_040857645.1	0	1	1	0	1	1	0	0	1	1	0
GCA_040860865.1	0	1	1	0	1	1	0	0	1	1	0
GCA_040860925.1	1	1	1	0	1	1	1	0	1	1	1
GCA_040860965.1	0	0	1	1	0	0	1	0	1	0	1
GCA_040860985.1	0	1	1	1	1	1	0	0	1	1	0
GCA_040861005.1	1	0	1	0	1	1	1	0	1	1	1
GCA_040861025.1	0	0	1	0	0	0	1	1	1	0	1
GCA_040861045.1	1	0	1	0	1	1	1	0	1	0	1
GCA_040861065.1	1	0	1	0	1	1	1	0	1	1	1
GCA_040861085.1	0	0	1	0	1	1	1	0	1	1	1
GCA_040861105.1	0	0	1	0	0	0	1	0	1	0	1
GCA_040861125.1	0	1	1	1	1	1	1	1	1	1	0
GCA_040861145.1	0	0	1	0	1	1	1	0	1	1	1
GCA_040861165.1	0	0	1	0	1	1	1	0	1	0	1
GCA_040861185.1	1	0	1	0	1	1	1	0	1	0	1
GCA_040861205.1	1	1	1	1	0	0	1	0	1	1	0
GCA_040861225.1	0	0	1	1	1	1	1	0	1	1	1
GCA_040861245.1	1	0	1	0	1	1	0	1	1	0	1
GCA_040861265.1	1	1	1	0	1	1	1	0	1	1	1
GCA_040861285.1	1	1	1	0	1	1	1	0	1	1	1
GCA_040861305.1	1	0	1	1	1	1	0	1	1	1	1
GCA_040861325.1	1	0	1	0	1	1	1	0	1	0	1
GCA_040861345.1	1	0	1	1	1	1	0	1	1	0	1
GCA_040861365.1	1	1	1	0	1	1	1	0	1	1	1
GCA_040861385.1	1	0	1	0	1	1	0	0	1	1	1
GCA_040861405.1	1	0	1	0	1	1	1	1	1	1	1
GCA_040861445.1	0	1	1	1	1	1	0	0	1	1	0
GCA_040861455.1	1	0	1	0	1	1	1	0	1	0	1
GCA_040861485.1	1	0	1	0	1	1	1	0	1	0	1
GCA_040861505.1	0	0	1	1	1	1	1	0	1	1	0
GCA_040861525.1	0	1	1	1	1	1	0	1	1	1	1
GCA_040861545.1	1	0	1	0	1	1	1	0	1	0	1
GCA_040861565.1	1	1	1	0	1	1	1	0	1	1	1
GCA_040861585.1	1	1	1	0	1	1	1	0	1	1	1
GCA_040861605.1	0	0	1	1	1	1	0	0	1	1	1
GCA_040861645.1	1	1	1	1	1	1	1	0	1	1	1
GCA_040861665.1	1	0	1	1	1	1	1	0	1	1	1
GCA_040861685.1	1	0	1	0	1	1	1	0	1	1	1
GCA_040861705.1	1	1	1	1	1	1	1	0	1	1	1
GCA_040861725.1	0	0	1	1	1	1	0	0	1	1	1
GCA_040861745.1	0	1	1	1	1	1	1	0	1	1	0
GCA_040861765.1	0	1	1	1	1	1	0	0	1	1	0
GCA_040861785.1	1	0	1	0	1	1	1	0	1	1	0
GCA_040861805.1	0	1	1	0	1	1	0	0	1	1	0
GCA_040861825.1	1	1	1	0	1	1	1	0	1	1	1
GCA_040861845.1	0	1	1	1	1	1	0	1	1	1	0
GCA_040861865.1	0	0	1	1	1	1	1	0	1	1	0
GCA_040861875.1	1	0	1	0	1	1	0	0	1	1	0
GCA_040861895.1	0	0	1	1	1	1	1	0	1	0	1
GCA_040861945.1	0	0	1	1	1	1	0	0	1	1	1
GCA_040861965.1	1	0	1	0	1	1	1	0	1	0	0
GCA_040861985.1	0	0	1	0	0	0	1	1	1	0	1
GCA_040862005.1	1	0	1	0	0	0	1	0	1	1	1
GCA_040862045.1	1	0	1	1	1	1	0	0	1	1	1
GCA_040862065.1	1	0	1	0	1	1	1	0	1	0	1
GCA_040862085.1	0	0	1	1	1	1	0	0	1	1	1
GCA_040862115.1	1	0	1	0	1	1	0	0	1	1	0
GCA_040862145.1	1	1	1	0	1	1	0	0	1	0	0
GCA_040862165.1	0	1	1	0	1	1	0	0	1	1	0
GCA_040862185.1	0	0	1	0	1	1	1	0	1	1	1
GCA_040862205.1	0	0	1	1	0	0	1	0	1	0	1
GCA_040862225.1	0	0	1	1	1	1	1	0	1	1	1
GCA_040862245.1	1	1	1	1	1	1	1	0	1	1	0
GCA_040862265.1	0	1	1	1	1	1	0	0	1	1	0
GCA_040862285.1	1	1	1	0	1	1	1	0	1	1	1
GCA_040862305.1	1	0	1	1	1	1	1	1	1	1	1
GCA_040862325.1	1	0	1	0	0	0	1	0	1	1	1
GCA_040862345.1	0	0	1	1	1	1	1	0	1	1	0
GCA_040862365.1	1	0	1	0	1	1	1	0	1	0	1
GCA_040862385.1	1	0	1	0	1	1	1	0	1	0	1
GCA_040862405.1	1	0	1	0	1	1	1	0	1	0	1
GCA_040862425.1	0	0	1	1	1	1	1	0	1	0	1
GCA_040862445.1	1	0	1	1	1	1	1	0	1	0	1
GCA_040862455.1	1	1	1	0	1	1	1	0	1	1	1
GCA_040862485.1	1	0	1	0	1	1	1	0	1	1	1
GCA_040862505.1	1	1	1	1	1	1	1	0	1	1	0
GCA_040862525.1	1	0	1	1	1	1	1	0	1	0	1
GCA_040862565.1	0	0	1	0	1	1	1	1	1	1	1
GCA_040862585.1	0	1	1	0	1	1	1	0	1	1	0
GCA_040862605.1	0	0	1	0	1	1	1	0	1	1	1
GCF_001997965.1	0	1	1	1	1	1	0	0	1	1	1
GCF_001997995.1	1	0	1	1	0	0	0	0	1	1	1
GCF_001998045.1	1	0	1	0	1	1	1	0	1	0	1
GCF_001998125.1	1	0	1	1	1	1	1	1	1	1	1
GCF_001998165.1	1	0	1	0	1	1	1	0	1	0	1
GCF_001998205.1	0	0	1	0	0	0	1	0	1	1	0
GCF_001998245.1	0	0	1	0	0	0	1	1	1	0	1
GCF_001998285.1	1	1	1	0	1	1	0	0	1	1	0
GCF_001998295.1	1	0	1	0	1	1	1	0	1	0	1
GCF_001998385.1	1	0	1	0	1	1	1	1	1	0	1
GCF_001998405.1	0	0	1	0	1	1	1	1	1	1	1
GCF_001999845.1	1	0	1	0	0	0	1	0	1	1	1
GCF_001999865.1	1	0	1	1	1	1	1	0	1	1	0
GCF_002983705.1	1	0	1	0	0	0	1	0	1	1	1
GCF_003382505.1	1	1	1	1	1	1	0	0	1	0	1
GCF_003382515.1	1	1	1	0	1	1	1	1	1	1	1
GCF_003382545.1	1	0	1	1	1	1	0	0	1	1	0
GCF_003639165.1	1	0	1	0	1	1	1	0	1	0	1
GCF_003639195.1	1	1	1	0	1	1	1	0	1	1	1
GCF_003639215.1	1	0	1	1	1	1	1	0	1	0	1
GCF_003639245.1	1	0	1	0	1	1	1	1	1	1	1
GCF_003639265.1	0	1	1	1	1	1	0	0	1	0	1
GCF_003639285.1	1	1	1	1	0	0	1	1	1	1	0
GCF_003639305.1	1	0	1	0	1	1	1	1	1	1	1
GCF_003639325.1	1	1	1	0	1	1	1	0	1	1	1
GCF_003639335.1	0	0	1	1	1	1	0	0	1	1	1
GCF_003639365.1	1	0	1	1	1	1	1	1	1	1	1
GCF_003639385.1	0	1	1	0	1	1	1	0	1	1	1
GCF_003639405.1	1	0	1	1	1	1	1	1	1	0	1
GCF_003639425.1	1	0	1	0	1	1	1	0	1	0	1
GCF_003639445.1	1	1	1	0	1	1	1	0	1	1	1
GCF_003639455.1	1	1	1	0	1	1	0	0	1	1	1
GCF_003639485.1	0	0	1	0	1	1	1	0	1	1	1
GCF_003639495.1	1	0	1	1	1	1	1	0	1	0	1
GCF_003639525.1	1	0	1	0	1	1	1	1	1	1	1
GCF_003639545.1	1	1	1	0	0	0	0	0	1	1	0
GCF_003639565.1	0	0	1	1	1	1	0	0	1	1	1
GCF_003639575.1	0	0	1	1	1	1	1	0	1	0	1
GCF_003639605.1	1	1	1	0	1	1	0	0	1	1	0
GCF_003639615.1	0	1	1	0	1	1	1	1	1	1	1
GCF_003639635.1	0	1	1	1	1	1	0	0	1	0	1
GCF_003639665.1	1	1	1	0	0	0	0	0	1	1	0
GCF_003639675.1	1	0	1	1	1	1	1	1	1	1	1
GCF_003639685.1	0	0	1	0	1	1	1	0	1	0	1
GCF_003639725.1	1	0	1	0	1	1	1	0	1	1	1
GCF_003639735.1	0	1	1	1	1	1	1	0	1	1	0
GCF_003639745.1	1	0	1	0	1	1	0	0	1	1	1
GCF_003639785.1	0	1	1	1	1	1	0	0	1	1	0
GCF_003639795.1	1	1	1	1	0	0	1	0	1	1	0
GCF_003639805.1	0	0	1	0	1	1	0	0	1	1	1
GCF_003639845.1	1	0	1	0	0	0	1	1	1	0	1
GCF_003639855.1	1	0	1	1	1	1	1	0	1	1	0
GCF_003639865.1	0	1	1	1	1	1	0	0	1	0	1
GCF_003639905.1	0	0	1	0	1	1	1	0	1	1	1
GCF_003639915.1	0	1	1	1	1	1	1	0	1	1	1
GCF_003639935.1	0	0	1	1	0	0	0	0	1	0	0
GCF_003639965.1	1	0	1	0	1	1	0	0	1	0	1
GCF_003639985.1	1	1	1	0	1	1	1	0	1	1	1
GCF_003639995.1	1	0	1	1	1	1	1	0	1	0	1
GCF_003640025.1	0	0	1	1	1	1	0	0	1	1	1
GCF_003640045.1	1	0	1	1	1	1	1	0	1	0	1
GCF_003640055.1	0	1	1	0	1	1	0	0	1	1	0
GCF_003640085.1	1	0	1	1	1	1	1	0	1	0	1
GCF_003640095.1	1	0	1	1	1	1	1	0	1	1	1
GCF_003640105.1	0	1	1	0	1	1	0	0	1	1	0
GCF_003640145.1	1	0	1	0	1	1	1	0	1	0	1
GCF_003640155.1	1	0	1	0	1	1	1	0	1	1	0
GCF_003939085.1	0	0	1	0	1	1	1	0	1	1	1
GCF_006337345.1	1	0	1	0	1	1	1	1	1	1	1
GCF_006337625.1	1	0	1	1	1	1	1	0	1	0	1
GCF_006338045.1	1	1	1	0	1	1	0	0	1	1	0
GCF_006339065.1	0	1	1	1	1	1	0	0	1	1	0
GCF_008032975.1	0	1	1	1	1	1	0	1	1	1	1
GCF_008033055.1	0	0	1	1	1	1	1	0	1	1	1
GCF_011105755.1	0	0	1	0	1	1	1	0	1	1	1
GCF_011105765.1	1	0	1	0	1	1	1	0	1	1	0
GCF_011105795.1	1	1	1	1	1	1	1	0	1	1	1
GCF_011105805.1	0	1	1	0	1	1	1	1	1	1	1
GCF_011140335.1	1	0	1	0	1	1	1	0	1	0	1
GCF_011140365.1	1	0	1	0	1	1	1	1	1	1	1
GCF_011140415.1	0	1	1	0	1	1	1	1	1	1	1
GCF_011140425.1	0	1	1	1	1	1	0	0	1	1	0
GCF_011140435.1	1	0	1	0	1	1	1	1	1	1	0
GCF_011140475.1	0	1	1	0	1	1	0	0	1	1	0
GCF_011140485.1	1	1	1	0	0	0	1	0	1	1	1
GCF_011140515.1	1	0	1	1	1	1	1	0	1	1	1
GCF_011140535.1	0	0	1	0	1	1	1	1	0	1	1
GCF_011140545.1	1	1	1	1	1	1	1	0	1	1	1
GCF_011140555.1	1	0	1	0	1	1	1	0	1	0	1
GCF_011140595.1	1	0	1	0	1	1	1	0	1	1	1
GCF_011140615.1	1	0	1	0	1	1	0	0	1	1	0
GCF_011140625.1	1	0	1	0	1	1	1	0	1	1	1
GCF_011140655.1	0	1	1	1	1	1	0	0	1	1	0
GCF_011140665.1	0	0	1	1	1	1	0	0	1	1	1
GCF_011140675.1	0	1	1	0	1	1	0	0	1	1	0
GCF_011140715.1	1	1	1	0	1	1	1	0	1	1	1
GCF_011140735.1	1	0	1	0	0	0	1	0	1	0	1
GCF_011140745.1	0	1	1	0	1	1	0	0	1	1	0
GCF_011140755.1	1	0	1	1	1	1	1	0	1	0	1
GCF_011140795.1	0	0	1	0	1	1	1	0	1	1	1
GCF_011140805.1	1	0	1	0	1	1	1	0	1	1	0
GCF_011140825.1	0	0	1	1	1	1	1	0	1	0	1
GCF_011140845.1	0	1	1	1	1	1	0	0	1	0	1
GCF_011140875.1	0	0	1	0	1	1	1	1	1	1	1
GCF_011140895.1	1	0	1	0	0	0	1	0	1	0	1
GCF_011140915.1	0	1	1	1	0	0	0	0	1	1	0
GCF_011140925.1	0	0	1	1	1	1	1	0	1	0	1
GCF_011140935.1	0	1	1	1	1	1	1	0	1	1	1
GCF_011140955.1	0	0	1	0	1	1	1	0	1	1	0
GCF_011140995.1	1	0	1	1	1	1	1	0	1	0	1
GCF_011141015.1	1	0	1	0	1	1	0	0	1	1	0
GCF_011141035.1	0	1	1	1	1	1	0	0	1	0	0
GCF_011141045.1	1	0	1	0	1	1	1	0	1	0	1
GCF_011141055.1	0	0	1	1	0	0	1	0	1	1	1
GCF_011141095.1	1	0	1	0	1	1	1	0	1	1	1
GCF_011141115.1	1	0	1	0	1	1	1	0	1	1	1
GCF_011141135.1	1	0	1	1	1	1	1	0	1	1	1
GCF_011141145.1	1	0	1	0	0	0	1	0	0	1	1
GCF_011174935.1	0	0	1	1	1	1	1	0	1	1	1
GCF_011174975.1	0	0	1	1	1	1	1	0	1	1	1
GCF_011174985.1	0	1	1	1	1	1	1	0	1	0	1
GCF_011175015.1	1	1	1	0	1	1	0	1	1	1	1
GCF_011175035.1	0	1	1	0	1	1	0	0	1	1	0
GCF_011175045.1	0	1	1	0	1	1	0	0	1	1	0
GCF_011175075.1	1	0	1	0	1	1	1	1	1	0	1
GCF_011175085.1	1	0	1	0	1	1	1	0	1	1	1
GCF_011175115.1	0	1	1	1	1	1	0	0	1	1	0
GCF_011175135.1	0	0	1	1	1	1	1	0	1	0	1
GCF_011175145.1	0	0	1	0	1	1	1	1	1	0	1
GCF_011175195.1	0	0	1	1	1	1	1	0	1	1	0
GCF_011175215.1	0	0	1	0	0	0	1	1	1	0	1
GCF_011175225.1	0	1	1	1	1	1	1	0	1	1	1
GCF_011175235.1	0	0	1	0	1	1	1	1	1	1	1
GCF_011175275.1	0	0	1	1	1	1	1	0	1	1	1
GCF_011175295.1	0	1	1	1	1	1	1	0	1	1	1
GCF_011175315.1	1	0	1	0	1	1	1	0	1	1	1
GCF_011175325.1	1	0	1	0	1	1	1	1	1	1	1
GCF_011175335.1	1	1	1	1	1	1	1	0	1	1	1
GCF_011175375.1	0	1	1	1	1	1	0	0	1	1	0
GCF_014496045.1	1	1	1	0	1	1	1	0	1	1	1
GCF_014496145.1	0	1	1	1	1	1	0	0	1	1	0
GCF_014496155.1	0	0	1	0	1	1	1	1	1	0	1
GCF_014496385.1	1	0	1	0	1	1	1	0	1	1	1
GCF_014496395.1	0	0	1	1	1	1	0	0	1	1	1
GCF_014496475.1	1	0	1	0	1	1	1	0	1	1	1
GCF_014496695.1	0	1	1	1	1	1	0	1	1	1	0
GCF_014496705.1	1	0	1	0	1	1	1	0	1	1	1
GCF_014496765.1	1	0	1	0	1	1	1	0	1	1	1
GCF_014496775.1	1	0	1	0	1	1	1	0	1	1	1
GCF_014496805.1	0	1	1	1	1	1	0	0	1	0	1
GCF_014496815.1	1	1	1	1	1	1	0	0	1	1	1
GCF_014496825.1	1	0	1	1	0	0	1	0	1	1	1
GCF_014496865.1	1	0	1	0	1	1	1	0	1	1	1
GCF_014496885.1	1	1	1	1	1	1	1	0	1	1	1
GCF_014496895.1	1	0	1	0	1	1	1	0	1	0	1
GCF_014496905.1	1	1	1	0	1	1	0	0	1	1	1
GCF_014496915.1	1	1	1	0	1	1	1	0	1	1	1
GCF_014496965.1	0	1	1	0	1	1	0	0	1	1	0
GCF_014496985.1	0	0	1	0	1	1	1	1	1	0	1
GCF_014497025.1	1	1	1	1	1	1	1	0	1	0	1
GCF_014497035.1	1	0	1	0	1	1	1	0	1	1	1
GCF_014497085.1	0	1	1	0	1	1	0	0	1	1	0
GCF_014497165.1	1	0	1	0	1	1	1	1	1	1	1
GCF_014497185.1	0	1	1	0	1	1	1	1	1	1	1
GCF_014497195.1	1	1	1	1	1	1	0	0	1	1	0
GCF_014497205.1	0	0	1	1	1	1	1	0	1	1	1
GCF_014497235.1	0	1	1	1	1	1	0	0	1	1	0
GCF_014497265.1	0	1	1	0	1	1	1	1	1	1	1
GCF_014497275.1	0	0	1	0	1	1	1	0	1	1	1
GCF_014497285.1	0	1	1	0	1	1	0	0	1	1	0
GCF_014497305.1	1	0	1	0	0	0	1	0	1	0	1
GCF_014497335.1	0	1	1	1	0	0	0	0	1	0	0
GCF_014497365.1	1	1	1	0	1	1	1	1	1	1	1
GCF_014497385.1	0	0	1	1	1	1	1	0	1	1	1
GCF_014497405.1	1	1	1	1	1	1	1	0	1	1	0
GCF_014497415.1	0	0	1	0	1	1	1	1	1	0	1
GCF_014497445.1	0	0	1	0	1	1	1	0	0	1	1
GCF_014497455.1	0	0	1	1	1	1	0	0	1	1	1
GCF_014497485.1	1	1	1	0	1	1	1	0	1	1	1
GCF_014497495.1	1	1	1	0	1	1	0	0	1	1	1
GCF_014497505.1	0	0	1	1	1	1	1	0	1	1	0
GCF_014497515.1	1	0	1	1	1	1	1	0	1	1	1
GCF_014497525.1	0	1	1	1	1	1	0	0	1	1	0
GCF_014497585.1	1	0	1	0	1	1	1	0	1	0	1
GCF_014497595.1	1	0	1	0	1	1	1	1	1	1	1
GCF_014497605.1	1	0	1	0	1	1	1	0	1	1	1
GCF_014497635.1	1	0	1	0	0	0	1	0	1	0	1
GCF_014497655.1	0	0	1	1	1	1	1	0	1	1	1
GCF_014497685.1	1	0	1	0	1	1	1	1	1	0	1
GCF_014497695.1	1	1	1	0	0	0	0	0	1	1	0
GCF_014497735.1	1	0	1	0	1	1	1	1	1	1	1
GCF_014497745.1	0	1	1	0	1	1	1	0	1	1	0
GCF_014497785.1	0	0	1	0	0	0	1	1	1	1	1
GCF_014497825.1	1	0	1	0	1	1	1	1	1	1	1
GCF_014497835.1	1	0	1	0	1	1	1	0	1	0	1
GCF_014498085.1	0	1	1	1	1	1	0	0	1	1	0
GCF_014498125.1	0	0	1	0	1	1	1	0	1	0	1
GCF_014498165.1	0	0	1	1	1	1	0	0	1	1	1
GCF_014498185.1	0	1	1	1	1	1	0	0	1	1	0
GCF_014498195.1	1	1	1	0	1	1	1	0	1	1	1
GCF_014498205.1	0	0	1	0	1	1	0	0	1	1	1
GCF_014498245.1	0	0	1	0	1	1	1	1	1	0	1
GCF_014498265.1	0	0	1	1	1	1	1	1	1	1	1
GCF_014498275.1	0	0	1	0	1	1	0	0	1	1	1
GCF_014498295.1	1	0	1	0	1	1	1	1	1	1	1
GCF_014498305.1	0	1	1	1	1	1	0	0	1	1	0
GCF_014498465.1	0	1	1	0	1	1	0	0	1	1	0
GCF_014498475.1	1	1	1	1	0	0	1	0	1	1	1
GCF_014498545.1	1	1	1	1	1	1	1	0	1	1	1
GCF_014498555.1	1	0	1	0	1	1	1	0	1	0	1
GCF_014498585.1	0	0	1	1	1	1	1	0	1	1	0
GCF_014498605.1	1	0	1	0	1	1	1	0	1	1	1
GCF_014498615.1	1	1	1	0	1	1	0	0	1	1	0
GCF_014498645.1	0	0	1	0	1	1	1	1	1	1	1
GCF_014498655.1	0	1	1	1	1	1	0	0	1	0	1
GCF_014498675.1	1	1	1	0	1	1	0	0	1	0	0
GCF_014498745.1	0	1	1	0	1	1	0	0	1	1	0
GCF_014498755.1	1	0	1	0	1	1	1	0	1	1	1
GCF_014498765.1	1	0	1	0	0	0	1	0	1	0	1
GCF_014498775.1	1	0	1	1	0	0	1	1	1	1	1
GCF_014498785.1	1	0	1	1	1	1	1	0	1	1	1
GCF_014498845.1	0	0	1	0	1	1	1	0	1	1	1
GCF_014498855.1	0	0	1	1	1	1	1	0	1	1	1
GCF_014498885.1	0	0	1	1	1	1	0	0	1	1	0
GCF_014498895.1	0	1	1	1	1	1	1	0	1	1	0
GCF_014498905.1	1	1	1	1	1	1	1	0	1	1	0
GCF_014498915.1	1	0	1	0	0	0	1	0	1	0	1
GCF_014498925.1	0	0	1	0	1	1	1	0	1	1	1
GCF_015904205.1	1	1	1	1	1	1	0	0	1	1	0
GCF_015904225.1	0	0	1	1	1	1	1	0	1	1	1
GCF_015904305.1	1	1	1	1	1	1	0	0	1	1	0
GCF_015904325.1	1	1	1	0	1	1	1	0	1	0	1
GCF_015904335.1	0	1	1	1	1	1	0	0	1	1	1
GCF_015904365.1	1	1	1	0	1	1	1	0	1	1	1
GCF_015904375.1	0	1	1	1	1	1	1	0	1	1	0
GCF_015904385.1	0	0	1	0	1	1	1	1	1	1	1
GCF_015904425.1	1	1	1	0	1	1	1	0	1	1	1
GCF_015904435.1	0	1	1	1	1	1	1	0	1	0	1
GCF_015904465.1	0	0	1	1	1	1	1	0	1	1	1
GCF_015904475.1	1	1	1	0	1	1	0	0	1	1	0
GCF_015904485.1	0	0	1	1	1	1	0	0	1	1	1
GCF_015904525.1	0	1	1	0	1	1	1	0	1	1	1
GCF_015904535.1	0	0	1	1	1	1	1	0	1	1	1
GCF_015904565.1	0	0	1	1	1	1	0	0	1	0	1
GCF_015904575.1	1	0	1	1	1	1	1	0	1	0	1
GCF_015904605.1	0	0	1	0	1	1	1	0	1	1	1
GCF_015904625.1	1	0	1	0	1	1	1	0	1	1	1
GCF_015904645.1	0	1	1	1	1	1	0	0	1	0	1
GCF_015904665.1	1	0	1	0	1	1	1	0	1	1	1
GCF_015904675.1	1	0	1	1	1	1	1	0	1	1	1
GCF_015904725.1	1	0	1	1	0	0	1	0	1	0	1
GCF_015904745.1	1	0	1	0	1	1	1	1	0	1	1
GCF_015904765.1	1	1	1	1	1	1	1	1	1	1	1
GCF_015904775.1	0	0	1	1	1	1	1	0	1	1	0
GCF_015904795.1	0	1	1	1	1	1	0	0	1	1	1
GCF_015904815.1	1	0	1	1	1	1	1	0	1	0	1
GCF_015904825.1	1	0	1	0	0	0	0	0	1	0	1
GCF_015904865.1	1	0	1	1	0	0	1	0	1	1	1
GCF_015904875.1	1	1	1	0	1	1	0	0	1	1	0
GCF_015904905.1	1	0	1	1	1	1	1	0	1	1	1
GCF_015904915.1	1	0	1	0	0	0	1	1	1	0	1
GCF_015904925.1	1	0	1	0	1	1	1	0	1	1	1
GCF_015904965.1	1	0	1	1	1	1	1	0	1	1	1
GCF_015904975.1	0	0	1	1	1	1	1	0	1	1	1
GCF_015905005.1	0	1	1	0	1	1	1	0	1	1	1
GCF_015905015.1	0	1	1	1	1	1	0	0	1	1	0
GCF_015905025.1	0	0	1	0	1	1	1	1	1	1	1
GCF_015905065.1	0	0	1	1	1	1	1	0	1	1	1
GCF_015905075.1	1	0	1	1	0	0	1	0	1	0	1
GCF_015905105.1	0	0	1	1	0	0	1	0	1	0	1
GCF_015905125.1	0	0	1	0	1	1	0	0	1	1	1
GCF_015905135.1	1	0	1	0	1	1	1	0	1	1	1
GCF_015905165.1	1	1	1	1	1	1	1	0	1	1	1
GCF_021184145.1	0	1	1	0	1	1	1	0	1	1	1
GCF_024214055.1	1	0	1	0	1	1	1	1	1	1	1
GCF_026222655.1	1	0	1	0	1	1	1	0	1	1	1
GCF_030062565.1	1	0	1	0	1	1	1	0	1	1	1
GCF_030062585.1	1	0	1	1	1	1	0	0	1	0	1
GCF_030062605.1	1	0	1	0	1	1	1	0	1	0	1
GCF_030062625.1	0	0	1	0	1	1	1	0	1	1	0
GCF_030062645.1	1	1	1	0	1	1	0	0	1	1	0
GCF_030062665.1	0	0	1	1	1	1	0	0	1	1	1
GCF_030062685.1	1	0	1	1	1	1	0	0	1	1	1
GCF_034498235.1	0	1	1	1	0	0	0	0	1	0	1
GCF_035621155.1	1	1	1	1	1	1	1	1	1	1	1
GCF_035621295.1	0	1	1	0	1	1	1	1	1	1	1
GCF_035621315.1	0	0	1	1	1	1	1	0	1	0	1
GCF_035621875.1	1	0	1	1	1	1	1	0	1	1	1
GCF_036455175.1	0	1	1	1	1	1	1	0	1	1	0
GCF_036455215.1	1	0	1	0	0	0	1	0	1	1	1
GCF_036455265.1	0	1	1	0	1	1	0	0	1	1	0
GCF_037861715.1	0	0	1	1	1	1	0	0	1	1	1
GCF_037861735.1	1	1	1	1	1	1	1	0	1	1	0
GCF_037861755.1	0	0	1	1	1	1	1	0	1	1	0
GCF_037861775.1	0	0	1	0	1	1	1	0	1	1	1
GCF_037861795.1	0	0	1	1	1	1	1	0	1	1	1
GCF_037861895.1	1	0	1	0	1	1	1	0	1	1	1
GCF_037861915.1	1	0	1	1	1	1	1	0	1	1	1
GCF_037861965.1	1	0	1	0	1	1	1	1	1	1	1
GCF_037861975.1	0	1	1	0	1	1	1	0	1	1	1
GCF_037862055.1	1	0	1	0	1	1	1	1	1	1	1
GCF_037862095.1	0	0	1	1	1	1	1	0	1	0	1
GCF_037862115.1	0	1	1	1	1	1	0	0	1	1	0
GCF_037862155.1	0	1	1	1	1	1	0	0	1	1	0
GCF_037862195.1	1	0	1	1	0	0	1	0	1	1	1
GCF_037862275.1	0	0	1	1	1	1	0	0	1	1	1
GCF_037862295.1	0	0	1	1	1	1	0	0	1	1	1
GCF_037862315.1	0	1	1	1	0	0	0	0	1	0	0
GCF_037862355.1	0	0	1	0	1	1	1	0	1	1	1
GCF_037862375.1	1	0	1	0	1	1	1	0	1	0	0
GCF_037862475.1	1	1	1	0	1	1	1	0	1	1	1
GCF_040820815.1	0	1	1	0	1	1	0	0	1	1	0
GCF_040820825.1	1	0	1	0	1	1	0	0	1	1	0
GCF_040820835.1	1	0	1	0	1	1	1	0	1	0	1
GCF_040820845.1	0	1	1	1	1	1	1	0	1	1	0
GCF_040820855.1	1	0	1	0	1	1	1	0	1	1	1
GCF_040820915.1	1	1	1	1	1	1	1	0	1	1	1
GCF_040820935.1	0	0	1	1	1	1	1	0	1	0	1
GCF_040820945.1	0	0	1	1	1	1	1	0	1	1	0
GCF_040820965.1	1	0	1	0	1	1	0	0	1	1	0
GCF_040820975.1	1	0	1	0	0	0	1	1	1	0	1
GCF_040821035.1	0	1	1	0	1	1	0	0	1	1	1
GCF_040821045.1	1	0	1	1	1	1	1	0	1	0	1
GCF_040821065.1	0	1	1	1	1	1	1	0	1	0	1
GCF_040821075.1	0	0	1	0	1	1	1	1	1	1	1
GCF_040821085.1	0	0	1	0	1	1	1	1	1	1	1
GCF_040821135.1	0	1	1	0	1	1	0	0	1	1	1
GCF_040821155.1	1	1	1	0	1	1	1	0	1	1	1
GCF_040821165.1	1	0	1	0	1	1	1	0	1	1	1
GCF_040821195.1	1	0	1	0	1	1	1	0	1	0	1
GCF_040821205.1	0	0	1	0	1	1	1	0	1	1	1
GCF_040821215.1	0	0	1	1	1	1	1	0	1	1	1
GCF_040821255.1	1	1	1	1	1	1	1	0	1	1	1
GCF_040821265.1	0	0	1	1	1	1	1	0	1	0	1
GCF_040821295.1	1	1	1	0	1	1	1	0	1	1	1
GCF_040821305.1	1	1	1	0	1	1	1	0	1	0	0
GCF_040821325.1	0	1	1	1	1	1	0	0	1	1	0
GCF_040821375.1	0	1	1	0	1	1	0	0	1	1	0
GCF_040821395.1	1	1	1	1	1	1	0	0	1	1	1
GCF_040821405.1	1	0	1	0	1	1	1	0	1	1	1
GCF_040821415.1	1	0	1	0	1	1	1	0	1	1	1
GCF_040821425.1	1	0	1	1	1	1	1	0	1	1	1
GCF_040821475.1	0	0	1	0	1	1	1	0	1	1	0
GCF_040821495.1	0	1	1	0	0	0	0	0	1	1	0
GCF_040821505.1	1	0	1	0	1	1	1	1	1	0	1
GCF_040821535.1	0	1	1	0	1	1	0	0	1	1	0
GCF_040821545.1	0	1	1	1	1	1	0	0	1	0	0
GCF_040821565.1	1	0	1	1	0	0	1	0	1	1	1
GCF_040821595.1	0	0	1	0	1	1	1	1	1	0	1
GCF_040821605.1	1	0	1	0	0	0	0	0	1	0	1
GCF_040821615.1	0	0	1	1	1	1	1	0	1	1	0
GCF_040821655.1	0	1	1	0	1	1	0	1	1	1	0
GCF_040821675.1	0	0	1	1	1	1	1	0	1	1	0
GCF_040821695.1	1	1	1	1	1	1	1	0	1	1	1
GCF_040821705.1	1	1	1	1	1	1	1	0	1	1	0
GCF_040821725.1	1	0	1	0	1	1	1	0	1	0	1
GCF_040821775.1	1	0	1	0	1	1	1	0	1	1	1
GCF_040821795.1	1	0	1	0	1	1	0	0	1	1	1
GCF_040821815.1	1	0	1	0	1	1	1	0	1	0	1
GCF_040821825.1	1	1	1	1	1	1	1	0	1	1	1
GCF_040821835.1	1	0	1	0	1	1	1	0	1	1	1
GCF_040821875.1	0	0	1	1	1	1	1	0	1	1	0
GCF_040821885.1	0	0	1	0	1	1	1	1	1	0	1
GCF_040821915.1	0	0	1	1	1	1	0	0	1	1	1
GCF_040821935.1	1	0	1	1	1	1	1	0	1	0	1
GCF_040821975.1	1	1	1	0	1	1	1	0	1	1	1
HEL_AA0111AA_AS	0	0	1	1	1	1	1	0	1	1	0
HEL_AA0113AA_AS	1	1	1	1	1	1	1	0	1	1	1
HEL_AA0115AA_AS	1	0	1	0	1	1	0	0	1	1	1
HEL_AA0116AA_AS	0	1	1	0	1	1	0	1	1	1	0
HEL_AA0118AA_AS	1	0	1	0	1	1	1	0	1	0	1
HEL_AA0119AA_AS	0	0	1	1	1	1	1	0	1	1	0
HEL_AA0120AA_AS	1	0	1	0	1	1	0	0	1	1	0
HEL_AA0121AA_AS	0	0	1	1	1	1	0	0	1	0	1
HEL_AA0125AA_AS	1	1	1	0	1	1	1	0	1	1	1
HEL_AA0151AA_AS	0	0	1	0	1	1	1	0	1	1	1
HEL_AA0154AA_AS	1	0	1	1	1	1	1	0	1	0	0
HEL_AA0155AA_AS	0	0	1	1	1	1	1	0	1	1	0
HEL_AA0157AA_AS	1	0	1	0	1	1	0	0	1	1	1
HEL_AA0159AA_AS	1	0	1	0	0	0	1	0	1	0	1
HEL_AA0227AA_AS	1	1	1	1	1	1	1	0	1	1	1
HEL_AA0409AA_AS	1	0	1	1	1	1	1	0	1	0	1
HEL_AA0422AA_AS	0	0	1	1	1	1	1	0	1	1	1
HEL_AA0423AA_AS	1	1	1	0	1	1	1	1	1	1	1
HEL_AA0424AA_AS	1	1	1	1	1	1	0	0	1	1	0
HEL_AA0426AA_AS	1	1	1	0	1	1	0	0	1	1	0
HEL_AA0427AA_AS	1	1	1	1	1	1	1	0	1	1	1
HEL_AA0431AA_AS	1	0	1	1	1	1	1	0	1	1	1
HEL_AA0435AA_AS	1	0	1	0	1	1	1	0	1	0	1
HEL_AA0436AA_AS	0	1	1	0	1	1	0	0	1	1	0
HEL_AA0437AA_AS	1	1	1	1	1	1	1	0	1	1	1
HEL_AA0438AA_AS	0	0	1	0	1	1	1	1	1	1	1
HEL_AA0439AA_AS	1	1	1	1	1	1	1	0	1	1	0
HEL_AA0448AA_AS	1	0	1	0	1	1	1	0	1	1	1
HEL_AA4346AA_AS	1	0	1	0	0	0	1	0	1	1	1
HEL_AA4350AA_AS	0	0	1	0	1	1	1	0	1	1	1
HEL_AA4369AA_AS	1	0	1	0	1	1	1	0	1	1	1
HEL_AA6483AA_AS	0	1	1	0	0	0	0	0	1	1	0
HEL_AA6485AA_AS	1	1	1	1	1	1	1	0	1	1	1
HEL_AA6487AA_AS	0	1	1	1	1	1	0	0	1	1	0
HEL_AA6489AA_AS	0	1	1	0	1	1	0	0	1	1	0
HEL_AA6490AA_AS	0	0	1	1	1	1	1	0	1	1	0
HEL_AA6493AA_AS	1	1	1	1	1	1	1	0	1	1	0
HEL_AA6495AA_AS	1	0	1	1	1	1	1	0	1	0	1
HEL_AA6497AA_AS	1	0	1	0	1	1	1	0	1	0	1
HEL_AA6498AA_AS	0	1	1	0	1	1	0	0	1	1	0
HEL_AA6499AA_AS	0	0	1	1	1	1	0	0	1	1	1
HEL_AA6502AA_AS	0	0	1	1	1	1	1	0	1	0	1
HEL_AA6503AA_AS	0	0	1	1	1	1	1	0	1	0	1
HEL_AA6505AA_AS	1	1	1	1	1	1	0	0	1	1	1
HEL_AA6506AA_AS	0	1	1	1	1	1	0	0	1	0	1
HEL_AA6508AA_AS	1	0	1	1	1	1	1	0	1	0	1
HEL_AA6510AA_AS	1	0	1	1	1	1	1	0	1	0	1
HEL_AA6512AA_AS	0	0	1	1	1	1	1	0	1	0	1
HEL_AA6522AA_AS	1	0	1	1	1	1	1	1	1	1	1
HEL_AA6531AA_AS	1	0	1	0	1	1	1	0	1	1	1
HEL_AA6532AA_AS	1	0	1	1	1	1	1	0	1	0	1
HEL_AA6534AA_AS	0	0	1	1	1	1	1	0	1	1	1
HEL_AA6536AA_AS	1	0	1	1	1	1	1	0	1	0	1
HEL_AA6537AA_AS	1	1	1	0	1	1	1	0	1	1	1
HEL_AA6538AA_AS	0	0	1	0	1	1	1	1	1	1	1
HEL_AA6539AA_AS	0	0	1	1	1	1	1	0	1	0	1
HEL_AA6540AA_AS	0	1	1	1	1	1	1	0	1	1	0
HEL_AA6542AA_AS	0	0	1	0	1	1	1	1	1	1	1
HEL_AA6543AA_AS	1	1	1	1	1	1	1	0	1	1	1
HEL_AA6546AA_AS	0	1	1	1	1	1	0	0	1	1	0
HEL_AA6547AA_AS	1	0	1	1	1	1	1	0	1	0	1
HEL_AA6551AA_AS	0	0	1	1	1	1	0	0	1	1	1
HEL_AA6559AA_AS	1	0	1	0	1	1	1	0	1	0	1
HEL_AA6563AA_AS	0	0	1	0	1	1	1	0	1	1	1
HEL_AA6568AA_AS	1	1	1	0	1	1	1	0	1	1	1
HEL_AA6572AA_AS	1	1	1	0	1	1	1	0	1	1	1
HEL_AA6573AA_AS	1	1	1	1	1	1	1	0	1	1	0
HEL_AA6575AA_AS	1	1	1	0	1	1	1	0	1	1	1
HEL_AA6577AA_AS	1	1	1	0	1	1	1	0	1	1	1
HEL_AA6579AA_AS	1	1	1	0	1	1	1	0	1	1	1
HEL_AA6580AA_AS	1	0	1	1	1	1	1	0	1	0	1
HEL_AA6581AA_AS	1	0	1	0	1	1	0	0	1	1	1
HEL_AA6582AA_AS	1	0	1	0	1	1	1	1	1	1	1
HEL_AA6584AA_AS	1	0	1	0	1	1	1	0	1	0	1
HEL_AA6586AA_AS	1	0	1	1	1	1	1	1	1	1	1
HEL_AA6587AA_AS	0	0	1	0	1	1	1	0	1	0	1
HEL_AA6588AA_AS	1	0	1	0	1	1	1	0	1	0	1
HEL_AA6590AA_AS	1	0	1	0	0	0	1	0	1	1	1
HEL_AA6591AA_AS	0	0	1	0	1	1	1	0	1	0	1
HEL_AA6592AA_AS	0	0	1	0	1	1	1	0	1	0	1
HEL_AA6593AA_AS	1	0	1	0	1	1	1	0	1	0	1
HEL_AA6594AA_AS	0	0	1	0	1	1	1	0	1	1	1
HEL_AA6596AA_AS	1	1	1	1	1	1	1	0	1	1	0
HEL_AA6597AA_AS	1	0	0	0	1	1	1	0	0	0	1
HEL_AA6601AA_AS	1	0	1	1	1	1	1	0	1	1	1
HEL_AA6602AA_AS	0	1	1	0	1	1	1	0	1	1	1
HEL_AA6604AA_AS	1	0	1	0	1	1	1	0	1	1	1
HEL_AA6608AA_AS	1	0	1	0	1	1	1	0	1	1	1
HEL_AA6611AA_AS	1	0	1	1	1	1	1	1	1	1	1
HEL_AA6615AA_AS	0	0	1	1	1	1	0	0	1	1	1
HEL_AA6618AA_AS	1	0	1	0	1	1	1	1	1	1	1
HEL_AA6619AA_AS	1	1	1	0	1	1	1	0	1	1	1
HEL_AA6620AA_AS	0	0	1	1	1	1	1	0	1	0	1
HEL_AA6623AA_AS	1	1	1	0	1	1	1	0	1	1	1
HEL_AA6628AA_AS	1	0	1	0	1	1	1	0	1	0	1
HEL_AA6636AA_AS	1	0	1	0	1	1	1	0	1	1	1
HEL_AA6637AA_AS	1	0	1	0	1	1	1	0	1	1	1
HEL_AA6639AA_AS	1	1	1	1	0	0	1	0	1	1	0
HEL_AA6640AA_AS	1	1	1	0	1	1	1	0	1	0	0
HEL_AA6644AA_AS	1	1	1	1	1	1	1	0	1	1	0
HEL_AA6645AA_AS	1	1	1	0	1	1	1	0	1	1	1
HEL_AA6646AA_AS	1	0	1	0	1	1	1	0	1	0	1
HEL_AA6647AA_AS	1	0	1	0	1	1	1	0	1	0	1
HEL_AA6650AA_AS	0	1	1	1	1	1	0	0	1	1	0
HEL_AA6651AA_AS	1	1	1	0	1	1	1	0	1	1	1
HEL_AA6654AA_AS	1	0	1	0	1	1	1	0	1	1	1
HEL_AA6657AA_AS	1	0	1	0	0	0	1	0	1	1	1
HEL_AA6658AA_AS	1	1	1	0	1	1	0	0	1	1	0
HEL_AA6659AA_AS	0	1	1	1	1	1	0	0	1	0	1
HEL_AA6660AA_AS	0	1	1	0	1	1	1	1	1	1	1
HEL_AA6662AA_AS	1	1	1	0	1	1	1	0	1	1	1
HEL_AA6664AA_AS	1	0	1	1	0	0	1	0	1	1	1
HEL_AA6669AA_AS	1	0	1	1	1	1	1	0	1	0	1
HEL_AA6670AA_AS	0	0	1	0	1	1	1	0	1	0	1
HEL_AA6685AA_AS	0	0	1	0	0	0	1	0	1	1	1
HEL_AA6686AA_AS	0	1	1	0	1	1	1	0	1	1	1
HEL_AA6687AA_AS	1	0	1	1	1	1	1	0	1	0	1
HEL_AA6688AA_AS	0	1	1	1	1	1	0	0	1	0	1
HEL_AA6689AA_AS	0	0	1	1	1	1	0	0	1	1	1
HEL_AA6690AA_AS	0	1	1	1	0	0	0	0	1	0	1
HEL_AA6691AA_AS	1	0	1	0	1	1	1	1	1	1	1
HEL_AA6692AA_AS	1	1	1	0	1	1	1	0	1	1	1
HEL_AA6694AA_AS	0	0	1	0	1	1	1	1	1	1	1
HEL_AA6695AA_AS	1	0	1	0	1	1	1	0	1	1	1
HEL_AA6697AA_AS	1	1	1	1	1	1	1	0	1	1	0
HEL_AA6698AA_AS	1	1	1	1	0	0	0	0	1	1	0
HEL_AA6700AA_AS	0	0	1	1	1	1	1	0	1	1	1
HEL_AA6701AA_AS	1	1	1	1	1	1	0	0	1	1	0
HEL_AA6706AA_AS	0	1	1	1	1	1	0	0	1	1	0
HEL_AA6708AA_AS	0	0	1	1	1	1	0	0	1	0	1
HEL_AA6712AA_AS	1	0	1	0	1	1	1	0	1	1	1
HEL_AA6717AA_AS	0	1	1	1	1	1	0	0	1	0	1
HEL_AA6721AA_AS	1	0	1	0	1	1	1	0	1	0	1
HEL_AA6722AA_AS	0	1	1	0	1	1	0	0	1	1	0
HEL_AA6723AA_AS	1	0	1	0	1	1	1	0	1	0	1
HEL_AA6724AA_AS	1	0	1	0	1	1	1	1	1	0	1
HEL_AA6726AA_AS	1	1	1	1	1	1	1	0	1	1	0
HEL_AA6728AA_AS	0	0	1	1	1	1	0	0	1	1	0
HEL_AA6730AA_AS	1	1	1	0	1	1	0	0	1	0	0
HEL_AA6732AA_AS	1	1	1	0	1	1	1	0	1	0	1
HEL_AA6734AA_AS	0	0	1	1	1	1	0	0	1	1	1
HEL_AA6735AA_AS	1	1	1	0	1	1	1	0	1	1	1
HEL_AA6742AA_AS	0	0	1	1	1	1	0	0	1	1	1
HEL_AA6743AA_AS	0	1	1	0	1	1	1	0	1	1	0
HEL_AA6746AA_AS	0	1	1	0	1	1	0	0	1	1	0
HEL_AA6753AA_AS	1	1	1	1	1	1	1	0	1	1	1
HEL_AA6754AA_AS	1	0	1	1	1	1	1	0	1	1	1
HEL_AA6755AA_AS	0	0	1	1	1	1	1	0	1	0	1
HEL_AA6756AA_AS	0	1	1	1	1	1	0	0	1	1	0
HEL_AA6757AA_AS	1	0	1	1	1	1	1	1	1	1	1
HEL_AA6758AA_AS	0	0	1	1	1	1	0	0	1	1	1
HEL_AA6761AA_AS	0	1	1	1	1	1	0	0	1	1	0
HEL_AA6762AA_AS	0	0	1	1	1	1	0	0	1	0	1
HEL_AA6764AA_AS	1	0	1	0	1	1	1	0	0	0	1
HEL_AA6766AA_AS	1	0	1	0	1	1	1	0	1	1	0
HEL_AA6767AA_AS	1	1	1	0	1	1	0	0	1	1	0
HEL_AA6769AA_AS	0	0	1	0	0	0	1	1	1	1	1
HEL_AA6770AA_AS	1	0	1	0	1	1	1	1	1	1	1
HEL_AA6772AA_AS	1	1	1	0	1	1	0	0	1	1	0
HEL_AA6773AA_AS	1	0	1	0	0	0	1	0	1	0	1
HEL_AA6774AA_AS	0	1	1	1	1	1	1	0	1	1	1
HEL_AA6775AA_AS	1	0	1	0	1	1	1	0	1	1	1
HEL_AA6776AA_AS	0	0	1	1	1	1	0	0	1	0	0
HEL_AA6777AA_AS	1	1	1	0	1	1	1	0	1	1	1
HEL_AA6778AA_AS	0	1	1	1	0	0	0	0	1	0	0
HEL_AA6783AA_AS	1	0	1	0	0	0	1	0	1	1	1
HEL_AA6784AA_AS	1	1	1	0	1	1	1	0	1	1	1
HEL_AA6790AA_AS	0	1	1	1	1	1	0	0	1	1	1
HEL_AA6791AA_AS	0	0	1	0	1	1	1	1	1	0	1
HEL_AA6792AA_AS	0	0	1	1	1	1	0	0	1	1	1
HEL_AA6793AA_AS	1	0	1	0	1	1	1	0	1	1	1
HEL_AA6794AA_AS	1	0	1	1	1	1	1	0	1	0	1
HEL_AA6797AA_AS	0	1	1	0	1	1	0	0	1	1	0
HEL_AA6801AA_AS	0	1	1	0	1	1	0	0	1	0	0
HEL_AA6804AA_AS	0	1	1	0	1	1	0	0	1	1	0
HEL_AA6807AA_AS	1	1	1	1	1	1	1	0	1	1	1
HEL_AA6812AA_AS	0	1	1	0	1	1	0	0	1	1	0
HEL_AA6814AA_AS	1	0	1	0	1	1	1	0	1	0	1
HEL_AA6817AA_AS	1	0	1	0	1	1	0	0	1	1	0
HEL_AA6819AA_AS	1	1	1	1	1	1	1	0	1	1	1
HEL_AA6820AA_AS	0	0	1	0	1	1	0	0	1	1	1
HEL_AA6821AA_AS	0	1	1	1	1	1	0	1	1	1	0
HEL_AA6822AA_AS	1	0	1	0	1	1	1	0	1	1	1
HEL_AA6823AA_AS	0	0	1	0	1	1	0	0	1	1	1
HEL_AA6824AA_AS	1	0	1	1	0	0	1	0	1	1	1
HEL_AA6825AA_AS	0	0	1	1	1	1	1	0	1	0	1
HEL_AA6830AA_AS	1	0	1	1	1	1	1	0	1	0	1
HEL_AA6831AA_AS	0	1	1	1	1	1	0	0	1	1	0
HEL_AA6832AA_AS	1	0	1	1	1	1	1	0	1	1	1
HEL_AA6834AA_AS	0	0	1	0	1	1	1	0	1	1	1
HEL_AA6838AA_AS	1	1	1	1	1	1	0	0	1	1	0
HEL_AA6840AA_AS	1	0	1	0	1	1	1	1	1	0	1
HEL_AA6841AA_AS	0	1	1	0	1	1	0	0	1	1	0
HEL_AA6844AA_AS	0	1	1	0	1	1	0	0	1	1	0
HEL_AA6851AA_AS	0	0	1	0	1	1	1	0	1	0	1
HEL_AA6860AA_AS	0	1	1	1	1	1	1	0	1	1	1
HEL_AA6862AA_AS	0	1	1	0	1	1	0	0	1	1	0
HEL_AA6867AA_AS	0	0	1	1	1	1	1	0	1	1	1
HEL_AA6869AA_AS	1	0	1	0	1	1	1	1	1	1	1
HEL_AA6871AA_AS	1	0	1	1	1	1	1	0	1	1	1
HEL_AA6877AA_AS	1	0	1	1	1	1	1	0	1	0	1
HEL_AA6878AA_AS	1	1	1	0	1	1	0	0	1	1	0
HEL_AA6880AA_AS	1	0	1	0	1	1	1	1	1	1	1
HEL_AA6881AA_AS	0	1	1	0	1	1	1	0	1	1	1
HEL_AA6883AA_AS	0	1	1	1	1	1	0	0	1	1	0
HEL_AA6884AA_AS	0	1	1	0	1	1	0	0	1	1	0
HEL_AA6885AA_AS	0	0	1	1	1	1	0	0	1	1	1
HEL_AA6886AA_AS	1	0	1	1	1	1	1	0	1	0	1
HEL_AA8614AA_AS	1	0	1	1	1	1	1	0	1	1	1
HEL_AA8615AA_AS	0	1	1	1	1	1	1	0	1	1	0
HEL_AA8617AA_AS	1	0	1	1	1	1	1	0	1	0	1
HEL_AA8619AA_AS	1	0	1	0	1	1	1	0	1	0	1
HEL_AA8620AA_AS	0	1	1	1	1	1	0	0	1	1	0
HEL_AA8621AA_AS	1	1	1	1	1	1	1	0	1	1	0
HEL_AA8622AA_AS	0	0	1	1	1	1	0	0	1	1	1
HEL_AA8623AA_AS	1	0	1	1	1	1	1	0	1	0	1
HEL_AA8624AA_AS	0	1	1	1	1	1	0	0	1	0	0
HEL_AA8627AA_AS	0	1	1	0	1	1	0	0	1	1	0
HEL_AA8629AA_AS	1	0	1	1	0	0	1	0	1	1	1
HEL_AA8630AA_AS	0	1	1	1	1	1	0	0	1	1	0
HEL_AA8631AA_AS	1	1	1	0	1	1	1	0	1	1	1
HEL_AA8632AA_AS	0	1	1	0	1	1	0	0	1	1	0
HEL_AA8634AA_AS	0	0	1	1	1	1	1	0	1	0	1
HEL_AA8635AA_AS	0	0	1	1	1	1	1	0	1	1	0
HEL_AA8636AA_AS	0	0	1	1	1	1	1	0	1	0	1
HEL_AA8638AA_AS	1	1	1	1	1	1	1	0	1	1	1
HEL_AA8641AA_AS	1	1	1	0	1	1	1	0	1	1	1
HEL_AA8644AA_AS	0	0	1	0	1	1	0	0	1	1	0
HEL_AA8645AA_AS	0	0	1	1	1	1	1	0	1	0	1
HEL_AA8648AA_AS	0	0	1	1	1	1	1	1	1	1	1
HEL_AA8650AA_AS	1	1	1	0	1	1	1	0	1	1	1
HEL_AA8651AA_AS	1	0	1	1	1	1	0	0	1	0	1
HEL_AA8652AA_AS	1	0	1	1	1	1	1	0	1	0	1
HEL_AA8654AA_AS	1	0	1	0	1	1	1	1	1	1	1
HEL_AA8656AA_AS	1	0	1	1	1	1	0	0	1	1	0
HEL_AA8658AA_AS	0	0	1	1	1	1	1	0	1	1	1
HEL_AA8659AA_AS	1	0	1	0	1	1	1	0	1	1	1
HEL_AA8660AA_AS	0	1	1	1	1	1	0	0	1	1	0
HEL_AA8664AA_AS	1	0	1	0	0	0	1	0	1	0	1
HEL_AA8665AA_AS	1	0	1	1	1	1	1	0	1	0	1
HEL_AA8666AA_AS	1	1	1	0	1	1	1	0	1	1	1
HEL_AA8667AA_AS	1	0	1	0	1	1	1	0	1	1	1
HEL_AA8669AA_AS	1	0	1	0	0	0	1	1	1	1	1
HEL_AA8670AA_AS	0	0	1	0	1	1	1	1	1	1	1
HEL_AA8671AA_AS	0	1	1	1	1	1	0	0	1	1	0
HEL_AA8672AA_AS	1	0	1	0	1	1	1	0	1	0	1
HEL_AA8673AA_AS	1	0	1	0	1	1	1	0	1	1	1
HEL_AA8674AA_AS	0	0	1	1	1	1	1	0	1	0	1
HEL_AA8678AA_AS	0	0	1	1	1	1	0	0	1	1	1
HEL_AA8681AA_AS	1	1	1	1	1	1	1	1	1	1	1
HEL_AA8682AA_AS	1	0	1	1	1	1	1	0	1	1	0
HEL_AA8683AA_AS	1	0	1	0	1	1	0	0	1	1	1
HEL_AA8684AA_AS	0	1	1	0	1	1	0	0	1	1	0
HEL_AA8685AA_AS	1	0	1	1	1	1	1	0	1	0	1
HEL_AA8687AA_AS	1	1	1	1	1	1	0	0	0	1	0
HEL_AA8688AA_AS	1	0	1	0	1	1	0	0	1	1	0
HEL_AA8689AA_AS	1	0	1	1	1	1	1	0	1	1	1
HEL_AA8690AA_AS	0	0	1	1	1	1	1	0	1	1	1
HEL_AA8693AA_AS	0	1	1	1	1	1	1	0	1	1	0
HEL_AA8694AA_AS	1	0	1	0	0	0	1	0	1	1	1
HEL_AA8695AA_AS	0	0	1	1	1	1	1	0	1	1	0
HEL_AA8696AA_AS	0	1	1	0	1	1	0	0	1	1	0
HEL_AA8697AA_AS	0	0	1	0	1	1	1	1	1	1	1
HEL_AA8698AA_AS	0	0	1	1	1	1	0	0	1	1	1
HEL_AA8699AA_AS	0	0	1	1	1	1	1	0	1	1	1
HEL_AA8701AA_AS	1	0	1	0	1	1	1	0	1	1	1
HEL_AA8703AA_AS	1	0	1	0	0	0	1	0	1	0	1
HEL_AA8704AA_AS	1	0	1	0	1	1	1	0	1	1	1
HEL_AA8705AA_AS	0	1	1	0	1	1	0	0	1	1	1
HEL_AA8707AA_AS	0	0	1	1	1	1	1	0	1	1	1
HEL_AA8708AA_AS	1	1	1	0	1	1	1	0	1	1	1
HEL_AA8709AA_AS	1	0	1	0	1	1	1	0	1	0	1
HEL_AA8712AA_AS	1	0	1	1	1	1	1	1	1	0	1
HEL_AA8713AA_AS	1	0	1	1	1	1	1	0	1	0	1
HEL_AA8714AA_AS	1	0	1	0	0	0	1	1	1	0	1
HEL_AA8715AA_AS	0	1	1	1	1	1	0	1	1	1	1
HEL_AA8716AA_AS	0	1	1	1	1	1	0	0	1	1	0
HEL_AA8717AA_AS	1	1	1	1	1	1	1	0	1	1	1
HEL_AA8718AA_AS	1	1	1	0	1	1	1	0	1	1	1
HEL_AA8719AA_AS	0	1	1	1	1	1	0	0	1	0	0
HEL_AA8720AA_AS	0	1	1	1	1	1	0	0	1	0	0
HEL_AA8721AA_AS	0	0	1	1	1	1	0	0	1	1	1
HEL_AA8722AA_AS	1	0	1	0	1	1	1	0	1	1	0
HEL_AA8724AA_AS	1	1	1	0	1	1	1	1	1	1	1
HEL_AA8725AA_AS	0	0	1	1	1	1	0	0	1	1	1
HEL_AA8727AA_AS	1	0	1	0	1	1	1	0	1	0	1
HEL_AA8728AA_AS	0	0	1	1	1	1	0	0	1	1	1
HEL_AA8729AA_AS	1	1	1	1	1	1	0	0	1	1	0
HEL_AA8730AA_AS	0	0	1	1	1	1	1	0	1	0	1
HEL_AA8731AA_AS	1	0	1	0	1	1	1	0	1	0	1
HEL_AA8733AA_AS	1	1	1	0	1	1	1	0	1	1	1
HEL_AA8734AA_AS	1	0	1	0	1	1	1	0	1	0	1
HEL_AA8736AA_AS	0	0	1	0	1	1	1	0	1	1	1
HEL_AA8737AA_AS	1	0	1	0	1	1	1	0	1	0	1
HEL_AA8738AA_AS	1	0	1	0	1	1	0	1	1	0	1
HEL_AA8740AA_AS	0	1	1	1	1	1	0	0	1	1	0
HEL_AA8741AA_AS	1	0	1	0	1	1	1	0	1	0	1
HEL_AA8742AA_AS	0	0	1	1	1	1	1	0	1	0	1
HEL_AA8743AA_AS	0	0	1	1	1	1	1	0	1	0	1
HEL_AA8745AA_AS	0	1	1	0	1	1	0	0	1	1	0
HEL_AA8746AA_AS	1	0	1	0	1	1	1	0	1	1	1
HEL_AA8747AA_AS	1	1	1	0	1	1	1	0	1	1	1
HEL_AA8748AA_AS	1	0	1	1	1	1	1	0	1	1	1
HEL_AA8749AA_AS	1	0	1	0	1	1	1	0	1	1	1
HEL_AA8750AA_AS	0	1	1	1	1	1	0	0	1	1	1
HEL_AA9173AA_AS	1	1	1	0	1	1	0	0	1	1	1
HEL_AA9174AA_AS	0	0	1	0	1	1	1	0	1	1	1
HEL_AA9177AA_AS	1	0	1	0	1	1	1	0	1	1	1
HEL_AA9180AA_AS	1	1	1	0	1	1	1	0	1	1	1
HEL_AA9182AA_AS	1	1	1	0	1	1	1	0	1	1	1
HEL_AA9185AA_AS	1	0	1	0	1	1	1	0	1	0	1
HEL_AA9187AA_AS	0	1	1	1	1	1	1	0	1	1	1
HEL_AA9189AA_AS	1	1	1	0	1	1	1	0	1	1	1
HEL_AA9190AA_AS	0	1	1	1	1	1	0	0	1	1	0
HEL_AA9193AA_AS	1	0	1	1	1	1	1	0	1	0	1
HEL_AA9194AA_AS	0	1	1	1	1	1	1	0	1	1	1
HEL_AA9197AA_AS	0	0	1	0	1	1	1	0	1	1	1
HEL_AA9198AA_AS	1	0	1	1	1	1	1	0	1	0	1
HEL_BA0139AA_AS	0	0	1	1	1	1	0	0	1	1	1
HEL_BA0144AA_AS	0	0	1	1	1	1	0	0	1	1	1
HEL_BA0156AA_AS	1	1	1	0	1	1	1	1	1	1	1
HEL_BA0176AA_AS	1	0	1	0	1	1	1	0	1	1	1
HEL_BA0204AA_AS	0	0	1	1	1	1	0	0	1	1	1
HEL_BA0404AA_AS	1	1	1	0	1	1	0	0	1	1	0
HEL_BA0405AA_AS	0	0	1	1	1	1	0	0	1	1	1
HEL_BA0406AA_AS	1	0	1	1	1	1	1	0	1	0	1
HEL_BA0408AA_AS	0	1	1	0	1	1	0	0	1	1	1
HEL_BA0410AA_AS	1	0	1	0	1	1	0	1	1	1	0
HEL_BA0429AA_AS	0	0	1	1	1	1	1	0	1	0	1
HEL_BA0434AA_AS	1	0	1	0	0	0	1	0	1	0	1
HEL_BA0435AA_AS	0	0	1	1	1	1	1	0	1	0	1
HEL_BA0438AA_AS	0	0	1	0	1	1	1	1	1	0	1
HEL_BA0442AA_AS	1	1	1	0	1	1	1	0	1	1	1
HEL_BA0443AA_AS	1	1	1	0	1	1	1	0	1	1	1
HEL_BA0452AA_AS	1	1	1	1	1	1	1	0	1	1	0
HEL_BA0453AA_AS	1	0	1	1	1	1	1	0	1	0	1
HEL_BA0463AA_AS	1	0	1	0	1	1	1	0	1	0	1
HEL_BA0464AA_AS	0	1	1	1	1	1	0	0	1	1	0
HEL_BA0467AA_AS	1	0	1	0	0	0	1	0	1	1	1
HEL_BA0469AA_AS	0	1	1	1	1	1	0	0	1	0	1
HEL_BA0472AA_AS	0	1	1	0	1	1	1	1	1	1	1
HEL_BA0475AA_AS	0	0	1	0	0	0	1	0	1	0	1
HEL_BA0480AA_AS	1	1	1	0	1	1	0	0	1	1	0
HEL_BA0481AA_AS	0	0	1	0	1	1	1	0	1	0	1
HEL_BA0482AA_AS	1	1	1	1	1	1	1	0	1	1	1
HEL_BA0483AA_AS	0	0	1	1	1	1	1	0	1	0	1
HEL_BA0484AA_AS	0	0	1	0	1	1	1	1	1	1	1
HEL_BA0489AA_AS	1	1	1	0	1	1	1	0	1	1	1
HEL_BA0493AA_AS	1	0	1	0	1	1	1	1	1	0	0
HEL_BA0494AA_AS	1	1	1	0	1	1	0	1	1	1	1
HEL_BA0495AA_AS	1	0	1	1	1	1	1	0	1	0	1
HEL_BA0498AA_AS	1	0	1	0	0	0	1	0	1	1	1
HEL_BA0508AA_AS	1	0	1	0	1	1	1	0	1	0	1
HEL_BA0510AA_AS	0	0	1	1	0	0	1	0	1	1	1
HEL_BA0511AA_AS	0	1	1	0	1	1	0	0	1	1	0
HEL_BA0526AA_AS	0	0	1	0	1	1	1	1	1	1	1
HEL_BA0527AA_AS	0	0	1	1	1	1	0	0	1	1	1
HEL_BA0528AA_AS	0	1	1	1	1	1	0	0	1	1	0
HEL_BA0529AA_AS	0	1	1	1	1	1	0	0	1	1	0
HEL_BA0532AA_AS	1	0	1	0	1	1	1	0	1	1	1
HEL_BA0536AA_AS	1	1	1	0	1	1	1	0	1	1	1
HEL_BA0537AA_AS	0	0	1	1	1	1	1	0	1	0	1
HEL_BA0538AA_AS	1	0	1	0	1	1	1	0	1	0	1
HEL_BA0539AA_AS	0	1	1	0	1	1	1	1	1	1	1
HEL_BA0540AA_AS	0	0	1	1	1	1	0	0	1	1	1
HEL_BA0541AA_AS	0	0	1	1	1	1	1	0	1	1	1
HEL_BA0543AA_AS	0	0	1	1	1	1	0	0	1	1	1
HEL_BA0544AA_AS	1	1	1	1	1	1	0	0	1	1	0
HEL_BA0547AA_AS	1	1	1	1	1	1	0	1	1	1	1
HEL_BA0548AA_AS	0	1	1	1	1	1	0	0	1	1	0
HEL_BA0550AA_AS	0	1	1	1	1	1	0	0	1	0	1
HEL_BA0551AA_AS	1	0	1	0	1	1	1	0	1	0	1
HEL_BA0552AA_AS	1	1	1	1	1	1	1	0	1	1	0
HEL_BA0555AA_AS	1	0	1	0	1	1	1	0	1	0	1
HEL_BA0557AA_AS	1	0	1	1	1	1	1	0	1	1	1
HEL_BA0558AA_AS	1	0	1	0	0	0	1	0	1	1	1
HEL_BA0563AA_AS	0	0	1	1	1	1	0	0	1	1	1
HEL_BA0564AA_AS	1	1	1	0	1	1	1	0	1	1	1
HEL_BA0565AA_AS	1	1	1	1	1	1	1	0	1	1	0
HEL_BA0566AA_AS	0	1	1	0	1	1	0	0	1	1	0
HEL_BA0567AA_AS	0	1	1	1	1	1	0	0	1	1	0
HEL_BA0568AA_AS	0	1	1	1	1	1	0	0	1	1	1
HEL_BA0569AA_AS	0	1	1	1	1	1	0	1	1	1	1
HEL_BA0570AA_AS	0	0	1	0	1	1	1	0	1	1	1
HEL_BA0571AA_AS	0	1	1	1	1	1	0	0	1	1	0
HEL_BA0572AA_AS	0	0	1	1	1	1	1	0	1	0	1
HEL_BA0573AA_AS	0	1	1	1	1	1	0	0	1	1	0
HEL_BA0574AA_AS	1	0	1	0	1	1	1	1	1	1	1
HEL_BA0575AA_AS	0	1	1	1	1	1	0	0	1	1	0
HEL_BA0576AA_AS	1	1	1	1	0	0	1	0	1	1	0
HEL_BA0577AA_AS	0	0	1	0	1	1	1	0	1	1	0
HEL_BA0578AA_AS	1	1	1	1	1	1	1	0	1	1	1
HEL_BA0579AA_AS	0	1	1	1	1	1	0	0	1	1	0
HEL_BA0580AA_AS	0	0	1	0	0	0	1	0	1	1	1
HEL_BA0581AA_AS	1	0	1	0	1	1	1	0	1	1	1
HEL_BA0582AA_AS	1	0	1	0	1	1	1	0	1	0	1
HEL_BA0583AA_AS	1	1	1	0	1	1	1	0	1	1	1
HEL_BA0584AA_AS	0	1	1	1	1	1	1	0	1	1	0
HEL_BA0585AA_AS	0	1	1	0	1	1	0	0	1	1	0
HEL_BA0586AA_AS	0	1	1	1	1	1	0	0	1	1	0
HEL_BA0587AA_AS	1	1	1	0	1	1	1	0	1	1	1
HEL_BA0588AA_AS	1	0	1	1	1	1	1	0	1	0	1
HEL_BA0589AA_AS	1	1	1	0	1	1	1	0	1	1	1
HEL_BA0590AA_AS	1	0	1	0	1	1	1	0	1	1	1
HEL_BA0591AA_AS	1	0	1	0	1	1	1	1	1	1	1
HEL_BA0592AA_AS	1	0	1	0	1	1	1	0	1	1	1
HEL_BA0593AA_AS	1	0	1	0	1	1	1	0	1	0	1
HEL_BA0594AA_AS	1	0	1	0	1	1	0	0	1	1	0
HEL_BA0595AA_AS	0	0	1	1	1	1	0	0	1	1	1
HEL_BA0596AA_AS	1	1	1	0	1	1	1	0	1	1	1
HEL_BA0597AA_AS	1	0	1	0	1	1	1	0	1	1	1
HEL_BA0598AA_AS	1	1	1	1	1	1	1	0	1	1	0
HEL_BA0599AA_AS	0	0	0	0	1	1	1	0	1	0	1
HEL_BA0600AA_AS	1	0	1	1	1	1	1	0	1	0	1
HEL_BA0601AA_AS	0	0	1	1	1	1	1	0	1	1	1
HEL_BA0602AA_AS	1	0	1	1	1	1	1	0	1	0	1
HEL_BA0603AA_AS	1	1	1	0	1	1	1	0	1	1	1
HEL_BA0604AA_AS	0	1	1	0	0	0	0	0	1	1	0
HEL_BA0605AA_AS	1	0	1	0	1	1	1	0	1	0	1
HEL_BA0606AA_AS	0	1	1	1	1	1	0	0	1	0	1
HEL_BA0607AA_AS	1	0	1	0	0	0	1	0	1	0	1
HEL_BA0608AA_AS	1	0	1	1	1	1	1	0	1	0	1
HEL_BA0609AA_AS	1	0	1	0	1	1	1	0	1	1	1
HEL_BA0610AA_AS	0	0	1	0	1	1	1	0	1	1	0
HEL_BA0611AA_AS	1	1	1	0	1	1	1	0	1	1	1
HEL_BA0612AA_AS	1	0	1	1	1	1	1	0	1	1	1
HEL_BA0613AA_AS	0	1	1	0	1	1	1	0	1	1	1
HEL_BA0614AA_AS	1	1	1	1	0	0	1	0	1	1	0
HEL_BA0615AA_AS	0	1	1	1	1	1	0	0	1	0	1
HEL_BA0616AA_AS	0	0	1	1	1	1	1	1	1	0	1
HEL_BA0617AA_AS	1	0	1	0	1	1	1	0	1	1	1
HEL_BA0618AA_AS	1	0	1	0	1	1	1	1	1	1	1
HEL_BA0619AA_AS	1	0	1	0	1	1	1	1	1	1	1
HEL_BA0620AA_AS	0	0	1	0	1	1	1	1	1	1	1
HEL_BA0621AA_AS	1	1	1	1	1	1	1	0	1	1	0
HEL_BA0622AA_AS	1	0	1	0	1	1	1	0	1	0	1
HEL_BA0623AA_AS	0	1	1	0	1	1	0	0	1	1	0
HEL_BA0624AA_AS	1	0	1	0	1	1	1	1	1	1	1
HEL_BA0625AA_AS	1	1	1	1	1	1	1	0	1	1	0
HEL_BA0626AA_AS	0	0	1	1	1	1	1	0	1	1	1
HEL_BA0627AA_AS	0	1	1	0	1	1	0	0	1	1	0
HEL_BA0628AA_AS	1	0	1	1	1	1	0	0	1	1	0
HEL_BA0629AA_AS	1	0	1	0	1	1	1	1	1	1	1
HEL_BA0630AA_AS	1	1	1	0	1	1	1	0	1	1	1
HEL_BA0631AA_AS	1	1	1	0	1	1	1	0	1	1	1
HEL_BA0632AA_AS	0	1	1	0	1	1	0	0	1	1	0
HEL_BA0633AA_AS	1	0	1	1	1	1	1	0	1	0	1
HEL_BA0634AA_AS	0	1	1	1	1	1	0	0	1	1	0
HEL_BA0635AA_AS	1	0	1	1	1	1	1	0	1	1	1
HEL_BA0636AA_AS	1	0	1	0	1	1	1	0	1	0	1
HEL_BA0637AA_AS	0	1	1	1	1	1	1	1	1	1	1
HEL_BA0638AA_AS	1	1	1	0	1	1	1	0	1	1	1
HEL_BA0639AA_AS	1	0	1	1	1	1	1	0	1	1	0
HEL_BA0640AA_AS	1	0	1	0	0	0	1	0	1	1	1
HEL_BA0641AA_AS	1	1	1	0	1	1	1	0	1	1	1
HEL_BA0642AA_AS	0	0	1	1	0	0	1	1	1	0	1
HEL_BA0645AA_AS	1	1	1	0	1	1	1	0	1	1	1
HEL_BA0649AA_AS	0	1	1	0	1	1	0	0	1	1	0
HEL_BA0650AA_AS	1	0	1	0	1	1	1	1	1	1	1
HEL_BA0651AA_AS	0	0	1	0	1	1	1	1	1	1	1
HEL_BA0652AA_AS	1	1	1	0	1	1	1	0	1	1	1
HEL_BA0653AA_AS	0	0	1	0	1	1	1	0	1	1	1
HEL_BA0654AA_AS	1	0	1	0	1	1	1	0	1	1	1
HEL_BA0655AA_AS	0	0	1	1	1	1	0	0	1	1	1
HEL_BA0656AA_AS	0	0	1	0	1	1	1	0	1	1	1
HEL_BA0657AA_AS	1	0	1	0	1	1	1	0	1	1	1
HEL_BA0658AA_AS	1	1	1	1	0	0	1	0	1	1	0
HEL_BA0659AA_AS	0	1	1	1	1	1	1	0	1	0	1
HEL_BA0660AA_AS	0	0	1	0	1	1	1	0	1	1	0
HEL_BA0661AA_AS	1	0	1	0	1	1	1	1	1	1	1
HEL_BA0662AA_AS	0	1	1	1	1	1	0	0	1	1	0
HEL_BA0663AA_AS	0	0	1	1	1	1	1	0	1	1	1
HEL_BA0664AA_AS	0	0	1	0	1	1	1	0	1	1	1
HEL_BA0665AA_AS	1	0	1	0	1	1	1	0	1	0	1
HEL_BA0666AA_AS	1	0	1	1	1	1	1	0	1	1	0
HEL_BA0667AA_AS	0	1	1	1	1	1	1	0	1	1	1
HEL_BA0668AA_AS	1	1	1	0	1	1	0	0	1	1	0
HEL_BA0669AA_AS	1	1	1	0	1	1	1	0	1	1	1
HEL_BA0670AA_AS	0	0	1	1	1	1	0	0	1	1	1
HEL_BA0671AA_AS	1	1	1	0	1	1	1	0	1	1	1
HEL_BA0672AA_AS	0	1	1	1	1	1	0	0	1	0	1
HEL_BA0673AA_AS	1	1	1	1	0	0	0	1	1	1	0
HEL_BA0677AA_AS	0	1	1	0	1	1	0	0	1	1	0
HEL_BA0678AA_AS	0	0	1	1	1	1	0	0	1	1	1
HEL_BA0679AA_AS	0	1	1	0	1	1	0	0	1	1	0
HEL_BA0680AA_AS	0	1	1	1	1	1	0	0	1	1	1
HEL_BA0693AA_AS	0	0	1	1	1	1	0	0	1	1	1
HEL_BA0694AA_AS	1	0	1	1	1	1	1	0	1	1	1
HEL_BA0695AA_AS	0	0	1	1	1	1	0	0	1	1	1
HEL_BA0696AA_AS	0	1	1	1	1	1	0	0	1	0	1
HEL_BA0697AA_AS	1	0	1	0	1	1	1	0	1	0	1
HEL_BA0698AA_AS	1	0	1	0	1	1	1	0	1	0	1
HEL_BA0699AA_AS	1	1	1	1	1	1	0	0	1	1	1
HEL_BA0700AA_AS	1	0	1	0	1	1	0	0	1	1	1
HEL_BA0701AA_AS	0	1	1	1	0	0	0	0	1	0	1
HEL_BA0702AA_AS	0	0	1	1	1	1	0	0	1	1	1
HEL_BA0703AA_AS	0	0	1	0	1	1	1	1	1	1	1
HEL_BA0704AA_AS	0	0	1	1	1	1	1	0	1	1	1
HEL_BA0705AA_AS	1	0	1	0	1	1	1	0	1	0	1
HEL_BA0706AA_AS	0	0	1	0	0	0	0	0	1	0	1
HEL_BA0707AA_AS	1	0	1	1	1	1	1	0	1	1	1
HEL_BA0708AA_AS	0	0	1	1	1	1	0	0	1	1	1
HEL_BA0709AA_AS	0	1	1	1	1	1	0	0	1	1	0
HEL_BA0710AA_AS	0	1	1	1	1	1	1	0	1	1	1
HEL_BA0711AA_AS	1	0	1	0	1	1	1	1	1	1	1
HEL_BA0712AA_AS	0	1	1	0	1	1	1	0	1	1	1
HEL_BA0713AA_AS	1	0	1	0	1	1	1	0	1	1	1
HEL_BA0714AA_AS	1	0	1	0	1	1	1	0	1	0	1
HEL_BA0715AA_AS	1	0	1	0	1	1	1	0	1	0	1
HEL_BA0716AA_AS	1	0	1	0	1	1	1	0	1	1	1
HEL_BA0717AA_AS	1	1	1	0	1	1	1	0	1	1	1
HEL_BA0718AA_AS	1	0	1	0	1	1	1	0	1	1	1
HEL_BA0719AA_AS	0	0	1	0	1	1	1	0	1	1	0
HEL_BA0720AA_AS	0	1	1	1	1	1	0	0	1	1	0
HEL_BA0721AA_AS	1	1	1	0	1	1	0	0	1	1	0
HEL_BA0722AA_AS	1	1	1	0	1	1	0	0	1	1	0
HEL_BA0723AA_AS	1	0	1	0	1	1	1	0	1	0	1
HEL_BA0724AA_AS	0	0	1	1	1	1	1	0	1	1	1
HEL_BA0725AA_AS	1	0	1	0	1	1	1	0	1	1	1
HEL_BA0726AA_AS	1	0	1	0	1	1	1	0	1	1	1
HEL_BA0727AA_AS	1	0	1	0	1	1	1	1	1	1	1
HEL_BA0728AA_AS	1	0	1	1	1	1	1	0	1	0	1
HEL_BA0729AA_AS	1	0	1	0	1	1	1	1	1	1	1
HEL_BA0730AA_AS	0	0	1	1	1	1	0	0	1	1	1
HEL_BA0731AA_AS	1	0	1	0	1	1	1	0	1	1	1
HEL_BA0732AA_AS	1	1	1	1	0	0	1	0	1	1	0
HEL_BA0733AA_AS	1	1	1	1	1	1	1	0	1	1	0
HEL_BA0734AA_AS	1	0	1	0	1	1	1	0	1	1	1
HEL_BA0735AA_AS	1	0	1	0	1	1	1	0	1	0	1
HEL_BA0736AA_AS	0	1	1	0	1	1	1	0	1	1	1
HEL_BA0737AA_AS	0	0	1	0	1	1	1	0	1	1	1
HEL_BA0738AA_AS	0	1	1	1	1	1	0	0	1	1	0
HEL_BA0739AA_AS	0	0	1	0	1	1	1	0	1	0	1
HEL_BA0740AA_AS	1	0	1	0	1	1	1	0	1	0	1
HEL_BA0741AA_AS	1	1	1	0	1	1	1	0	1	1	1
HEL_BA0742AA_AS	0	1	1	0	1	1	0	0	1	1	0
HEL_BA0743AA_AS	1	1	1	0	1	1	0	0	1	1	0
HEL_BA0744AA_AS	0	1	1	1	0	0	0	0	1	0	1
HEL_BA0745AA_AS	1	0	1	1	1	1	1	0	1	1	1
HEL_BA0746AA_AS	1	1	1	0	1	1	1	0	1	1	1
HEL_BA0747AA_AS	1	1	1	1	1	1	1	0	1	1	0
HEL_BA0748AA_AS	1	1	1	0	1	1	1	0	1	1	1
HEL_BA0749AA_AS	1	1	1	1	1	1	1	0	1	1	1
HEL_BA0750AA_AS	0	0	1	0	1	1	1	0	1	1	1
HEL_BA0751AA_AS	0	0	1	1	1	1	1	0	1	1	1
HEL_BA0752AA_AS	0	1	1	0	1	1	0	0	1	0	0
HEL_BA0753AA_AS	0	1	1	0	1	1	0	0	1	1	0
HEL_BA0754AA_AS	0	1	1	0	1	1	0	0	1	1	0
HEL_BA0755AA_AS	1	1	1	0	1	1	1	0	1	1	1
HEL_BA0756AA_AS	1	0	1	0	1	1	1	0	1	1	1
HEL_BA0757AA_AS	1	0	1	0	1	1	1	0	1	1	1
HEL_BA0758AA_AS	0	1	1	1	1	1	1	0	1	1	1
HEL_BA0759AA_AS	1	0	1	0	1	1	1	0	1	1	1
HEL_BA0760AA_AS	1	1	1	0	1	1	1	0	1	1	1
HEL_BA0761AA_AS	0	0	1	0	0	0	1	0	1	0	1
HEL_BA0762AA_AS	1	0	1	0	1	1	1	0	1	1	1
HEL_BA0763AA_AS	1	0	1	0	0	0	1	0	1	1	1
HEL_BA0764AA_AS	1	0	1	1	0	0	1	0	1	0	1
HEL_BA0765AA_AS	1	0	1	0	1	1	1	1	1	1	1
HEL_BA0766AA_AS	1	0	1	0	1	1	1	1	1	1	1
HEL_BA0767AA_AS	0	0	1	1	1	1	1	0	1	1	1
HEL_BA0768AA_AS	0	1	1	0	1	1	1	0	1	1	1
HEL_BA0769AA_AS	1	1	1	0	1	1	1	0	1	1	1
HEL_BA0770AA_AS	0	1	1	0	1	1	0	0	1	1	0
HEL_BA0771AA_AS	0	1	1	0	1	1	1	0	1	1	0
HEL_BA0772AA_AS	1	0	1	0	1	1	1	1	1	1	1
HEL_BA0773AA_AS	1	1	1	0	1	1	1	0	1	1	1
HEL_BA0774AA_AS	0	1	1	0	1	1	1	1	1	1	1
HEL_BA0775AA_AS	0	0	1	0	1	1	0	0	1	1	1
HEL_BA0776AA_AS	1	0	1	0	1	1	1	0	1	0	1
HEL_BA0777AA_AS	1	0	1	0	1	1	1	1	1	1	1
HEL_BA0778AA_AS	1	0	1	0	1	1	1	1	1	1	1
HEL_BA0779AA_AS	1	0	1	1	0	0	1	1	1	1	1
HEL_BA0780AA_AS	1	0	1	0	1	1	1	1	1	1	1
HEL_BA0781AA_AS	1	0	1	1	1	1	1	0	1	0	1
HEL_BA0782AA_AS	1	0	1	0	1	1	1	1	1	1	1
HEL_BA0783AA_AS	1	0	1	0	1	1	1	0	1	0	1
HEL_BA0784AA_AS	1	0	1	0	1	1	1	1	1	1	1
HEL_BA0785AA_AS	0	0	1	1	1	1	0	0	1	1	1
HEL_BA0786AA_AS	1	0	1	0	1	1	1	0	1	0	1
HEL_BA0787AA_AS	1	1	1	1	1	1	1	0	1	1	0
HEL_BA0788AA_AS	0	0	1	1	1	1	0	0	1	1	1
HEL_BA0789AA_AS	0	1	1	0	1	1	0	0	1	0	1
HEL_BA0790AA_AS	1	1	1	0	1	1	1	0	1	1	1
HEL_BA0791AA_AS	1	1	1	0	1	1	1	0	1	1	1
HEL_BA0792AA_AS	0	0	1	1	1	1	1	0	1	1	1
HEL_BA0793AA_AS	0	0	1	1	1	1	0	0	1	1	1
HEL_BA0794AA_AS	0	0	1	0	1	1	1	1	1	1	1
HEL_BA0795AA_AS	0	0	1	0	1	1	1	0	1	1	1
HEL_BA0796AA_AS	0	0	1	1	1	1	0	0	1	1	1
HEL_BA0797AA_AS	0	1	1	0	1	1	1	0	1	1	1
HEL_BA0798AA_AS	0	1	1	0	1	1	1	0	1	1	1
HEL_BA0799AA_AS	0	0	1	1	1	1	1	0	1	0	1
HEL_BA0800AA_AS	1	0	1	0	1	1	1	0	1	0	1
HEL_BA0801AA_AS	1	1	1	0	1	1	1	0	1	1	1
HEL_BA0802AA_AS	1	0	1	0	1	1	1	0	1	1	1
HEL_BA0803AA_AS	0	0	1	0	0	0	1	1	1	0	1
HEL_BA0804AA_AS	0	0	1	0	1	1	1	0	1	1	1
HEL_BA0805AA_AS	0	0	1	1	1	1	1	0	1	0	1
HEL_BA0806AA_AS	0	0	1	0	1	1	1	1	1	1	1
HEL_BA0807AA_AS	0	1	1	1	1	1	0	0	1	0	1
HEL_BA0808AA_AS	0	1	1	0	1	1	0	0	1	1	0
HEL_BA0809AA_AS	1	1	1	0	1	1	1	0	1	1	1
HEL_BA0830AA_AS	1	0	1	1	1	1	0	0	1	1	0
HEL_BA0831AA_AS	1	1	1	1	1	1	1	0	1	1	0
HEL_BA0832AA_AS	1	0	1	0	1	1	1	0	1	0	1
HEL_BA0833AA_AS	1	1	1	1	1	1	1	1	1	1	1
HEL_BA0834AA_AS	0	1	1	1	1	1	0	0	1	1	0
HEL_BA0835AA_AS	0	0	1	0	1	1	1	0	1	1	1
HEL_BA0836AA_AS	0	0	1	1	1	1	1	0	1	1	1
HEL_BA0837AA_AS	1	1	1	1	0	0	1	0	1	1	0
HEL_BA0838AA_AS	1	0	1	1	1	1	1	0	1	1	1
HEL_BA0839AA_AS	1	1	1	0	1	1	0	0	1	1	0
HEL_BA0844AA_AS	0	1	1	1	1	1	1	0	1	1	0
HEL_BA0845AA_AS	0	1	1	1	1	1	1	0	1	0	1
HEL_BA0846AA_AS	0	0	1	1	1	1	1	1	1	1	1
HEL_BA0847AA_AS	1	1	1	1	0	0	0	0	1	1	1
HEL_BA0848AA_AS	0	0	1	1	1	1	0	0	1	1	1
HEL_BA0849AA_AS	1	1	1	0	1	1	1	0	1	0	1
HEL_BA0850AA_AS	1	1	1	1	1	1	1	0	1	1	1
HEL_BA0851AA_AS	1	0	1	0	1	1	1	0	1	0	1
HEL_BA0852AA_AS	0	1	1	0	0	0	0	0	1	1	0
HEL_BA0853AA_AS	0	1	1	0	1	1	1	0	1	1	1
HEL_BA0854AA_AS	1	0	1	0	1	1	1	1	1	1	1
HEL_BA0855AA_AS	0	0	1	1	1	1	1	0	1	0	1
HEL_BA0856AA_AS	1	1	1	0	1	1	1	0	1	1	1
HEL_BA0857AA_AS	1	1	1	1	1	1	1	0	1	1	1
HEL_BA0858AA_AS	1	0	1	1	0	0	1	0	1	1	0
HEL_BA0859AA_AS	1	1	1	1	1	1	0	0	1	1	0
HEL_BA0870AA_AS	0	1	1	1	1	1	0	0	1	0	0
HEL_BA0871AA_AS	1	1	1	1	1	1	1	0	1	1	1
HEL_BA0872AA_AS	1	0	1	1	1	1	1	0	1	0	1
HEL_BA0873AA_AS	1	0	1	0	1	1	1	0	1	0	1
HEL_BA0874AA_AS	0	1	1	1	1	1	0	0	1	1	0
HEL_BA0875AA_AS	1	1	1	0	0	0	0	0	1	1	0
HEL_BA0876AA_AS	0	1	1	1	1	1	0	0	1	1	0
HEL_BA0877AA_AS	0	1	1	0	1	1	0	0	1	1	0
HEL_BA0880AA_AS	0	0	1	1	1	1	1	0	1	1	1
HEL_BA0881AA_AS	0	1	1	0	1	1	1	1	1	1	1
HEL_BA0882AA_AS	1	0	1	0	1	1	1	0	1	1	1
HEL_BA0883AA_AS	1	0	1	1	1	1	1	0	1	1	1
HEL_BA0884AA_AS	1	0	1	0	1	1	1	0	1	0	1
HEL_BA0885AA_AS	0	1	1	1	1	1	0	0	1	1	0
HEL_BA0886AA_AS	0	1	1	0	1	1	0	0	1	1	0
HEL_BA0887AA_AS	0	1	1	1	1	1	0	0	1	0	1
HEL_BA0888AA_AS	1	1	1	0	1	1	1	0	1	1	1
HEL_BA0889AA_AS	0	1	1	0	1	1	1	0	1	1	0
HEL_BA0890AA_AS	0	0	1	1	1	1	1	0	1	0	1
HEL_BA0891AA_AS	1	0	1	0	1	1	1	0	1	1	1
HEL_BA0892AA_AS	0	1	1	0	1	1	1	0	1	1	1
HEL_BA0893AA_AS	0	0	1	1	1	1	0	0	1	1	1
HEL_BA0894AA_AS	0	0	1	1	1	1	1	0	1	1	1
HEL_BA0895AA_AS	1	1	1	1	1	1	1	0	1	1	0
HEL_BA0896AA_AS	1	0	1	1	1	1	1	0	1	0	1
HEL_BA0897AA_AS	1	1	1	1	1	1	1	1	1	1	1
HEL_BA0898AA_AS	0	1	1	0	1	1	0	0	1	1	0
HEL_BA0899AA_AS	1	0	1	0	1	1	1	0	1	1	1
HEL_BA0900AA_AS	1	1	1	0	1	1	1	0	1	1	1
HEL_BA0901AA_AS	0	1	1	0	1	1	0	0	1	1	0
HEL_BA0902AA_AS	1	1	1	0	1	1	0	0	1	0	0
HEL_BA0903AA_AS	1	1	1	0	1	1	1	0	1	1	1
HEL_BA0904AA_AS	0	0	1	1	1	1	1	0	1	0	1
HEL_BA0905AA_AS	0	1	1	1	1	1	0	0	1	0	0
HEL_BA0906AA_AS	1	1	1	0	1	1	1	0	1	1	1
HEL_BA0907AA_AS	1	1	1	0	1	1	1	0	1	1	1
HEL_BA0908AA_AS	0	1	1	0	0	0	0	0	1	1	0
HEL_BA0909AA_AS	1	1	1	1	1	1	1	0	1	1	0
HEL_BA0910AA_AS	1	1	1	1	0	0	1	0	1	1	1
HEL_BA0911AA_AS	1	1	1	0	1	1	1	0	1	1	1
HEL_BA0912AA_AS	0	0	1	0	1	1	1	0	1	1	1
HEL_BA0913AA_AS	0	0	1	1	0	0	1	1	1	0	1
HEL_BA0914AA_AS	0	0	1	1	1	1	0	0	1	1	1
HEL_BA0915AA_AS	1	0	1	0	1	1	1	0	1	0	1
HEL_BA0916AA_AS	0	0	1	1	1	1	0	0	1	1	1
HEL_BA0917AA_AS	0	1	1	0	0	0	0	0	1	1	1
HEL_BA0918AA_AS	0	0	1	1	1	1	1	0	1	0	1
HEL_BA0919AA_AS	1	0	1	0	1	1	1	0	1	0	1
HEL_BA0920AA_AS	1	0	1	1	1	1	1	0	1	1	1
HEL_BA0921AA_AS	0	1	1	0	1	1	0	0	1	1	0
HEL_BA0922AA_AS	1	0	1	0	1	1	1	0	1	1	1
HEL_BA0923AA_AS	1	1	1	1	1	1	1	0	1	1	0
HEL_BA0924AA_AS	1	0	1	0	0	0	1	0	1	1	1
HEL_BA0926AA_AS	0	1	1	0	1	1	0	0	1	1	0
HEL_BA0927AA_AS	0	0	1	0	1	1	1	0	1	1	1
HEL_BA0928AA_AS	0	1	1	1	1	1	0	0	1	1	0
HEL_BA0929AA_AS	0	1	1	0	1	1	0	0	1	1	0
HEL_BA0930AA_AS	0	1	1	1	1	1	0	0	1	0	1
HEL_BA0931AA_AS	1	0	1	0	1	1	1	0	1	1	1
HEL_BA0932AA_AS	0	1	1	1	1	1	0	0	1	0	1
HEL_BA0933AA_AS	1	0	1	0	1	1	1	0	1	0	0
HEL_BA0934AA_AS	0	1	1	1	1	1	0	0	1	1	1
HEL_BA0935AA_AS	1	1	1	1	0	0	1	1	1	1	0
HEL_BA0936AA_AS	1	1	1	0	1	1	1	0	1	1	1
HEL_BA0937AA_AS	1	1	1	1	1	1	1	0	1	0	1
HEL_BA0938AA_AS	0	0	1	0	1	1	1	1	1	1	1
HEL_BA0939AA_AS	0	1	1	1	1	1	0	0	1	1	0
HEL_BA0940AA_AS	1	0	1	0	1	1	1	1	1	0	0
HEL_BA0941AA_AS	0	0	1	0	1	1	1	1	1	0	1
HEL_BA0942AA_AS	1	0	1	0	1	1	1	0	1	0	1
HEL_BA0943AA_AS	1	0	1	0	0	0	1	0	0	1	1
HEL_BA0944AA_AS	0	1	1	0	1	1	0	0	1	0	0
HEL_BA0945AA_AS	0	0	1	1	1	1	0	0	1	1	1
HEL_BA0946AA_AS	0	1	1	0	1	1	0	0	1	1	0
HEL_BA0947AA_AS	0	0	1	0	1	1	1	0	1	1	1
HEL_BA0948AA_AS	0	0	1	0	0	0	1	1	1	0	1
HEL_BA0949AA_AS	0	0	1	1	1	1	0	0	1	1	1
HEL_BA0956AA_AS	0	0	1	1	0	0	1	0	1	0	1
HEL_BA0957AA_AS	0	1	1	0	1	1	0	0	1	1	0
HEL_BA0958AA_AS	1	0	1	1	1	1	1	0	1	0	1
HEL_BA0959AA_AS	0	1	1	1	1	1	1	0	1	1	0
HEL_BA0960AA_AS	0	0	1	0	1	1	1	1	1	1	1
HEL_BA0961AA_AS	1	0	1	0	1	1	1	0	1	1	1
HEL_BA0962AA_AS	0	0	1	1	1	1	1	0	1	0	1
HEL_BA0963AA_AS	0	1	1	0	1	1	0	0	1	1	0
HEL_BA0964AA_AS	1	0	1	1	1	1	1	0	1	0	1
HEL_BA0965AA_AS	0	0	1	0	1	1	1	1	1	1	1
HEL_BA0966AA_AS	1	0	1	0	1	1	1	0	1	0	1
HEL_BA0967AA_AS	1	1	1	0	1	1	1	0	1	1	1
HEL_BA3530AA_AS	1	0	1	1	1	1	1	0	1	1	1
HEL_BA3531AA_AS	0	1	1	1	1	1	0	0	1	0	0
HEL_BA3532AA_AS	0	1	1	1	1	1	1	0	1	1	1
HEL_BA3534AA_AS	1	0	1	0	0	0	1	0	1	0	1
HEL_BA3536AA_AS	1	0	1	0	1	1	1	0	1	0	1
HEL_BA3537AA_AS	1	0	1	0	1	1	1	0	1	1	1
HEL_BA3538AA_AS	0	0	1	0	1	1	1	1	1	0	1
HEL_BA3540AA_AS	0	1	1	1	1	1	0	0	1	0	0
HEL_BA3541AA_AS	0	0	1	1	1	1	1	0	1	0	1
HEL_BA3542AA_AS	1	0	1	0	1	1	1	0	1	1	1
HEL_BA3543AA_AS	1	1	1	1	1	1	1	0	1	1	0
HEL_BA3544AA_AS	1	0	1	1	1	1	1	0	1	0	1
HEL_BA3545AA_AS	0	0	1	1	1	1	0	0	1	1	1
HEL_BA3546AA_AS	0	1	1	0	1	1	0	0	1	1	0
HEL_BA3547AA_AS	0	0	1	1	1	1	0	0	1	1	1
HEL_BA3548AA_AS	0	1	1	1	1	1	0	0	1	1	0
HEL_BA3549AA_AS	1	0	1	0	1	1	1	0	1	1	1
HEL_BA3550AA_AS	1	0	1	1	1	1	1	0	1	0	1
HEL_BA3551AA_AS	0	0	1	0	1	1	1	0	1	0	1
HEL_BA3552AA_AS	0	0	1	1	1	1	1	0	1	1	0
HEL_BA3553AA_AS	0	1	1	1	1	1	0	0	1	0	0
HEL_BA3569AA_AS	0	0	1	0	1	1	1	0	1	1	1
HEL_BA3570AA_AS	1	1	1	1	1	1	1	0	1	1	1
HEL_BA3572AA_AS	0	1	1	1	0	0	0	0	1	0	0
HEL_BA3573AA_AS	1	1	1	0	1	1	1	0	1	1	1
HEL_BA3574AA_AS	1	0	1	0	1	1	1	0	1	1	1
HEL_BA3575AA_AS	0	1	1	1	1	1	0	0	1	1	0
HEL_BA3576AA_AS	1	0	1	0	1	1	1	0	1	0	1
HEL_BA3577AA_AS	1	1	1	0	1	1	1	0	1	1	1
HEL_BA3578AA_AS	1	0	1	0	1	1	1	0	1	1	1
HEL_BA3580AA_AS	0	0	1	0	1	1	1	0	1	0	1
HEL_BA3581AA_AS	1	0	1	0	1	1	1	1	1	1	1
HEL_BA3583AA_AS	0	1	1	0	1	1	0	0	1	1	0
HEL_BA3584AA_AS	0	0	1	1	1	1	1	0	1	0	1
HEL_BA3585AA_AS	1	0	1	1	1	1	1	0	1	1	0
HEL_BA3586AA_AS	0	0	1	0	1	1	1	0	1	1	1
HEL_BA3587AA_AS	1	1	1	0	1	1	1	0	1	1	1
HEL_BA3588AA_AS	0	1	1	0	1	1	0	0	1	1	0
HEL_BA3589AA_AS	1	0	1	1	1	1	1	0	1	0	1
HEL_BA3591AA_AS	0	0	1	0	1	1	1	0	1	1	1
HEL_BA3592AA_AS	1	0	1	0	1	1	1	1	1	0	1
HEL_BA3593AA_AS	0	1	1	0	1	1	0	0	1	1	0
HEL_BA3594AA_AS	1	1	1	0	1	1	1	0	1	1	1
HEL_BA4664AA_AS	0	0	1	0	1	1	1	0	1	0	1
HEL_BA5115AA_AS	1	0	1	0	1	1	1	0	1	0	1
HEL_BA5644AA_AS	0	0	1	1	1	1	0	0	1	1	1
HEL_BA5646AA_AS	0	1	1	1	1	1	0	0	1	0	1
HEL_BA5647AA_AS	0	0	1	1	1	1	1	0	1	0	1
HEL_BA5648AA_AS	0	0	1	0	1	1	1	0	1	1	1
HEL_BA5650AA_AS	0	1	1	1	1	1	0	0	1	1	1
HEL_BA5651AA_AS	1	0	1	0	1	1	1	0	1	1	1
HEL_BA5652AA_AS	0	0	1	0	1	1	1	0	1	1	0
HEL_BA5653AA_AS	1	1	1	1	1	1	0	1	1	1	1
HEL_BA5656AA_AS	0	0	1	1	1	1	1	0	1	0	1
HEL_BA5657AA_AS	1	0	1	0	1	1	1	1	1	1	1
HEL_BA8076AA_AS	0	0	1	1	1	1	1	0	1	0	1
HEL_BA8260AA_AS	0	1	1	0	1	1	0	0	1	1	0
HEL_BA8264AA_AS	1	0	1	1	1	1	1	0	1	0	1
HEL_BA8269AA_AS	1	0	1	0	1	1	1	1	1	1	1
HEL_BA8270AA_AS	0	0	1	0	1	1	1	0	1	1	1
HEL_BA8273AA_AS	1	1	1	0	1	1	0	0	1	1	1
HEL_BA8462AA_AS	0	0	1	0	1	1	1	0	1	1	1
HEL_BA8467AA_AS	0	0	1	1	1	1	0	0	1	1	1
SRR11474092	0	0	1	1	1	1	1	0	1	1	0
SRR11474093	0	0	1	0	1	1	1	0	1	1	1
SRR11474094	1	0	1	0	1	1	1	0	1	1	1
SRR11474097	1	1	1	0	1	1	0	0	1	1	0
SRR11474098	1	0	1	0	1	1	1	0	1	1	1
SRR11474102	0	0	1	1	1	1	1	0	1	1	1
SRR11474103	1	1	1	0	1	1	1	0	1	1	1
SRR11474104	1	0	1	0	1	1	1	0	1	1	1
SRR11474107	0	1	1	1	1	1	0	0	1	1	0
SRR11474108	0	0	1	0	0	0	1	0	1	0	1
SRR11474111	0	0	1	1	1	1	0	0	1	0	1
SRR11474112	1	0	1	0	1	1	1	0	1	0	1
SRR11474113	1	0	1	0	1	1	0	0	1	1	0
SRR11474115	1	1	1	1	1	1	0	0	1	1	1
SRR11474116	1	0	1	0	1	1	1	0	1	1	1
SRR11474117	1	1	1	1	0	0	1	0	1	1	0
SRR11474118	0	1	1	0	1	1	1	0	1	1	1
SRR11474119	1	1	1	1	1	1	0	0	1	1	0
SRR11474120	1	1	1	0	1	1	0	0	1	1	0
SRR11474121	1	1	1	0	1	1	1	0	1	1	1
SRR11474122	1	1	1	0	1	1	1	0	1	1	1
SRR11474124	0	0	1	1	1	1	1	0	1	1	1
SRR11474125	0	0	1	1	1	1	0	0	1	1	1
SRR11474126	1	0	1	1	0	0	1	1	1	1	1
SRR11474127	0	1	1	1	0	0	0	0	1	0	1
SRR11474128	0	1	1	0	1	1	0	0	1	1	0
SRR11474129	1	0	1	1	1	1	1	0	1	0	1
SRR11474130	1	1	1	0	1	1	1	0	1	1	1

## Sheet: Supplementary Table S3
Genome_ID	NAC_A	NAC_C	NAC_G	NAC_T	MMI_AA	MMI_AAA	MMI_AAC	MMI_AAG	MMI_AAT	MMI_AC	MMI_ACC	MMI_ACG	MMI_ACT	MMI_AG	MMI_AGG	MMI_AGT	MMI_AT	MMI_ATT	MMI_CC	MMI_CCC	MMI_CCG	MMI_CCT	MMI_CG	MMI_CGG	MMI_CGT	MMI_CT	MMI_CTT	MMI_GG	MMI_GGG	MMI_GGT	MMI_GT	MMI_GTT	MMI_TT	MMI_TTT	CKSNAP_AA.gap0	CKSNAP_AA.gap1	CKSNAP_AA.gap2	CKSNAP_AA.gap3	CKSNAP_AC.gap0	CKSNAP_AC.gap1	CKSNAP_AC.gap2	CKSNAP_AC.gap3	CKSNAP_AG.gap0	CKSNAP_AG.gap1	CKSNAP_AG.gap2	CKSNAP_AG.gap3	CKSNAP_AT.gap0	CKSNAP_AT.gap1	CKSNAP_AT.gap2
GCA_015904695.1	0.306996	0.19153	0.197303	0.304171	0.0392036	0.0342475	0.0268389	0.0482537	0.0372778	0.0481402	-0.124153	0.00250255	-0.123175	0.0678432	-0.0395924	-0.174551	0.0716407	0.0198577	0.00641134	0.027143	0.0205268	-0.00107515	0.0869388	-0.03609	0.0133855	0.0651868	0.0473139	0.00688826	0.0261695	0.00783517	0.0489494	0.046129	0.0393048	0.0342927	0.128606	0.104313	0.0983622	0.0914236	0.039513	0.0629933	0.0678272	0.0698656	0.0584151	0.063497	0.0692989	0.0594986	0.0804868	0.0762	0.0715082
GCA_024405915.1	0.306539	0.195934	0.195364	0.302163	0.040401	0.0352028	0.0275884	0.0424616	0.0375946	0.0485194	-0.108597	0.0116356	-0.106402	0.0667151	-0.0196725	-0.160665	0.0687824	0.0288006	0.00718958	0.0304087	0.0246603	-0.000166879	0.0878744	-0.0321269	0.0158425	0.0643898	0.0524444	0.00657014	0.0304852	0.0100263	0.0474242	0.048033	0.0409684	0.0361205	0.128662	0.104403	0.097569	0.0905213	0.0404049	0.0643615	0.0696374	0.0714888	0.0577195	0.0627222	0.068715	0.0591913	0.0797525	0.075053	0.0706196
GCA_024405965.1	0.302595	0.19453	0.195776	0.307099	0.0406847	0.0361656	0.0260048	0.0428809	0.034174	0.0478758	-0.109131	0.00994512	-0.0990711	0.0646707	-0.0230796	-0.151462	0.0689435	0.0338994	0.00605685	0.0307721	0.022311	-0.00276328	0.0874535	-0.026059	0.0167591	0.0674778	0.050705	0.00715756	0.0292007	0.00952307	0.0486709	0.0489467	0.0400635	0.034908	0.126454	0.101964	0.0952418	0.0884237	0.0392144	0.0633216	0.0681743	0.0701875	0.0569493	0.0619529	0.0683322	0.0584006	0.079977	0.0753591	0.070852
GCA_024406135.1	0.303722	0.195466	0.191433	0.309106	0.0397121	0.035124	0.0270859	0.0452529	0.0346426	0.048945	-0.11373	0.00918037	-0.0997143	0.064802	-0.0232249	-0.162786	0.0706967	0.0340779	0.00605007	0.0308517	0.023096	-0.00300218	0.0860418	-0.0276252	0.0119291	0.0685978	0.051379	0.00691578	0.0318365	0.0108499	0.0470431	0.0496463	0.0399808	0.0348678	0.126436	0.10244	0.0960603	0.0893777	0.0400384	0.0639372	0.0684144	0.0705146	0.0565698	0.0609005	0.0671165	0.0572607	0.080762	0.0765253	0.0722097
GCA_024406245.1	0.303305	0.195098	0.196132	0.305466	0.0403422	0.035515	0.0275284	0.0423742	0.0352757	0.0478878	-0.111667	0.0114028	-0.103979	0.0651967	-0.0149616	-0.160185	0.0694962	0.0340718	0.00631757	0.030917	0.0239418	-0.00201684	0.0891259	-0.0263295	0.0158598	0.0656695	0.0515627	0.00739017	0.0309977	0.0109713	0.046414	0.0480374	0.0412201	0.0359912	0.126584	0.102265	0.0956132	0.0889177	0.0396031	0.0635989	0.0682874	0.0706804	0.0572271	0.0622729	0.0687369	0.0583309	0.0798892	0.0751643	0.0706656
GCA_024406335.1	0.303575	0.196399	0.192391	0.307312	0.0409166	0.0360721	0.0268807	0.0431303	0.0355493	0.0473996	-0.10892	0.0141642	-0.101529	0.0638213	-0.022382	-0.159403	0.0703922	0.0337029	0.00670705	0.0309969	0.024901	-0.00192214	0.0876332	-0.0290676	0.00969673	0.0677482	0.051249	0.00687661	0.031142	0.0101424	0.047487	0.0493312	0.0399031	0.0350253	0.12725	0.102689	0.0956744	0.0890424	0.0397905	0.0638634	0.0690457	0.0709808	0.0563736	0.0612958	0.0675168	0.0575672	0.0802617	0.075828	0.0714399
GCA_024406345.1	0.305568	0.191823	0.197426	0.305184	0.0398078	0.0347361	0.0277359	0.0443991	0.0357037	0.0472006	-0.112767	0.00890169	-0.108642	0.0670509	-0.0136904	-0.162816	0.0705647	0.0339178	0.0067888	0.0306414	0.020488	-0.00158334	0.0865784	-0.0167618	0.0224875	0.0646206	0.0526207	0.00714397	0.0313771	0.010091	0.0484233	0.0479668	0.0402698	0.035212	0.127653	0.10395	0.0973292	0.0904015	0.0389142	0.062694	0.0673609	0.0696258	0.0584307	0.0630168	0.0694491	0.0593751	0.0805675	0.0759056	0.0714262
GCA_024406375.1	0.306579	0.197082	0.192837	0.303502	0.0406352	0.0356423	0.0272157	0.0441717	0.0362959	0.0474981	-0.10542	0.014735	-0.106579	0.0659363	-0.0260587	-0.164973	0.0700476	0.0318494	0.00745115	0.0301622	0.0275737	0.000408919	0.0888475	-0.0343953	0.011277	0.0649671	0.0511783	0.0059691	0.0312613	0.00975061	0.0470704	0.0485291	0.040584	0.0358506	0.128893	0.104523	0.0972557	0.0906566	0.0401171	0.0641817	0.0698106	0.0716435	0.0574033	0.062233	0.0683043	0.0584546	0.0801673	0.0756412	0.0712084
GCA_024406385.1	0.303742	0.197972	0.192441	0.305845	0.0409072	0.0358363	0.0281678	0.0422772	0.035547	0.0478186	-0.104733	0.0140282	-0.102937	0.0634856	-0.018992	-0.161643	0.0701383	0.0334799	0.00708225	0.0310079	0.0266024	-0.000353412	0.0881862	-0.0333297	0.00955505	0.066986	0.0504907	0.00697989	0.0307528	0.0107628	0.0468633	0.0493528	0.0402423	0.0353379	0.127313	0.102643	0.095435	0.0886593	0.040143	0.0640902	0.0695833	0.071708	0.0562871	0.0614628	0.067692	0.0576948	0.0799991	0.0755462	0.0710357
GCA_024406415.1	0.30572	0.195963	0.194547	0.303769	0.0409822	0.0359805	0.0271778	0.0429337	0.0363622	0.0470344	-0.105539	0.0121028	-0.104832	0.0650775	-0.0314445	-0.163947	0.0700853	0.0331577	0.00720665	0.0307237	0.0247549	-0.000499303	0.0878929	-0.0261774	0.0122296	0.0660159	0.0517149	0.00691502	0.0309628	0.0100215	0.0474534	0.0485901	0.0400042	0.0350525	0.128646	0.104035	0.096978	0.0900626	0.0396725	0.0637887	0.0693972	0.0713467	0.0571998	0.0624577	0.0684953	0.0586708	0.080204	0.0754427	0.0708559
GCA_024406435.1	0.306863	0.194427	0.19576	0.30295	0.0408724	0.0355665	0.0276843	0.0427081	0.037693	0.0469267	-0.10768	0.012144	-0.107704	0.0659384	-0.0164218	-0.164045	0.0700736	0.029424	0.00729775	0.0310571	0.0238878	-9.86731e-05	0.088144	-0.0301996	0.0171493	0.0643311	0.0526163	0.00694487	0.0304699	0.0102442	0.04734	0.0482253	0.0406204	0.0359744	0.129287	0.104794	0.0977916	0.0907331	0.0398582	0.0633874	0.0691647	0.0711938	0.0574856	0.0629535	0.0688307	0.0590885	0.0802304	0.0757269	0.0710747
GCA_024406445.1	0.305262	0.195963	0.193605	0.305169	0.0406268	0.0359063	0.0262113	0.0425044	0.0365391	0.0478119	-0.104905	0.0115042	-0.103122	0.0652044	-0.0171807	-0.16156	0.0698496	0.0312994	0.00674741	0.0311007	0.0247291	-0.00110516	0.0874416	-0.0284876	0.0123701	0.0668424	0.0521327	0.00670867	0.0310816	0.0101467	0.0476221	0.0490945	0.0399692	0.0350428	0.128055	0.103445	0.0967071	0.0900374	0.0400338	0.0640637	0.0693054	0.071033	0.0569263	0.0620669	0.0680301	0.0582732	0.080248	0.0756843	0.0712183
GCA_024406475.1	0.306307	0.194882	0.194796	0.304015	0.0403536	0.0354164	0.0265165	0.0429836	0.0375277	0.0477172	-0.107891	0.0131216	-0.108637	0.0664356	-0.0187538	-0.164168	0.0698209	0.0303261	0.00703326	0.0310549	0.0232894	-0.000601991	0.0871026	-0.0303196	0.0155033	0.0655436	0.0523218	0.00679204	0.031039	0.0101045	0.0473603	0.0482809	0.0404421	0.0355946	0.128512	0.104098	0.0976941	0.0907845	0.040142	0.0639296	0.0690732	0.0708645	0.057444	0.0625511	0.0682713	0.0586492	0.0802078	0.0757269	0.0712678
GCA_024406485.1	0.30603	0.196761	0.192594	0.304609	0.0409782	0.0362313	0.0265549	0.0431446	0.0366338	0.0472743	-0.104414	0.0156207	-0.107577	0.0649298	-0.0244053	-0.164457	0.0701536	0.0317862	0.00725678	0.0304536	0.0261077	-0.000144714	0.0877302	-0.0338258	0.0106872	0.0664802	0.0514195	0.00639813	0.0311503	0.00965814	0.0477061	0.0491928	0.0398168	0.0348249	0.128881	0.104033	0.0971751	0.0904239	0.0400334	0.0641019	0.0696903	0.0714453	0.0569742	0.0620167	0.0677709	0.0582521	0.0801415	0.0758797	0.0713945
GCA_024406505.1	0.306047	0.1935	0.195505	0.304482	0.0401048	0.0351091	0.0284814	0.0445458	0.0357863	0.0484354	-0.116946	0.009426	-0.109536	0.0658473	-0.0201953	-0.164261	0.0703601	0.0334525	0.00637392	0.0305575	0.0223758	-0.00254131	0.0872676	-0.019944	0.0177793	0.0654925	0.0518243	0.00744227	0.031163	0.0108473	0.0468132	0.0481245	0.0406533	0.0356373	0.12822	0.104104	0.0972552	0.0907255	0.0396897	0.0635013	0.0681894	0.0705958	0.0577544	0.0627056	0.0691359	0.0587794	0.0805343	0.0758855	0.071619
GCA_024406535.1	0.306669	0.192438	0.195815	0.305078	0.0403383	0.0351538	0.0273852	0.0453155	0.0367156	0.0462461	-0.107575	0.0127882	-0.108281	0.0677188	-0.0252455	-0.161021	0.0702211	0.0304182	0.00726931	0.031671	0.0217578	-0.00126519	0.0864288	-0.0214114	0.0184699	0.0649766	0.0528477	0.00623879	0.030783	0.00859753	0.0490843	0.0488996	0.0399599	0.0354203	0.128826	0.104924	0.097824	0.091225	0.0387842	0.0626132	0.0679564	0.0699508	0.0584795	0.0628953	0.0691446	0.0591587	0.0805818	0.0762377	0.0717446
GCA_024406555.1	0.305544	0.19274	0.195289	0.306426	0.0401801	0.0354767	0.0263065	0.0441125	0.0359266	0.0471718	-0.110337	0.0117173	-0.103864	0.066811	-0.022538	-0.160611	0.0700098	0.0322714	0.00661609	0.0316181	0.0210382	-0.00228717	0.0861646	-0.021075	0.0181213	0.0663391	0.0528697	0.00678785	0.0306123	0.00924192	0.0482593	0.0492447	0.0401067	0.035062	0.127962	0.10386	0.097215	0.0907673	0.0391094	0.0630205	0.0678454	0.0698157	0.0578606	0.0624907	0.0686766	0.0585422	0.0806115	0.0761711	0.0718054
GCA_024406575.1	0.304849	0.194077	0.192369	0.302807	0.0408511	0.0358528	0.0277092	0.0469273	0.0362052	0.0480047	-0.113961	0.0113477	-0.110492	0.0660942	-0.0316939	-0.170677	0.0710256	0.0310934	0.0071441	0.0283393	0.0253318	-0.000637667	0.0882668	-0.0341708	0.0128007	0.0657468	0.0495771	0.00665368	0.0305373	0.0097966	0.0477707	0.0477453	0.0406863	0.0359448	0.128974	0.104736	0.0974566	0.0910262	0.0397492	0.0637278	0.0692257	0.0710973	0.0576206	0.0622206	0.0684491	0.058566	0.0803145	0.0759715	0.0715246
GCA_024406595.1	0.306274	0.193818	0.196268	0.30364	0.0402103	0.0354684	0.0271283	0.0425874	0.0366349	0.047633	-0.108208	0.0103632	-0.108516	0.0663089	-0.015957	-0.164748	0.0703069	0.0315246	0.00677283	0.0313566	0.0227938	-0.00123734	0.0880963	-0.0255436	0.0173745	0.0645156	0.0527688	0.00716602	0.0309966	0.0106289	0.0468664	0.0484369	0.0407729	0.0355712	0.128357	0.10388	0.0972585	0.0903807	0.039635	0.0632871	0.0688445	0.0707507	0.057977	0.063433	0.0690212	0.0592769	0.0803064	0.0756735	0.0711498
GCA_024406605.1	0.302191	0.195534	0.193834	0.308035	0.0403397	0.0354629	0.0274889	0.0434973	0.0347967	0.0478417	-0.108214	0.0117567	-0.099793	0.0645207	-0.0202242	-0.157095	0.0699421	0.0353966	0.00644566	0.0308847	0.0232604	-0.00184789	0.0865962	-0.0235868	0.0129665	0.068095	0.0512804	0.00720182	0.0311134	0.0103332	0.0479485	0.0492095	0.0399409	0.0350017	0.125919	0.101836	0.0951504	0.0881793	0.0395829	0.0633639	0.0684047	0.070357	0.0564543	0.0612799	0.0674492	0.0577052	0.0803556	0.0758317	0.0713077
GCA_024406635.1	0.306585	0.195525	0.194815	0.302708	0.0401564	0.0353153	0.0274778	0.042754	0.0373381	0.048151	-0.108553	0.012306	-0.109694	0.0664082	-0.0188658	-0.165765	0.0700866	0.0300814	0.00726926	0.0309012	0.0247333	-1.20198e-05	0.0881113	-0.0283671	0.0143047	0.0640729	0.0525432	0.00681599	0.0311865	0.0105409	0.0466438	0.0482702	0.0410605	0.035978	0.128604	0.104209	0.0977259	0.0907944	0.0403592	0.0640778	0.0695074	0.0713007	0.0575624	0.0629508	0.0685874	0.0589747	0.0801685	0.0754567	0.0708741
GCA_024406655.1	0.305665	0.192649	0.196526	0.305037	0.0402399	0.0351086	0.0271903	0.0432705	0.0367231	0.046812	-0.114422	0.0109325	-0.104136	0.0662806	-0.0161282	-0.162618	0.0709501	0.0307707	0.00684149	0.0308948	0.0218711	-0.00193851	0.0871938	-0.0210703	0.0200618	0.0651423	0.052116	0.00710725	0.0310437	0.0101236	0.0481356	0.0478055	0.040046	0.035479	0.128004	0.103999	0.0972718	0.0904195	0.039077	0.0629335	0.0681499	0.0701164	0.0580587	0.0628142	0.0690637	0.059187	0.0805652	0.075957	0.0712147
GCA_024406665.1	0.30905	0.193673	0.195706	0.301264	0.0398579	0.0347313	0.0274284	0.0439939	0.0379103	0.0481015	-0.11151	0.0113429	-0.110524	0.0684446	-0.0182491	-0.170438	0.0700096	0.0277762	0.00724357	0.0310799	0.0232376	-0.000521358	0.0871747	-0.0256801	0.0168927	0.0635215	0.0524362	0.00645577	0.0314573	0.00993378	0.0471306	0.0478379	0.0408302	0.0361582	0.129925	0.106085	0.0994006	0.0925495	0.0401044	0.0635725	0.0689663	0.0711199	0.0587149	0.0635178	0.0694591	0.0594487	0.0804014	0.0759685	0.0713165
GCA_024406675.1	0.30591	0.193716	0.195325	0.304926	0.0407477	0.0356065	0.0274914	0.0442772	0.035844	0.0473539	-0.11155	0.0115165	-0.10366	0.0657607	-0.0213052	-0.162051	0.0697758	0.0327139	0.00668029	0.0312675	0.0226078	-0.00228338	0.0870256	-0.0178014	0.017365	0.0659799	0.0517538	0.00705831	0.0308815	0.0100798	0.0478215	0.0490829	0.0402758	0.0354908	0.128575	0.104095	0.0972445	0.0905347	0.0393533	0.0633626	0.0684106	0.0705315	0.0576842	0.0626095	0.0690055	0.0587065	0.080336	0.0758797	0.0712883
GCA_024406715.1	0.302012	0.193036	0.189024	0.301565	0.0407392	0.0359835	0.0283966	0.0478752	0.0366839	0.0494343	-0.112472	0.00958371	-0.109081	0.0664687	-0.0306219	-0.173718	0.0724	0.0300662	0.00727716	0.0300969	0.0247093	-0.000573224	0.0867872	-0.0357405	0.00999186	0.0673923	0.0487106	0.00700363	0.0301301	0.0102952	0.0477905	0.0486305	0.0410179	0.0360747	0.128237	0.104213	0.0973477	0.0908821	0.0401762	0.0639257	0.0691889	0.0709284	0.0570829	0.0616822	0.0678893	0.0579052	0.080883	0.0765621	0.0719663
GCA_024406735.1	0.305539	0.188476	0.199023	0.306842	0.0396648	0.0347841	0.0265046	0.0448209	0.0354492	0.0463655	-0.114384	0.00982144	-0.109249	0.0678244	-0.0157632	-0.159081	0.0709872	0.0333391	0.00656025	0.0323852	0.0173942	-0.00345419	0.0860882	-0.0135304	0.0288149	0.0638267	0.0537013	0.00722984	0.0311424	0.00960058	0.0491806	0.048406	0.0404375	0.0355115	0.127506	0.103837	0.0971095	0.0906123	0.0381803	0.0619592	0.0665866	0.0686828	0.0590235	0.0632142	0.06994	0.0595861	0.0808655	0.0765653	0.0719392
GCA_024406755.1	0.304356	0.196826	0.193819	0.304938	0.0411179	0.035931	0.0276625	0.0426768	0.0355011	0.0474762	-0.106334	0.0125242	-0.0999424	0.0640927	-0.0163342	-0.161296	0.0697114	0.0335281	0.007166	0.0306611	0.0255707	-0.000629347	0.0877428	-0.0238418	0.0127137	0.0664691	0.0509301	0.00713046	0.0315873	0.0106237	0.0473841	0.0490018	0.0402506	0.0353899	0.127832	0.103276	0.0959746	0.0891215	0.0396906	0.0638093	0.0691648	0.0712978	0.0567207	0.0618423	0.0682788	0.0583253	0.0801256	0.0754401	0.0709503
GCA_024406765.1	0.301086	0.192239	0.191542	0.300669	0.0416341	0.0366549	0.0299833	0.0429621	0.0377139	0.0482208	-0.111522	0.0120723	-0.112035	0.0661414	-0.0216621	-0.158073	0.0715682	0.0288593	0.00774563	0.0299628	0.0255986	0.000669577	0.0883487	-0.0350202	0.0146556	0.0652011	0.0513713	0.00702358	0.0306106	0.00986618	0.0486174	0.0491076	0.0417113	0.0367401	0.128155	0.103636	0.0970588	0.0899953	0.0397557	0.0636365	0.0689442	0.0709678	0.0572375	0.0622783	0.068202	0.0585413	0.0803465	0.0759358	0.0712804
GCA_024406785.1	0.310029	0.189999	0.198379	0.301294	0.0394271	0.0345024	0.0259346	0.0454518	0.038808	0.04746	-0.114671	0.00837489	-0.115055	0.0699259	-0.0192642	-0.170988	0.0706065	0.0254632	0.00668347	0.0316167	0.0189757	-0.00145011	0.0868973	-0.0286198	0.0247095	0.063053	0.0532556	0.00648624	0.0304968	0.00894525	0.0481455	0.0475291	0.0403479	0.0356617	0.130338	0.106433	0.0999295	0.0932672	0.0394823	0.0631308	0.0682297	0.070156	0.0596987	0.0642717	0.0702145	0.0602668	0.0805967	0.0762828	0.0717402
GCA_024406795.1	0.30469	0.192455	0.197786	0.305069	0.0400329	0.0353392	0.0274831	0.0422755	0.0361713	0.0477682	-0.113948	0.00771575	-0.107323	0.0657436	-0.0108182	-0.159517	0.0704234	0.0313482	0.00619655	0.0313598	0.0210098	-0.00222207	0.0878095	-0.0227397	0.0206136	0.0651579	0.0523958	0.00754764	0.0306341	0.0102698	0.0479057	0.0480923	0.0403	0.035233	0.127255	0.1029	0.0964759	0.0898108	0.0392337	0.0627532	0.0680935	0.0697382	0.0578474	0.0631085	0.0690362	0.0593162	0.0803565	0.0759278	0.071084
GCA_024406835.1	0.303557	0.195642	0.1939	0.306172	0.0403188	0.0355412	0.0271907	0.0447618	0.0356915	0.0472245	-0.106272	0.0113123	-0.102916	0.0659628	-0.0258134	-0.160277	0.0700494	0.0321036	0.00707251	0.0307375	0.0245194	-0.000894046	0.0872533	-0.0341017	0.0134464	0.0668965	0.0510534	0.00625484	0.0303126	0.00932464	0.0487954	0.0484076	0.0397776	0.0348352	0.126914	0.102515	0.095591	0.0892002	0.0394139	0.0636272	0.0690933	0.0705834	0.0571854	0.0617775	0.0677855	0.0580948	0.0802559	0.0758457	0.0712968
GCA_024406855.1	0.307263	0.193059	0.195088	0.304286	0.0399999	0.0352408	0.0274759	0.0444524	0.0365049	0.0481516	-0.11358	0.00871763	-0.109799	0.0664648	-0.0201587	-0.164452	0.0707879	0.0296352	0.00648871	0.0314378	0.0212202	-0.0022378	0.0866498	-0.0237101	0.0173288	0.0655604	0.0525811	0.00708444	0.0309534	0.0102165	0.0474578	0.0487484	0.0400826	0.0351874	0.128966	0.104767	0.0981858	0.091285	0.0399735	0.0634493	0.0685749	0.0708047	0.057826	0.0628254	0.0687015	0.0587706	0.0805889	0.0763121	0.0718877
GCA_024406865.1	0.305201	0.194016	0.19518	0.304763	0.0395012	0.0345802	0.027835	0.0458535	0.0370153	0.0481461	-0.112329	0.00907236	-0.106422	0.0671754	-0.0253751	-0.165642	0.0706548	0.0291239	0.00675328	0.0308753	0.022401	-0.00180534	0.0870022	-0.0232846	0.0166734	0.065542	0.0512528	0.00676924	0.0311239	0.00937505	0.0475767	0.0485061	0.0403409	0.0357266	0.127334	0.103408	0.0968653	0.0904067	0.0397647	0.0636064	0.0685217	0.0704128	0.0579993	0.0624917	0.0687671	0.0586006	0.0803588	0.0759519	0.0713072
GCA_024406895.1	0.304073	0.194734	0.194259	0.306341	0.0406928	0.0358359	0.0269284	0.0427345	0.036305	0.04703	-0.110433	0.0128636	-0.10257	0.0649626	-0.0183745	-0.161857	0.0703982	0.030781	0.00685324	0.0307482	0.0244901	-0.0010919	0.0884119	-0.0288339	0.0134409	0.0657634	0.0516595	0.00674428	0.0309382	0.0101366	0.0477366	0.0488384	0.0405078	0.0354968	0.12752	0.102931	0.0961099	0.0895762	0.0393638	0.0633534	0.0686706	0.0704148	0.0570696	0.0620972	0.0681036	0.0582569	0.0802903	0.07586	0.0713565
GCA_024406915.1	0.305247	0.193575	0.192955	0.308223	0.0400231	0.0354242	0.0270599	0.0448212	0.0337663	0.047696	-0.113653	0.0097038	-0.104209	0.0654002	-0.0245906	-0.158132	0.0711182	0.0348953	0.00631916	0.0306957	0.0213067	-0.00289523	0.0852855	-0.0253239	0.0152845	0.0682219	0.0509082	0.00665424	0.0314223	0.00948902	0.0489029	0.0491749	0.0389344	0.0340385	0.127638	0.103749	0.0968215	0.0901198	0.03911	0.0631632	0.0681159	0.0702173	0.0574766	0.0614351	0.0679073	0.0579571	0.0810243	0.0769013	0.0724037
GCA_024406935.1	0.305435	0.192764	0.197617	0.303637	0.0401038	0.0352407	0.0281412	0.0427031	0.0364042	0.0474198	-0.11207	0.0103367	-0.109671	0.0669649	-0.0169937	-0.161615	0.0700051	0.0306122	0.00677718	0.0312495	0.0221563	-0.00108002	0.0883142	-0.0249718	0.0192908	0.0638576	0.052667	0.00713435	0.0306364	0.0100585	0.0473593	0.0481913	0.0411067	0.0360629	0.127853	0.103557	0.0969106	0.0899965	0.0392285	0.0629417	0.0682991	0.0705487	0.0583635	0.0634059	0.069425	0.0593152	0.0801534	0.0756946	0.0709642
GCA_024406955.1	0.305916	0.195695	0.193838	0.304339	0.0398355	0.0347633	0.027182	0.0435172	0.038218	0.0475173	-0.108867	0.0144776	-0.10695	0.0673707	-0.022263	-0.167222	0.0702334	0.028331	0.00759855	0.0306225	0.0256026	0.000451617	0.0877648	-0.0306582	0.0129527	0.0643066	0.0521029	0.00619907	0.0317348	0.00997726	0.0468818	0.0485127	0.0410669	0.0363126	0.127939	0.103838	0.0971036	0.0904144	0.0400294	0.0639943	0.0693029	0.0710004	0.0575951	0.062346	0.0683092	0.0585625	0.0804171	0.0758039	0.0712671
GCA_024406975.1	0.304879	0.196438	0.192197	0.306105	0.0402969	0.0354022	0.0278387	0.0438135	0.035119	0.0474764	-0.108226	0.0163307	-0.103213	0.0657439	-0.0251722	-0.162281	0.0704093	0.0331481	0.00743893	0.030623	0.0255126	-0.000200107	0.0867796	-0.0324123	0.0110515	0.0664369	0.0507203	0.00605381	0.0316811	0.00892542	0.0483039	0.0495467	0.0398861	0.0352491	0.127638	0.103655	0.096542	0.0897215	0.0395808	0.063738	0.0688472	0.0711161	0.057156	0.0614249	0.0678861	0.0578743	0.0806228	0.0761791	0.0717231
GCA_024406995.1	0.306575	0.192203	0.195228	0.305448	0.040177	0.0354652	0.0274116	0.044844	0.0359223	0.0478201	-0.117238	0.00846574	-0.106911	0.0662892	-0.02085	-0.161919	0.0706516	0.0307988	0.00619298	0.031344	0.0208877	-0.00367776	0.0866807	-0.0217808	0.0167179	0.0662802	0.0524323	0.00694245	0.0308736	0.00967756	0.0482476	0.0484364	0.039786	0.0350496	0.128728	0.104496	0.0979728	0.0912109	0.0393962	0.0632357	0.0679523	0.0699718	0.0579883	0.0626115	0.0689135	0.059011	0.0806255	0.0763902	0.0718966
GCA_024407015.1	0.302591	0.198743	0.18902	0.308821	0.0407757	0.036528	0.0268654	0.0426164	0.0338576	0.0481586	-0.107397	0.0155865	-0.0959039	0.062412	-0.0289737	-0.158094	0.0711167	0.0346084	0.00661782	0.0303584	0.0263192	-0.00182724	0.0862155	-0.0321561	0.00274569	0.0707579	0.0501426	0.00669306	0.0312663	0.0102728	0.0480617	0.0501789	0.0385112	0.0334683	0.126649	0.102061	0.0946638	0.0881257	0.0399034	0.0640881	0.0698803	0.0714876	0.0554782	0.0601833	0.0664265	0.0566434	0.0808072	0.0765014	0.0718595
GCA_024407035.1	0.303165	0.196802	0.190656	0.309281	0.0402256	0.0352892	0.0288804	0.0426544	0.0356878	0.0480732	-0.111716	0.0133302	-0.103046	0.0636013	-0.0267403	-0.157402	0.0711218	0.031635	0.00678656	0.030262	0.0248309	-0.00167049	0.0858629	-0.028742	0.00771409	0.0687756	0.051055	0.00668843	0.0306441	0.00975033	0.0482781	0.0494651	0.0391862	0.0345337	0.126559	0.102465	0.095438	0.0887329	0.039795	0.0634831	0.0688956	0.0706991	0.0560035	0.0605792	0.0667632	0.0570904	0.0808318	0.0766645	0.0720966
GCA_024407045.1	0.304055	0.197043	0.192233	0.306669	0.0404737	0.035608	0.027559	0.0430246	0.0361316	0.0475131	-0.106313	0.013745	-0.101551	0.0652058	-0.0221503	-0.161305	0.0700194	0.0324142	0.00711425	0.0308785	0.0259461	-0.000732854	0.0871862	-0.0307734	0.0106317	0.0673344	0.0518819	0.00632481	0.0311928	0.0101134	0.0476756	0.0494506	0.0399614	0.0349187	0.127159	0.102733	0.0959163	0.0890879	0.0397935	0.0640017	0.0692335	0.0711939	0.0567673	0.0614815	0.0675867	0.0576545	0.0803366	0.0758328	0.0713101
GCA_024407075.1	0.3067	0.198221	0.189762	0.305104	0.0403063	0.03575	0.0282319	0.04541	0.0350309	0.0489804	-0.109311	0.0122674	-0.103992	0.0647747	-0.0267382	-0.171261	0.0706521	0.0326771	0.00710487	0.0303098	0.0271168	-0.000729283	0.0866911	-0.0296772	0.00685612	0.0672728	0.0506052	0.0064125	0.0327063	0.0106184	0.0463949	0.0496733	0.0399791	0.0347355	0.128839	0.104548	0.0974159	0.0906517	0.0405774	0.0644649	0.0700218	0.0722627	0.0567554	0.0613875	0.0675816	0.0574888	0.0805936	0.076365	0.0717502
GCA_024407095.1	0.305689	0.191941	0.197475	0.304873	0.0401939	0.035431	0.0265962	0.0453644	0.0353775	0.0471808	-0.114841	0.00847695	-0.104885	0.0666757	-0.0197326	-0.166091	0.070193	0.033647	0.00612858	0.0312825	0.0208263	-0.00339256	0.0882067	-0.0192229	0.0221738	0.0651884	0.052181	0.00720516	0.030888	0.010222	0.0474093	0.0481586	0.0405533	0.0355522	0.128005	0.103594	0.0968917	0.0904193	0.0390764	0.062958	0.0678576	0.0699237	0.0583774	0.0634196	0.0695436	0.0594393	0.0802407	0.0757301	0.0714103
GCA_024407115.1	0.303434	0.19671	0.191743	0.308113	0.0402199	0.0353669	0.027991	0.0448716	0.034029	0.0479624	-0.110188	0.0132558	-0.100849	0.0647936	-0.0280553	-0.156987	0.0702374	0.0347751	0.00697131	0.0301431	0.0255209	-0.00120786	0.0863741	-0.0248601	0.0105067	0.0675881	0.0510459	0.006373	0.0321352	0.00958877	0.0482944	0.0492032	0.0398057	0.0348635	0.126602	0.102616	0.0955495	0.0889667	0.0395342	0.0637945	0.0687715	0.0706216	0.0566328	0.0607292	0.0674059	0.0573744	0.0806652	0.0762954	0.0717078
GCA_024407135.1	0.30237	0.191666	0.197303	0.308168	0.0399307	0.0350401	0.0272009	0.0439915	0.0353615	0.0473187	-0.112062	0.00903412	-0.1046	0.0659624	-0.0165537	-0.15498	0.0701385	0.0336345	0.00595545	0.0315507	0.0197948	-0.00353168	0.0872536	-0.0216786	0.0200185	0.0663024	0.0521327	0.00733121	0.0296391	0.0101413	0.0486009	0.0487533	0.0403787	0.0353217	0.1258	0.102044	0.0953762	0.0886807	0.0388019	0.0622723	0.0671472	0.0689281	0.0575323	0.0624224	0.0685172	0.0587599	0.0803911	0.0757843	0.0714795
GCA_024407155.1	0.305308	0.194226	0.19526	0.305147	0.0399508	0.0351103	0.0264463	0.0442023	0.0368447	0.0478754	-0.107661	0.0118779	-0.1061	0.0665757	-0.0213185	-0.164353	0.0700032	0.0306096	0.00664448	0.0320332	0.0222189	-0.00170045	0.0871026	-0.0289461	0.0170253	0.0659347	0.0517702	0.00686876	0.0299674	0.009947	0.0474734	0.0484563	0.0403889	0.035565	0.127631	0.103398	0.0966443	0.0902421	0.0396303	0.0636179	0.0688148	0.0705392	0.0577429	0.0624859	0.0685855	0.0585896	0.0803219	0.0758228	0.0712834
GCA_024407165.1	0.302931	0.196009	0.192521	0.307444	0.0398245	0.0348438	0.0288055	0.0440682	0.0357362	0.0485532	-0.109312	0.00971616	-0.104407	0.0648485	-0.0221524	-0.160034	0.0707476	0.0324098	0.006746	0.031102	0.0240822	-0.00123939	0.086744	-0.0296562	0.0134117	0.0671973	0.0509418	0.00698169	0.0310156	0.0105823	0.0473246	0.0494348	0.0402492	0.0354509	0.126144	0.102061	0.0954071	0.0887774	0.0399182	0.0638331	0.0687969	0.0708669	0.0567095	0.0612145	0.0674204	0.0574054	0.0804837	0.0761406	0.0716232
GCA_024407295.1	0.305131	0.194745	0.194185	0.305939	0.039808	0.0345894	0.0281125	0.0441213	0.0369283	0.0480251	-0.11281	0.0117268	-0.105564	0.0663763	-0.0220491	-0.161909	0.070283	0.0296454	0.00672038	0.0306696	0.023574	-0.00146595	0.08701	-0.0224735	0.0144492	0.0659697	0.051482	0.00662903	0.0314332	0.00983831	0.0475437	0.0487254	0.0403533	0.0358095	0.127387	0.103449	0.0968042	0.090111	0.0396892	0.0636597	0.068499	0.0703139	0.0574994	0.0619959	0.0682961	0.0583368	0.0805529	0.0760231	0.0715304
GCA_024407315.1	0.30808	0.190836	0.199537	0.30062	0.0398735	0.0348461	0.0269098	0.044646	0.0379433	0.0475194	-0.113186	0.00712688	-0.11336	0.0690233	-0.0149225	-0.168236	0.0698639	0.0294174	0.00688677	0.031294	0.0200696	-0.00178803	0.0878963	-0.0201681	0.0261113	0.0623389	0.0530408	0.00703807	0.0307581	0.00951192	0.0476854	0.0472957	0.0411507	0.0362568	0.12938	0.105162	0.098824	0.0920658	0.0394773	0.0633771	0.0681283	0.0701913	0.0594171	0.0644372	0.0706019	0.0605411	0.0800961	0.0753984	0.0708208
GCA_024407335.1	0.304706	0.197976	0.191578	0.305441	0.0407244	0.0352987	0.027944	0.0430778	0.0368376	0.0473587	-0.105042	0.0157899	-0.103488	0.0646724	-0.023575	-0.163199	0.0704718	0.0309852	0.00748793	0.0302711	0.0275464	0.000412938	0.0877994	-0.0319166	0.00844036	0.0668445	0.0507343	0.00626637	0.0316346	0.0102046	0.0473885	0.0492087	0.0399485	0.0352454	0.12785	0.103667	0.0963386	0.0891511	0.0397977	0.0639946	0.069625	0.0717924	0.0565928	0.0613147	0.0675472	0.0577046	0.0805557	0.0758193	0.0712832
GCA_024407355.1	0.305999	0.193045	0.196484	0.30355	0.0403066	0.0355874	0.0272197	0.045175	0.0361633	0.048148	-0.118759	0.00715185	-0.110805	0.0665472	-0.0228366	-0.164635	0.0698103	0.0308243	0.00621428	0.0299568	0.0219551	-0.00280193	0.0882324	-0.0264079	0.0176271	0.0653065	0.0507335	0.00704893	0.0299546	0.00979704	0.0476419	0.0481082	0.0405543	0.035603	0.128483	0.10397	0.0975944	0.0905383	0.0396876	0.063714	0.0684218	0.0704618	0.0579716	0.0629723	0.0691403	0.0593176	0.0801378	0.0756265	0.0711206
GCA_024407375.1	0.305431	0.192329	0.196777	0.305236	0.0402391	0.035335	0.0267899	0.0442607	0.0367762	0.0468198	-0.109691	0.0115496	-0.106781	0.0667987	-0.0211855	-0.163541	0.0703244	0.0306901	0.00685796	0.0316974	0.0216338	-0.00164222	0.0872673	-0.0234077	0.0192379	0.0647436	0.0526633	0.00686822	0.0300464	0.00984298	0.0484358	0.0482702	0.0403522	0.0355106	0.127973	0.103778	0.0968142	0.0901073	0.0392083	0.0627727	0.0681406	0.0703101	0.0580487	0.0630823	0.0691951	0.0590637	0.0802712	0.0758686	0.0713564
GCA_024407385.1	0.305916	0.196454	0.192048	0.305021	0.0402996	0.0355643	0.0275661	0.0449351	0.0351595	0.048735	-0.114566	0.0119389	-0.101988	0.0650548	-0.0264346	-0.167316	0.0703919	0.0321978	0.006766	0.0301314	0.0249837	-0.00164516	0.0866419	-0.0264432	0.00845659	0.0671188	0.0507693	0.00676992	0.0319999	0.0100868	0.0472966	0.0491237	0.0398658	0.0348948	0.128352	0.104021	0.097246	0.0905667	0.0401511	0.0640044	0.0692537	0.0711606	0.0570534	0.0618782	0.0679682	0.0580182	0.0805252	0.0761741	0.0716077
GCA_024407395.1	0.305239	0.199637	0.190205	0.304328	0.040734	0.0360916	0.0273735	0.0425476	0.0352082	0.0496919	-0.108545	0.0132068	-0.102757	0.063362	-0.0207047	-0.165603	0.0697739	0.0335209	0.00673373	0.0298463	0.0277489	-0.00021348	0.0877025	-0.0356053	0.00534245	0.0679934	0.0499127	0.00684782	0.0314792	0.0110996	0.0462196	0.0495402	0.0401	0.0348248	0.128229	0.103603	0.0966782	0.0895827	0.0411385	0.064928	0.0706189	0.0723518	0.055713	0.0612246	0.0669302	0.0575144	0.0803365	0.0756616	0.0711893
GCA_024407505.1	0.305165	0.193699	0.196769	0.302903	0.0408598	0.0358268	0.0269638	0.0425845	0.036903	0.0470453	-0.107515	0.0112894	-0.105826	0.0662686	-0.016527	-0.160438	0.0696838	0.0308098	0.00680165	0.032179	0.0226576	-0.00158111	0.0885548	-0.0285722	0.0176187	0.0651631	0.0522399	0.00696453	0.0299615	0.00968206	0.0479208	0.048469	0.0404975	0.0355224	0.12836	0.103828	0.096793	0.0901149	0.0393792	0.0633551	0.0687429	0.0707007	0.0578605	0.0631271	0.0693427	0.0592578	0.0800154	0.0752991	0.0707328
GCA_024407555.1	0.305454	0.193634	0.195038	0.305325	0.0401899	0.0351701	0.027581	0.044265	0.0361438	0.0472272	-0.11005	0.0115709	-0.105865	0.0666135	-0.0241105	-0.159557	0.0703344	0.0312373	0.00708167	0.0310445	0.0229641	-0.000938563	0.0868523	-0.0221723	0.0170353	0.065304	0.0516085	0.00660186	0.0306556	0.00951596	0.0483169	0.0486125	0.0402895	0.0356037	0.127966	0.103876	0.0971104	0.0904555	0.0391762	0.0632204	0.0682343	0.0701271	0.0578324	0.0625212	0.0688108	0.0587518	0.0806456	0.0760016	0.0714678
GCA_024407575.1	0.307564	0.191443	0.196484	0.303988	0.0393581	0.0343515	0.027367	0.0455724	0.0374101	0.0486452	-0.12073	0.00846612	-0.111033	0.0682181	-0.0216377	-0.168859	0.0702626	0.0288068	0.0062734	0.03096	0.0201646	-0.00240878	0.0868887	-0.0240954	0.020474	0.064226	0.0521586	0.00693937	0.030487	0.00995675	0.0472089	0.0480168	0.0410264	0.036357	0.128718	0.104935	0.0985579	0.0918733	0.039844	0.0632747	0.0679025	0.069984	0.058511	0.0633088	0.0694298	0.0593268	0.0806584	0.0762108	0.0718415
GCA_024407595.1	0.306031	0.195189	0.193563	0.304727	0.039761	0.0347461	0.027918	0.0460441	0.036281	0.0479947	-0.108747	0.0110738	-0.107124	0.067031	-0.0266936	-0.167342	0.0704964	0.0315448	0.00732963	0.0306258	0.0244397	-0.000702471	0.0867732	-0.0280471	0.0153067	0.0651812	0.0512584	0.00626494	0.0315871	0.00937926	0.0477616	0.0485559	0.0403634	0.0357104	0.128006	0.104186	0.0972143	0.0905889	0.0397245	0.0637673	0.0690487	0.0709871	0.0579125	0.0621497	0.0684455	0.058249	0.0805415	0.0760786	0.071474
GCA_024407615.1	0.303325	0.197822	0.192484	0.306368	0.0400741	0.0349438	0.0282451	0.0424147	0.0366776	0.0479996	-0.106271	0.0160999	-0.104067	0.0655352	-0.0241516	-0.161585	0.0697393	0.0312945	0.00725177	0.0306262	0.0262712	-0.000269972	0.0876114	-0.0316283	0.00792535	0.066692	0.0517117	0.00635674	0.0313981	0.00989221	0.0471064	0.0491801	0.0405478	0.0358508	0.126407	0.102336	0.0953806	0.088739	0.0399909	0.064007	0.0695154	0.0712311	0.0566315	0.0613106	0.0674127	0.0575347	0.0802909	0.0756607	0.0710038
GCA_024407655.1	0.304393	0.197303	0.191045	0.306312	0.0403308	0.0355669	0.0280416	0.043184	0.0360631	0.0481957	-0.107925	0.0121635	-0.101973	0.0650087	-0.0239217	-0.161303	0.0704669	0.0310872	0.00713441	0.0301546	0.0264748	-0.000598275	0.0865228	-0.0299381	0.00802978	0.0677465	0.0511156	0.00633669	0.0317872	0.00994693	0.0478309	0.049343	0.0396785	0.0349291	0.127452	0.103116	0.0961556	0.0894763	0.0399391	0.0639462	0.069306	0.0712993	0.0567189	0.0614208	0.0675397	0.0576172	0.0805694	0.0761921	0.071676
GCA_024409255.1	0.306224	0.193258	0.196404	0.304114	0.0401007	0.0350827	0.0273891	0.0436676	0.0360784	0.0475023	-0.11027	0.012577	-0.109722	0.0676378	-0.0234534	-0.156954	0.0695108	0.030229	0.00690696	0.0300355	0.0227375	-0.000860557	0.08701	-0.0254403	0.0173409	0.064976	0.0515294	0.0063505	0.0303613	0.0085768	0.0488443	0.0480849	0.0402531	0.0354993	0.128344	0.104767	0.0975583	0.0906836	0.0393902	0.0631151	0.0682547	0.0702494	0.058301	0.0627358	0.0691957	0.059246	0.0801822	0.0755932	0.0711966
GCA_024409265.1	0.305932	0.196217	0.193837	0.304015	0.04135	0.0353776	0.0275416	0.0438327	0.036687	0.0485261	-0.111376	0.00981741	-0.103583	0.0655547	-0.02652	-0.158297	0.0676711	0.0274913	0.0073964	0.0286041	0.025193	0.000524725	0.0867827	-0.0318345	0.00978527	0.0654151	0.0500652	0.00672051	0.0294046	0.00927219	0.0482115	0.0477292	0.0410915	0.0355615	0.129255	0.1055	0.0981442	0.0914928	0.0402306	0.063757	0.0691934	0.0710082	0.0571007	0.0619595	0.0682076	0.0584875	0.0793427	0.0747086	0.0703664
GCA_024409295.1	0.30577	0.191755	0.196647	0.305821	0.039764	0.034704	0.0263676	0.0455973	0.0359948	0.0475106	-0.116391	0.0110451	-0.10547	0.0682638	-0.0255329	-0.159044	0.0694062	0.0301692	0.00656548	0.0298276	0.0205891	-0.00178166	0.0868367	-0.0270379	0.0214516	0.0647862	0.0518617	0.00616814	0.0297868	0.00853867	0.0490965	0.0480346	0.0405851	0.0360222	0.127797	0.104308	0.0972889	0.090759	0.039055	0.0630493	0.0676869	0.069668	0.058523	0.0625995	0.0692746	0.0589558	0.080396	0.0758111	0.0715167
GCA_024409305.1	0.308243	0.195197	0.195887	0.300673	0.0416202	0.0348898	0.0288783	0.0454978	0.0362933	0.0498547	-0.123739	0.00343755	-0.115642	0.0650073	-0.0327236	-0.159719	0.0674889	0.022934	0.00713952	0.0260643	0.0237409	0.000207539	0.0868111	-0.0372814	0.00892206	0.0644735	0.0465565	0.0074726	0.0265709	0.00890387	0.0488638	0.0462699	0.0407232	0.0341863	0.131235	0.107774	0.10056	0.0939748	0.0408197	0.0639104	0.0692956	0.0711826	0.0574046	0.0627077	0.0686439	0.0590608	0.0787616	0.0737982	0.0696604
GCA_024409335.1	0.306668	0.195033	0.195195	0.303104	0.0403186	0.0352497	0.0271508	0.0440994	0.0363746	0.0489994	-0.112169	0.00839083	-0.105796	0.066367	-0.0247043	-0.160288	0.0689822	0.0284308	0.00653753	0.0307581	0.0228426	-0.00168089	0.0869893	-0.0278446	0.0148731	0.0659237	0.0507247	0.00670919	0.0293232	0.00943538	0.0481847	0.0480057	0.0401697	0.0353281	0.128768	0.104598	0.0975545	0.0908826	0.0402486	0.0639832	0.0692111	0.0711692	0.0576997	0.0626068	0.0688129	0.058897	0.0799523	0.0754766	0.0710858
GCA_024411815.1	0.306992	0.189607	0.197887	0.305513	0.039277	0.0344169	0.0270468	0.0465433	0.0359486	0.0478695	-0.118918	0.00842524	-0.110465	0.0687053	-0.0209052	-0.164116	0.0702562	0.0320109	0.00623865	0.0313177	0.0178132	-0.00354796	0.0856916	-0.0151629	0.0267018	0.0643984	0.0534148	0.00696607	0.0315263	0.00917563	0.0484613	0.048254	0.0405331	0.0359449	0.12813	0.104621	0.0983529	0.0918201	0.0391064	0.0625937	0.0670462	0.0691039	0.0592252	0.0631938	0.0696846	0.0596159	0.0805308	0.0765844	0.0719111
GCA_024411835.1	0.304381	0.193587	0.193882	0.30812	0.0398932	0.0347922	0.027955	0.0446143	0.035347	0.0473952	-0.110271	0.0118759	-0.103882	0.066356	-0.0232045	-0.157035	0.0704235	0.033937	0.00674807	0.0314529	0.0222964	-0.00261928	0.0859012	-0.0215798	0.0175688	0.0665981	0.0525337	0.0065734	0.0315813	0.00997149	0.0483786	0.0490683	0.0400878	0.0353755	0.126899	0.103219	0.0965729	0.0897881	0.0390905	0.0631889	0.0677212	0.0699568	0.0577496	0.0615406	0.0681377	0.0580599	0.0806514	0.0764411	0.0719594
GCA_024411855.1	0.303624	0.19516	0.192308	0.308908	0.0398329	0.0349377	0.0275039	0.0450886	0.0348778	0.0473961	-0.107982	0.012881	-0.101352	0.0658381	-0.0246213	-0.159622	0.0706915	0.0341242	0.00693426	0.0313841	0.0235642	-0.00204599	0.0860491	-0.0288233	0.0133116	0.0673386	0.0520501	0.00637366	0.032145	0.0100045	0.0480285	0.0495064	0.0399544	0.0351926	0.126435	0.102716	0.095703	0.0891571	0.0393674	0.0632177	0.068429	0.070321	0.0570653	0.0611246	0.0674534	0.0574792	0.0807562	0.0765639	0.0720369
GCA_024411875.1	0.305642	0.193622	0.194466	0.306271	0.0401726	0.0353186	0.0279366	0.0429802	0.0365241	0.0474325	-0.110316	0.0111337	-0.106645	0.0662993	-0.0196947	-0.160034	0.0704274	0.0304934	0.00661502	0.031452	0.0223472	-0.00238541	0.0862741	-0.0231742	0.015273	0.0666789	0.0532936	0.00669183	0.0313795	0.00954701	0.048395	0.0488194	0.0396894	0.0348735	0.127971	0.1038	0.09744	0.0902905	0.0394371	0.063158	0.0682162	0.0703011	0.0576413	0.0623258	0.0681374	0.058577	0.0805897	0.076353	0.0718436
GCA_024411895.1	0.307364	0.194647	0.192165	0.305824	0.0396639	0.0348896	0.026625	0.0435329	0.0373633	0.0489263	-0.109752	0.0114206	-0.105645	0.0663316	-0.017681	-0.168725	0.0707799	0.0292662	0.00670272	0.031874	0.0222476	-0.00148523	0.0853669	-0.0305159	0.01443	0.0664607	0.0525094	0.0067129	0.0317248	0.0104819	0.047087	0.049731	0.0400797	0.0353195	0.128659	0.104748	0.0983645	0.0915725	0.0405265	0.0637708	0.0690947	0.0710251	0.057229	0.0621108	0.0677125	0.057993	0.0809491	0.0767335	0.0721916
GCA_024411915.1	0.303983	0.193351	0.196256	0.30641	0.0408866	0.0362461	0.0260851	0.0435287	0.0337879	0.0467859	-0.108222	0.0114851	-0.101023	0.0645988	-0.0167187	-0.158487	0.0702021	0.0368062	0.00625168	0.0315988	0.0216855	-0.00292147	0.0877343	-0.0200994	0.0180112	0.0668208	0.0520234	0.00757846	0.0308025	0.0107299	0.0477051	0.048775	0.0400564	0.0347875	0.127402	0.102929	0.0958387	0.0891459	0.0389495	0.062917	0.0681506	0.0701658	0.0573224	0.0623504	0.0687739	0.0587247	0.0803073	0.0757849	0.0712182
GCA_024411935.1	0.306381	0.193467	0.194876	0.305238	0.0398557	0.0350053	0.0280881	0.0440672	0.0366684	0.048328	-0.114379	0.00866806	-0.107418	0.0668235	-0.019019	-0.164125	0.0700322	0.0300848	0.00641635	0.0314065	0.0218117	-0.00208004	0.0867071	-0.0247667	0.0172093	0.0658474	0.052654	0.00677131	0.0311975	0.0100727	0.047572	0.0483349	0.0404005	0.0356772	0.12824	0.104067	0.0978542	0.0912088	0.0399646	0.0634946	0.0682714	0.0705389	0.0578442	0.0626158	0.0685815	0.0583508	0.0803487	0.0762194	0.0716881
GCA_024411955.1	0.302897	0.195012	0.193974	0.308117	0.0401603	0.0354144	0.0271614	0.0448406	0.0338733	0.0478914	-0.111632	0.00862702	-0.0971412	0.0645557	-0.0195816	-0.159167	0.0703743	0.0359472	0.00606775	0.0308934	0.0227383	-0.00314546	0.0868502	-0.0205525	0.0145586	0.0683903	0.0508994	0.00731816	0.0315871	0.0105803	0.0473756	0.0491964	0.0398083	0.0349347	0.126201	0.102237	0.0956391	0.0888209	0.0392954	0.0634018	0.0678806	0.0702247	0.0568657	0.061365	0.0679207	0.0577592	0.0805346	0.0758911	0.0714536
GCA_024411965.1	0.303284	0.19519	0.192799	0.308448	0.0406239	0.035824	0.0276547	0.0440519	0.0341734	0.0485961	-0.112268	0.00834013	-0.0979565	0.0634866	-0.0184624	-0.159687	0.0699617	0.0355654	0.00585895	0.0311742	0.0224943	-0.00351412	0.0864021	-0.023965	0.0127607	0.0688804	0.0513139	0.00764098	0.0305771	0.0113571	0.0470869	0.0499077	0.0400207	0.034785	0.12683	0.1025	0.0958475	0.0887917	0.0397485	0.0635567	0.0684636	0.0704448	0.0562413	0.0612003	0.0673691	0.0576849	0.0805454	0.0761071	0.0716843
GCA_024411995.1	0.305984	0.192855	0.194773	0.306387	0.0394762	0.0347049	0.0274162	0.0458132	0.0361004	0.0486174	-0.118158	0.00873529	-0.106996	0.0667756	-0.0217401	-0.167473	0.0705553	0.0317463	0.00597363	0.0314237	0.0207582	-0.00334851	0.0863768	-0.0229764	0.0175697	0.0665423	0.0520304	0.00705978	0.0308165	0.0103934	0.0472204	0.0484117	0.0402551	0.0352904	0.127714	0.104021	0.0977182	0.0911322	0.0398186	0.0632992	0.0677343	0.0700684	0.0578885	0.0623447	0.0686148	0.0583174	0.0805658	0.0763196	0.0719175
GCA_024412005.1	0.305313	0.196147	0.192055	0.306485	0.0401721	0.0355664	0.0272042	0.0448836	0.0348565	0.0486921	-0.114154	0.0104799	-0.100426	0.0650634	-0.0223107	-0.168475	0.0701546	0.0339458	0.00634559	0.0305841	0.0240947	-0.00192495	0.0865763	-0.0295662	0.0124196	0.0680119	0.0509024	0.0068837	0.0314618	0.0105648	0.0467345	0.0491123	0.0400527	0.0348918	0.127782	0.103496	0.0970051	0.090177	0.0401862	0.0640706	0.0687959	0.0708606	0.0567374	0.0615959	0.0678088	0.0577733	0.0806051	0.0761509	0.0717042
GCA_024412025.1	0.302165	0.19496	0.193437	0.309438	0.0400968	0.0353981	0.0273354	0.0448017	0.033776	0.0479863	-0.112283	0.00971563	-0.0963754	0.0643043	-0.0193448	-0.160203	0.0702948	0.0365129	0.00590046	0.0311616	0.0227018	-0.00320404	0.0865818	-0.0215134	0.0140845	0.0689073	0.050956	0.00714594	0.0317672	0.0104965	0.0478614	0.0494088	0.0396472	0.0345922	0.12571	0.101666	0.0950677	0.0881441	0.0392278	0.0631335	0.0677529	0.0699389	0.0566599	0.0611374	0.0675932	0.0576316	0.0805647	0.0762223	0.0717436
GCA_024412135.1	0.303884	0.194394	0.194083	0.307639	0.040182	0.0353867	0.0274834	0.0444106	0.0348836	0.0485146	-0.112023	0.00947125	-0.1032	0.0652539	-0.0232869	-0.160492	0.0694703	0.0342536	0.00595619	0.0315142	0.0217122	-0.00322056	0.0864743	-0.0221757	0.01591	0.0678775	0.0506213	0.00714994	0.030761	0.0102311	0.0476503	0.0487038	0.0402421	0.035393	0.126882	0.102717	0.0961195	0.0894296	0.0396981	0.0634209	0.068266	0.0702241	0.0570293	0.0618134	0.068	0.0579327	0.0802764	0.075939	0.0715105
GCA_024412155.1	0.306253	0.194696	0.193868	0.305183	0.0399396	0.035291	0.0267333	0.0451857	0.0352905	0.0487567	-0.114436	0.0106267	-0.101581	0.0659594	-0.0227377	-0.166782	0.0701633	0.0327468	0.00621331	0.0312456	0.0223945	-0.00279441	0.0864316	-0.0224812	0.015121	0.0671423	0.0513557	0.00698534	0.0313155	0.0101645	0.0471819	0.048956	0.0399353	0.0351313	0.128185	0.104141	0.0976265	0.0908836	0.0401454	0.0637695	0.0684762	0.0707676	0.0574547	0.062273	0.0684713	0.0584008	0.0804649	0.0760645	0.07167
GCA_024412275.1	0.307665	0.191447	0.196869	0.304019	0.0396308	0.0347613	0.0262241	0.0451981	0.0368359	0.0479426	-0.113733	0.0079059	-0.107877	0.0675287	-0.0158024	-0.169379	0.0707572	0.0306404	0.00620314	0.031911	0.0189904	-0.0029648	0.0860471	-0.0194786	0.0214343	0.0656153	0.0523925	0.00734459	0.0307952	0.0104256	0.0474858	0.0478232	0.0399603	0.0353681	0.128849	0.104992	0.0986168	0.0920032	0.0397074	0.0630972	0.0681557	0.0700161	0.0585037	0.0633194	0.0691743	0.0592465	0.0806038	0.0762551	0.0717141
GCA_024412295.1	0.30435	0.195079	0.195122	0.305449	0.0402589	0.0354301	0.0273959	0.0417895	0.0362945	0.0470555	-0.105029	0.0143113	-0.106117	0.0660829	-0.0169521	-0.159175	0.0701456	0.0320082	0.00723083	0.0310908	0.0241359	-6.33407e-06	0.0878297	-0.0278674	0.0150554	0.0651936	0.0523877	0.00662607	0.0311662	0.00973637	0.0477897	0.0485388	0.0405396	0.0356428	0.127187	0.103111	0.0958703	0.0894175	0.0394862	0.0631351	0.0687	0.0707872	0.0573565	0.0623843	0.0685354	0.0583736	0.0803206	0.0757169	0.0712394
GCA_024412315.1	0.302194	0.19708	0.191537	0.307474	0.0406541	0.0357395	0.0281114	0.0451455	0.0340383	0.0480871	-0.110013	0.0143063	-0.103206	0.0636448	-0.0281839	-0.161079	0.0704688	0.0356682	0.00683319	0.0288617	0.0263409	-0.00119852	0.0877933	-0.0277445	0.00957815	0.0677204	0.0497418	0.00689211	0.031982	0.0101376	0.047359	0.0494536	0.0403057	0.0354841	0.126448	0.102048	0.095017	0.0882827	0.0396856	0.0639392	0.0689109	0.0711083	0.0562981	0.060753	0.0674221	0.0572693	0.080286	0.0759765	0.0713628
GCA_024412335.1	0.304206	0.196116	0.194268	0.305409	0.0400649	0.0354392	0.0261395	0.0432277	0.0365176	0.0477239	-0.101939	0.0127619	-0.105321	0.0657651	-0.020998	-0.163153	0.0701544	0.0324119	0.00725303	0.0311015	0.0241556	-0.000299829	0.0867255	-0.0289948	0.0146437	0.0662798	0.0519457	0.00681152	0.0309361	0.00990717	0.0478074	0.0486455	0.040074	0.0350761	0.126966	0.102489	0.0959811	0.0893501	0.0401317	0.0638684	0.0689231	0.0708938	0.0570183	0.0621601	0.0680432	0.0582743	0.0800891	0.0756851	0.0712535
GCA_024412355.1	0.301659	0.199616	0.191119	0.307606	0.0412219	0.036503	0.02772	0.0413276	0.0349185	0.0474061	-0.102868	0.0165408	-0.0965283	0.0629016	-0.0211972	-0.156308	0.0694439	0.0348455	0.00736069	0.0302767	0.0286169	0.000157236	0.0883646	-0.0341168	0.005457	0.0677525	0.051223	0.00670626	0.0317267	0.0109882	0.0469687	0.0495415	0.0405082	0.0353022	0.126217	0.101252	0.0940186	0.087396	0.0397985	0.0641117	0.0698128	0.0716446	0.0557498	0.0608126	0.066965	0.0571588	0.0798912	0.0754782	0.0708578
GCA_024412375.1	0.302747	0.19543	0.193649	0.308174	0.0405376	0.0358227	0.0275444	0.0429366	0.0343372	0.0470826	-0.107515	0.0125937	-0.0989222	0.0641574	-0.0187972	-0.156303	0.0705891	0.0359996	0.00664919	0.0314054	0.0239464	-0.00270432	0.0871358	-0.0197028	0.015238	0.067606	0.051621	0.00733491	0.0320313	0.0111004	0.0472602	0.0491585	0.0400729	0.0351553	0.126355	0.102056	0.0950156	0.0885058	0.0391266	0.0631093	0.0682971	0.0703382	0.0567988	0.0616433	0.0679027	0.0577357	0.0804662	0.0759372	0.0715289
GCA_024412405.1	0.304815	0.194037	0.196257	0.30448	0.0403237	0.0349465	0.0273219	0.0437223	0.0375069	0.0471445	-0.104827	0.0117633	-0.109263	0.0659802	-0.0172338	-0.161792	0.0703761	0.0298539	0.00707622	0.0313394	0.0235689	-0.000788766	0.0879818	-0.0227708	0.0175574	0.0647152	0.0515774	0.00702016	0.0304988	0.0101636	0.0477574	0.0483281	0.0405327	0.0360292	0.127625	0.103472	0.0964466	0.0898067	0.0395215	0.0633966	0.0684501	0.0705601	0.057569	0.0624368	0.0689573	0.0588298	0.0802236	0.0756342	0.0710857
GCA_024412515.1	0.303684	0.195027	0.196366	0.304924	0.0404604	0.0353209	0.0272742	0.0443692	0.0361847	0.0467875	-0.108538	0.0121674	-0.104841	0.0661574	-0.0236506	-0.158533	0.0695324	0.032655	0.0071689	0.030724	0.0247652	-0.00123521	0.0888805	-0.0249151	0.0178857	0.0645835	0.0510734	0.00672651	0.0311686	0.00982166	0.0477167	0.0480044	0.0409782	0.0361915	0.126966	0.102552	0.0956386	0.0891313	0.0391433	0.0635921	0.068447	0.0705189	0.0577579	0.0624754	0.0688936	0.0588128	0.0798193	0.0750667	0.0707062
GCA_024412535.1	0.303582	0.194113	0.19605	0.306255	0.0399355	0.0347689	0.028041	0.0428895	0.0368804	0.0472384	-0.107392	0.0110177	-0.105455	0.0663281	-0.0178287	-0.158301	0.0700797	0.0319202	0.00710027	0.0310639	0.0228369	-0.000778805	0.0872522	-0.0210893	0.0191067	0.065009	0.0524307	0.00691766	0.0310621	0.00996528	0.04794	0.0485856	0.0407168	0.0358652	0.126451	0.102419	0.0958015	0.0892691	0.0392089	0.0632274	0.0681222	0.0699549	0.0575804	0.0622891	0.0686736	0.0585222	0.0803452	0.0756496	0.0709886
GCA_024412575.1	0.303205	0.19889	0.191028	0.306631	0.0410315	0.0362673	0.0283567	0.0427938	0.0345527	0.0477033	-0.104894	0.0142883	-0.102548	0.0630727	-0.021784	-0.160618	0.0703291	0.0350242	0.0073761	0.0300136	0.0280369	0.000191356	0.0878073	-0.0314836	0.00675656	0.0673887	0.0508298	0.00673334	0.0322249	0.0105524	0.0472357	0.049738	0.040019	0.0347192	0.12709	0.102351	0.0951688	0.0882714	0.0399487	0.064257	0.0700101	0.0715996	0.0559202	0.060932	0.0670041	0.0575849	0.0803206	0.0757417	0.071102
GCA_024412595.1	0.303745	0.193524	0.194609	0.303296	0.0404534	0.0356481	0.0280194	0.0456716	0.0359226	0.0480233	-0.117063	0.00758317	-0.116264	0.0661829	-0.0279541	-0.166959	0.0709513	0.0271427	0.0067994	0.0291914	0.0236732	-0.000655723	0.088055	-0.0339022	0.00998264	0.0661983	0.0473396	0.00689117	0.0287749	0.00954592	0.0487903	0.0466139	0.0399903	0.0347949	0.12799	0.10333	0.0966191	0.09009	0.0395303	0.0635066	0.0688547	0.070534	0.0573245	0.0626724	0.0686188	0.0588409	0.0804079	0.0757393	0.071154
GCA_024412615.1	0.304786	0.197464	0.191117	0.306632	0.0408819	0.0361057	0.027569	0.0433396	0.0349198	0.0476347	-0.105806	0.0138387	-0.100834	0.0640928	-0.0251356	-0.160351	0.0703332	0.0334858	0.00703129	0.0307193	0.0261675	-0.00103532	0.0866469	-0.0263177	0.00784291	0.0682109	0.0511701	0.00647989	0.0317122	0.0097859	0.0479214	0.0499858	0.0393268	0.0343918	0.127959	0.103408	0.0965442	0.0896027	0.0398689	0.0639502	0.0691912	0.0715303	0.0563648	0.0612429	0.0675192	0.0574939	0.0805912	0.0761823	0.0715291
GCA_024412655.1	0.304896	0.1937	0.195951	0.305268	0.0402783	0.0352954	0.0273157	0.0442248	0.0354074	0.0477206	-0.111215	0.011593	-0.105823	0.066275	-0.0211082	-0.157714	0.0696434	0.0333911	0.00638639	0.0313561	0.0220512	-0.00280502	0.0873397	-0.0220029	0.0175927	0.0661891	0.0520247	0.00693749	0.0305395	0.00975583	0.0479665	0.0487212	0.0402869	0.0355047	0.127549	0.10351	0.0965302	0.090104	0.0393097	0.063393	0.0683426	0.0704156	0.0578503	0.0622577	0.0688582	0.0586212	0.0802417	0.0757883	0.0712135
GCA_024412695.1	0.307336	0.195012	0.194949	0.302578	0.0400109	0.0350971	0.0268848	0.04215	0.0381232	0.048191	-0.105951	0.0119445	-0.110051	0.0668366	-0.0153526	-0.16682	0.0702374	0.0285732	0.00708445	0.0315652	0.0237874	-0.000280852	0.0877759	-0.0303737	0.016741	0.0644295	0.0528458	0.00677095	0.0312511	0.0104337	0.0466698	0.0484387	0.040765	0.0357749	0.128912	0.104601	0.098206	0.0912242	0.0405467	0.0639798	0.0695806	0.0714425	0.0576643	0.0629915	0.0684299	0.0587477	0.0802524	0.0758015	0.0711595
GCA_024412715.1	0.307327	0.191687	0.19671	0.304098	0.0404078	0.0356009	0.0261625	0.0426027	0.0367709	0.0478298	-0.115023	0.00948299	-0.108204	0.066693	-0.0156848	-0.160973	0.0698788	0.0309767	0.00618342	0.0317335	0.0194481	-0.00302301	0.0862826	-0.0210551	0.0196987	0.0658915	0.0529013	0.0074016	0.0301466	0.0101774	0.0478171	0.0486207	0.0401507	0.0351166	0.129199	0.10491	0.0984615	0.091618	0.039567	0.063173	0.0682662	0.0701485	0.0580848	0.0631575	0.0690045	0.0593191	0.0805322	0.0761454	0.071653
GCA_024412795.1	0.305523	0.199732	0.189081	0.305606	0.0402202	0.0355645	0.0273367	0.0435835	0.0354346	0.0493276	-0.108051	0.0148166	-0.100787	0.0647059	-0.0273977	-0.166969	0.0699929	0.0323242	0.00714017	0.0302797	0.0277198	-0.000126156	0.0865427	-0.0397488	0.00387853	0.0682341	0.049808	0.00615931	0.0307946	0.0104323	0.0466448	0.0493956	0.0398729	0.0349473	0.127913	0.103578	0.0966569	0.089896	0.0410718	0.0650181	0.0704604	0.0724299	0.0561185	0.0608912	0.0667303	0.0570932	0.0804342	0.0760503	0.0716851
GCA_024412805.1	0.308562	0.188101	0.19953	0.303748	0.0397751	0.0345775	0.0276324	0.0451345	0.0372925	0.0469978	-0.116306	0.0075444	-0.115409	0.0685976	-0.0186231	-0.16325	0.0707501	0.0292903	0.00613396	0.0329754	0.017399	-0.00409719	0.0867297	-0.0114526	0.0276395	0.0634603	0.0540994	0.00742334	0.030439	0.00965111	0.0478822	0.0477124	0.0406617	0.0360317	0.129537	0.105679	0.0991004	0.0925144	0.0388428	0.0622202	0.0671037	0.0692777	0.0595528	0.0642064	0.0704513	0.0602383	0.0806434	0.07647	0.0719199
GCA_024412815.1	0.305556	0.199588	0.191256	0.303538	0.0408108	0.0358687	0.027434	0.0418121	0.036654	0.0483936	-0.102267	0.0161873	-0.104559	0.0642411	-0.02014	-0.164825	0.0698829	0.0319684	0.00761955	0.0304919	0.0287646	0.000985568	0.0882492	-0.0372925	0.00707281	0.0660662	0.0508231	0.00654177	0.031868	0.0108863	0.0463403	0.0493212	0.0405164	0.0354143	0.12838	0.103725	0.0966124	0.0898769	0.040728	0.0648111	0.0707021	0.0723959	0.0564206	0.0616498	0.0673418	0.0577139	0.080043	0.0753862	0.0709155
GCA_024412855.1	0.305924	0.194663	0.195346	0.304006	0.0404425	0.0351632	0.0282898	0.0427552	0.0372337	0.0476994	-0.114668	0.0120916	-0.105614	0.06587	-0.0179461	-0.164176	0.0700154	0.0303894	0.00669645	0.0311378	0.0238586	-0.00179873	0.088241	-0.0245111	0.0160994	0.0652539	0.052079	0.0070009	0.0309104	0.010438	0.0469171	0.0483622	0.0406598	0.0360236	0.12832	0.103962	0.097218	0.0906299	0.0397683	0.0637039	0.068606	0.0707366	0.0575746	0.0626167	0.0690032	0.0588352	0.0802804	0.0756593	0.0711127
GCA_024412915.1	0.305111	0.194191	0.193334	0.307189	0.0401865	0.0353998	0.0279675	0.044627	0.0350689	0.0475453	-0.11374	0.0118714	-0.104037	0.0660654	-0.0234081	-0.159494	0.0703188	0.0330918	0.00665883	0.0311433	0.0225115	-0.00249232	0.0862563	-0.02627	0.0166929	0.0670027	0.0515898	0.00644636	0.0318153	0.00904504	0.0482572	0.0495315	0.0398597	0.0352983	0.127633	0.103436	0.0969194	0.0902784	0.0393059	0.0635873	0.0681093	0.0703479	0.0575538	0.0616638	0.0681107	0.0581176	0.0806738	0.0764805	0.0720265
GCA_024412995.1	0.305138	0.195743	0.192819	0.305047	0.0403215	0.0357681	0.0273651	0.0442077	0.0359345	0.0482786	-0.113287	0.0111034	-0.104408	0.0659889	-0.0244833	-0.164462	0.0699219	0.0310665	0.00674784	0.0303596	0.0247662	-0.00159149	0.0874719	-0.0313104	0.010429	0.0667757	0.0516719	0.00645359	0.0311075	0.010221	0.0474488	0.048732	0.0403456	0.0352305	0.128043	0.103534	0.09697	0.0900666	0.0399518	0.0638858	0.0690711	0.0709022	0.0572102	0.0621683	0.0679993	0.0582128	0.080322	0.0759376	0.0714852
GCA_024413005.1	0.305656	0.196631	0.190961	0.306385	0.0399789	0.0355025	0.0278871	0.0435594	0.0353918	0.0492546	-0.110261	0.0112545	-0.1043	0.0645026	-0.0212056	-0.167106	0.0708774	0.033319	0.00653896	0.0307092	0.0246186	-0.00174948	0.0861734	-0.0245045	0.00820719	0.0677484	0.0517937	0.00706423	0.0319419	0.011189	0.0464493	0.0495047	0.0399977	0.0348101	0.12792	0.103673	0.0968956	0.0902575	0.0404622	0.0640484	0.0694995	0.0714196	0.0566676	0.0614888	0.0675078	0.0576325	0.0807183	0.076558	0.0718651
GCA_024413025.1	0.308265	0.194331	0.193385	0.303373	0.0395689	0.0348277	0.0256897	0.0448623	0.03858	0.0487425	-0.111627	0.0121729	-0.111433	0.0676726	-0.0215037	-0.173867	0.0706154	0.0265678	0.0068694	0.0311512	0.0233515	-0.000988991	0.0868406	-0.0362261	0.0158866	0.0650851	0.0519893	0.00637871	0.0307599	0.00992721	0.0467888	0.0485671	0.0405623	0.0359806	0.129365	0.105168	0.0988704	0.09238	0.0407881	0.064145	0.0694265	0.0711608	0.0577674	0.0628475	0.0683016	0.0584229	0.0805421	0.0762991	0.0718609
GCA_024413715.1	0.30599	0.194155	0.194673	0.305182	0.0415545	0.0352522	0.0286582	0.0456872	0.0360363	0.0488993	-0.115348	0.00553732	-0.107728	0.0655491	-0.032463	-0.152637	0.0669069	0.0277709	0.00698075	0.0288653	0.0232707	-6.16383e-05	0.0862505	-0.0331552	0.0127671	0.0651791	0.0485302	0.00716977	0.0281451	0.00943166	0.048445	0.047102	0.0417851	0.0353209	0.129641	0.106093	0.0993757	0.0924391	0.0399475	0.0635046	0.0683902	0.0702694	0.0573259	0.0619678	0.067817	0.0584554	0.0790546	0.0743774	0.0703308
GCA_024413815.1	0.306174	0.193327	0.193656	0.306844	0.0397731	0.0349635	0.0282802	0.0466294	0.0347703	0.0485015	-0.118404	0.0064207	-0.103043	0.0662587	-0.0230269	-0.167165	0.0705258	0.0337661	0.00616113	0.030844	0.0211828	-0.00332126	0.0857638	-0.0200665	0.0172067	0.0670525	0.0518463	0.00707354	0.0316786	0.0103386	0.0471916	0.0490801	0.0401465	0.0351744	0.128045	0.104207	0.0975608	0.0907433	0.0397729	0.0634581	0.0680689	0.0703896	0.0576143	0.0619972	0.0684954	0.0581662	0.0807403	0.0765128	0.0720508
GCA_040857565.1	0.305668	0.198536	0.189877	0.305832	0.0404413	0.0360514	0.0256896	0.0440859	0.0351707	0.0488949	-0.105114	0.012766	-0.100257	0.0639808	-0.0260012	-0.168945	0.0705604	0.0338939	0.00661071	0.0305329	0.0266514	-0.00146225	0.0868627	-0.0335568	0.00521088	0.0688165	0.0501602	0.00675737	0.0311568	0.0111776	0.0462757	0.0496411	0.0395853	0.0344197	0.128239	0.103653	0.096769	0.0903653	0.0405814	0.0648171	0.0700423	0.071734	0.056329	0.0612176	0.0672172	0.0573209	0.0805414	0.0759994	0.0716572
GCA_040857585.1	0.30371	0.199352	0.19107	0.305844	0.0405552	0.0357871	0.0273701	0.0427491	0.0353801	0.0482789	-0.10576	0.0156537	-0.100122	0.0638958	-0.0228305	-0.163348	0.0700392	0.0340804	0.0070926	0.0301126	0.0284629	-9.55529e-05	0.0885386	-0.0330098	0.00556397	0.0672145	0.0505905	0.00658942	0.03226	0.0108536	0.0461596	0.0493457	0.0404942	0.035345	0.127038	0.102556	0.0955448	0.0888619	0.0403269	0.0645763	0.0698394	0.0717822	0.0560455	0.0610739	0.0673542	0.0573313	0.0803072	0.0755083	0.0709743
GCA_040857625.1	0.30494	0.2002	0.187666	0.307177	0.0408762	0.0363329	0.0258526	0.0431943	0.034648	0.048963	-0.10244	0.0156142	-0.0966165	0.0628671	-0.0246816	-0.166417	0.070284	0.0347275	0.00676392	0.0304692	0.0279896	-0.000536453	0.0864972	-0.0390208	0.00120016	0.0700853	0.0498886	0.00649932	0.0319478	0.0109556	0.0464555	0.0503887	0.0393296	0.0340804	0.128059	0.103701	0.096533	0.0898645	0.0409492	0.0648017	0.0705139	0.0721039	0.0553791	0.0603107	0.0660973	0.0564503	0.0805566	0.0761286	0.0717934
GCA_040857645.1	0.303199	0.192479	0.197332	0.306972	0.0401766	0.0352954	0.0264042	0.0443659	0.0353073	0.0465218	-0.106202	0.00977915	-0.103038	0.0663544	-0.0189793	-0.154515	0.0700562	0.0339038	0.00649367	0.0315139	0.0212572	-0.00284419	0.0874098	-0.019933	0.0194199	0.0660031	0.0519742	0.00691988	0.030191	0.0096423	0.0489786	0.0480563	0.040018	0.0351996	0.126469	0.102588	0.0956233	0.0891596	0.0383593	0.0626453	0.0672237	0.069258	0.0580385	0.0623234	0.0691181	0.0589499	0.0803356	0.0756441	0.0712329
GCA_040860865.1	0.306592	0.189604	0.19753	0.306101	0.039954	0.0345924	0.0261436	0.0442773	0.0379059	0.0462703	-0.110444	0.0115746	-0.108854	0.0682564	-0.0205485	-0.15667	0.0706135	0.0283775	0.006541	0.0327832	0.0183937	-0.00274403	0.0860498	-0.0237763	0.0245836	0.0650877	0.0535812	0.00648341	0.0305118	0.00846419	0.0495969	0.0483637	0.0397801	0.0355906	0.128428	0.104869	0.0980267	0.0913864	0.0384691	0.0622029	0.0672533	0.0689312	0.0588929	0.0630439	0.0693975	0.0596021	0.0808581	0.076531	0.0719702
GCA_040860925.1	0.305756	0.197164	0.191859	0.305148	0.0404317	0.0355224	0.0275826	0.043275	0.0359549	0.0481099	-0.109935	0.0149319	-0.100351	0.0656408	-0.0236414	-0.167082	0.0698433	0.0321678	0.00698257	0.0306998	0.0262926	-0.000767171	0.087665	-0.0319897	0.00838762	0.0667504	0.051684	0.00615425	0.0319202	0.00992623	0.0470439	0.0490684	0.0402857	0.0352649	0.128213	0.103957	0.096847	0.0903598	0.0400051	0.0641576	0.0693803	0.0713504	0.0570722	0.0618101	0.0680403	0.0579353	0.0804864	0.0758488	0.0715053
GCA_040860965.1	0.304128	0.197318	0.191749	0.306782	0.0402239	0.0354186	0.0276015	0.0430179	0.0352906	0.0481355	-0.109178	0.0151348	-0.101678	0.0650006	-0.0230666	-0.161046	0.0701031	0.0338868	0.0068405	0.0310581	0.0255054	-0.000992451	0.0872146	-0.032894	0.00865051	0.0675347	0.0513587	0.00659812	0.0311855	0.010665	0.0467412	0.0491234	0.0402996	0.0352054	0.127019	0.10293	0.0959099	0.0893378	0.0399314	0.0642161	0.0691718	0.0711831	0.0566576	0.0611457	0.0675821	0.0574246	0.0805263	0.0758409	0.0714729
GCA_040860985.1	0.307038	0.190184	0.198393	0.304307	0.0398029	0.0350842	0.026805	0.0443814	0.0366432	0.0470542	-0.114825	0.00834955	-0.109388	0.0683304	-0.0151641	-0.165154	0.070293	0.0303532	0.00639909	0.0314449	0.0195129	-0.00235981	0.0872374	-0.0194598	0.0253404	0.0639552	0.0534321	0.00703035	0.0312272	0.00961046	0.0478124	0.0479586	0.0407553	0.0356543	0.128572	0.104513	0.0981448	0.0912863	0.0388865	0.0626151	0.0673853	0.0696146	0.0590106	0.0638377	0.0700887	0.0598811	0.0805942	0.0760946	0.0714404
GCA_040861005.1	0.300977	0.195079	0.195584	0.308342	0.040745	0.0357642	0.0275731	0.0430513	0.035036	0.0461465	-0.1037	0.0119108	-0.100091	0.0649444	-0.0212281	-0.149901	0.0696071	0.0352787	0.0067271	0.0308464	0.0240553	-0.00167019	0.08835	-0.0226493	0.0147185	0.06715	0.0522295	0.0066917	0.0309485	0.00951088	0.0487409	0.0487293	0.0401174	0.0349049	0.125409	0.101089	0.0939348	0.0874897	0.0384322	0.0631061	0.0679942	0.0698643	0.0569094	0.0614789	0.0681757	0.0579278	0.0802304	0.0753031	0.0708713
GCA_040861025.1	0.304289	0.19446	0.194406	0.306844	0.040412	0.0351787	0.0281225	0.0447903	0.0360671	0.0472215	-0.110407	0.0111214	-0.101056	0.0652375	-0.0237929	-0.161544	0.0703205	0.0319875	0.00677233	0.0309129	0.0239659	-0.00182189	0.0873181	-0.0208136	0.0149097	0.0662445	0.0514509	0.0068682	0.0311923	0.0100355	0.0478511	0.048836	0.040275	0.0357031	0.127378	0.103234	0.0959406	0.0895201	0.0391422	0.0631656	0.0683045	0.0702386	0.0574114	0.0618485	0.0685218	0.058283	0.0803559	0.0760346	0.0715101
GCA_040861045.1	0.305268	0.196897	0.192061	0.305757	0.0403932	0.0359006	0.0267689	0.0438009	0.0343896	0.0484417	-0.110587	0.012987	-0.100706	0.0650674	-0.0220143	-0.165145	0.0698736	0.035118	0.00669051	0.0302373	0.0250318	-0.00123088	0.0869517	-0.0322	0.0102892	0.0675253	0.0513794	0.00665381	0.0315457	0.0107201	0.0469974	0.0488933	0.0400888	0.0346453	0.127908	0.103679	0.0967385	0.08998	0.0400903	0.0641248	0.0692913	0.0710987	0.0567721	0.0616003	0.0677342	0.0580022	0.0805021	0.0758694	0.0715103
GCA_040861065.1	0.30367	0.194849	0.19449	0.30699	0.0407669	0.0357809	0.0276754	0.0436771	0.0350671	0.0467261	-0.109073	0.0126328	-0.10047	0.0652793	-0.0220254	-0.156178	0.0698193	0.0339274	0.00679556	0.0308105	0.0238344	-0.00173255	0.0873112	-0.0261534	0.0160635	0.0670355	0.0519465	0.00654089	0.0310697	0.0093529	0.0487418	0.049013	0.0397638	0.0349366	0.127138	0.102811	0.0956993	0.0891177	0.0388649	0.0632183	0.0683865	0.0703665	0.0571814	0.061783	0.068413	0.0582478	0.0804828	0.0758534	0.0711687
GCA_040861085.1	0.304773	0.192375	0.194843	0.307614	0.0392762	0.034514	0.0266792	0.0466769	0.0365069	0.0474534	-0.112684	0.00905139	-0.106755	0.067837	-0.0247603	-0.163726	0.0707928	0.0308387	0.00670015	0.0304085	0.0217321	-0.00188249	0.0864573	-0.0265297	0.0195608	0.0654584	0.0527944	0.0063391	0.0313895	0.00940468	0.0481679	0.0485349	0.0405072	0.0355349	0.12687	0.103248	0.0969156	0.0902952	0.0391477	0.0631061	0.0678159	0.0695906	0.0581436	0.0621689	0.0682697	0.058415	0.0807189	0.0763546	0.071881
GCA_040861105.1	0.306969	0.195941	0.192618	0.304365	0.040279	0.035095	0.0271054	0.0445102	0.0367111	0.0480068	-0.107404	0.0143816	-0.10508	0.0667283	-0.0248341	-0.164548	0.0698075	0.0309296	0.00727495	0.0310458	0.0248743	-0.000423663	0.0868067	-0.031104	0.012504	0.0657534	0.0521473	0.00612788	0.0318582	0.0097471	0.0474403	0.04882	0.0404062	0.0358513	0.128846	0.104904	0.0977257	0.0911515	0.0400663	0.0641088	0.0694561	0.071266	0.0577336	0.0620064	0.0681945	0.0583745	0.0803559	0.0759843	0.0716264
GCA_040861125.1	0.307067	0.197314	0.190973	0.304332	0.0401783	0.0353891	0.0265352	0.0443071	0.0368282	0.0485548	-0.107866	0.01424	-0.105201	0.0660532	-0.0300138	-0.167431	0.0702716	0.0307185	0.00706288	0.0306409	0.0260834	-0.00051937	0.0871313	-0.0346915	0.00885448	0.0667885	0.0512759	0.0061089	0.0320167	0.00974923	0.0466333	0.0490271	0.0401501	0.0354548	0.128937	0.104737	0.0978765	0.0914173	0.0403848	0.0646773	0.0699877	0.0716249	0.0572791	0.0616701	0.0678063	0.0578492	0.0805626	0.0760778	0.07149
GCA_040861145.1	0.305565	0.195818	0.192828	0.305706	0.0401864	0.0355531	0.0258372	0.0437663	0.0364541	0.0477271	-0.105054	0.0141101	-0.103047	0.0660244	-0.0249922	-0.165222	0.0703058	0.0317285	0.0070176	0.0309928	0.0245163	-0.000760711	0.0868647	-0.0297304	0.0119564	0.0666891	0.0518377	0.00634617	0.0314496	0.00972865	0.0476796	0.0493506	0.0399846	0.0348574	0.127956	0.103667	0.0970063	0.0904753	0.0398904	0.0638765	0.0690147	0.0709362	0.0571789	0.0619549	0.0680401	0.0579728	0.0805608	0.076085	0.0715232
GCA_040861165.1	0.306989	0.194539	0.195823	0.30241	0.0400641	0.0349031	0.0272328	0.0424163	0.0381789	0.0475049	-0.107634	0.0144675	-0.109999	0.0677816	-0.0227044	-0.162984	0.0698158	0.0288776	0.00718927	0.0314289	0.0239967	-0.000419613	0.0883243	-0.0319518	0.0154366	0.0640462	0.0532674	0.00625117	0.0306564	0.00945738	0.0474091	0.0479458	0.0407806	0.0359587	0.128729	0.104786	0.0977443	0.0912237	0.0397306	0.0636761	0.0692535	0.0709179	0.0582694	0.0631612	0.0691189	0.0591238	0.0803319	0.0754382	0.0709447
GCA_040861185.1	0.303997	0.190837	0.200235	0.304851	0.040498	0.0353764	0.0270408	0.0426497	0.0366541	0.046074	-0.111045	0.00995068	-0.106362	0.0671989	-0.0140662	-0.15547	0.0693455	0.0317017	0.00625823	0.0319392	0.0199848	-0.00318062	0.0886002	-0.018288	0.0241025	0.0646397	0.0534953	0.0072783	0.0300179	0.0098013	0.0484892	0.0474776	0.040727	0.0358009	0.127154	0.102915	0.0963338	0.0894632	0.0383187	0.0623619	0.0670466	0.0692595	0.0584467	0.0635895	0.0699713	0.0597892	0.0801033	0.0751552	0.0706688
GCA_040861205.1	0.303429	0.195397	0.194663	0.306481	0.0408778	0.0362158	0.0268605	0.0417325	0.0351459	0.0474733	-0.110085	0.0120224	-0.0995635	0.0639123	-0.0174374	-0.158698	0.070019	0.0338762	0.00637309	0.0314314	0.0240137	-0.00230065	0.0881018	-0.0241057	0.0133536	0.0671411	0.0515616	0.0073889	0.0309916	0.0107069	0.0473126	0.0489462	0.0401751	0.0350319	0.12707	0.102365	0.0954404	0.0886429	0.0394355	0.0633833	0.0686703	0.0705681	0.0566415	0.0621107	0.0682857	0.0581978	0.0802887	0.075578	0.0710361
GCA_040861225.1	0.305441	0.19638	0.19307	0.305091	0.0404864	0.0355108	0.0265373	0.0418857	0.0371113	0.0479565	-0.104819	0.0139742	-0.103199	0.0652919	-0.0178317	-0.162252	0.0699649	0.0307396	0.00663446	0.0312301	0.025003	-0.000827767	0.0878391	-0.0343442	0.00949733	0.0670099	0.0525823	0.00652194	0.0311631	0.0104951	0.0471764	0.0487893	0.0400415	0.0350205	0.12807	0.10388	0.0970315	0.090288	0.0401138	0.063888	0.0692843	0.0710315	0.0567703	0.0619219	0.0678998	0.0580821	0.0804925	0.0757545	0.0712295
GCA_040861245.1	0.305456	0.190144	0.199273	0.305063	0.040094	0.0352667	0.0262346	0.0443961	0.0360135	0.0465892	-0.115656	0.00839846	-0.10595	0.0678813	-0.0182744	-0.161055	0.0697887	0.0321753	0.00613411	0.0317565	0.0191596	-0.0033329	0.0876376	-0.0174934	0.0241836	0.0648681	0.0529806	0.00703788	0.0306678	0.00932972	0.048628	0.0477842	0.0404575	0.0353214	0.127777	0.103652	0.0971601	0.0905346	0.0383661	0.0623867	0.0670641	0.0689663	0.0589279	0.0637427	0.0699782	0.0599339	0.0804037	0.0756892	0.071268
GCA_040861265.1	0.305328	0.19276	0.194613	0.306949	0.0401267	0.0350425	0.0267123	0.0440972	0.0366485	0.0472322	-0.109036	0.0103231	-0.104146	0.0660703	-0.0181038	-0.161604	0.0709165	0.0310982	0.00621651	0.0316143	0.0212354	-0.00228431	0.0863878	-0.0258282	0.0162078	0.067353	0.0523957	0.00683795	0.0304551	0.00996076	0.0483712	0.0486305	0.0394294	0.0347579	0.127834	0.104077	0.0973159	0.0907242	0.0392436	0.0629207	0.0677687	0.0697614	0.0576557	0.0621985	0.0683481	0.0584473	0.0807025	0.0762395	0.0720025
GCA_040861285.1	0.304229	0.19232	0.195795	0.307522	0.0401773	0.0353212	0.0265163	0.0438349	0.0359005	0.0466898	-0.108709	0.0125987	-0.105232	0.0664849	-0.0252357	-0.155191	0.0703009	0.0326444	0.0065496	0.032195	0.0214244	-0.00297104	0.087045	-0.0225944	0.0185501	0.0659789	0.0527993	0.00669329	0.0304558	0.00954744	0.048559	0.0485396	0.0402471	0.0356181	0.127114	0.103118	0.0964327	0.0898799	0.0387583	0.0627168	0.0675887	0.0695498	0.0577773	0.0622575	0.0687192	0.0584208	0.0806226	0.0761811	0.0715332
GCA_040861305.1	0.303039	0.197314	0.194237	0.305404	0.0406023	0.0354048	0.0275947	0.0427921	0.0364796	0.0469613	-0.100528	0.0152364	-0.104068	0.0657312	-0.0238496	-0.156597	0.0692316	0.0322257	0.0075505	0.030744	0.0269395	0.000418193	0.0887266	-0.0310538	0.0112685	0.0653764	0.0519149	0.00629372	0.031261	0.00992839	0.0475627	0.0489013	0.040918	0.0358788	0.126631	0.102434	0.0951835	0.0884494	0.0395739	0.0639012	0.0694972	0.0711657	0.0568765	0.0617511	0.067932	0.0580511	0.0799575	0.0749495	0.070424
GCA_040861325.1	0.302785	0.198923	0.189445	0.30862	0.040594	0.035855	0.0272796	0.0430064	0.0344389	0.047772	-0.103738	0.0184044	-0.0990132	0.0640547	-0.0276642	-0.156914	0.0700686	0.0352728	0.00739341	0.0302762	0.0283096	-0.000201118	0.0872464	-0.036448	0.00589677	0.0678557	0.0508097	0.00597648	0.0324676	0.00969108	0.0474879	0.0502006	0.0402277	0.0351563	0.126487	0.102374	0.0951229	0.0883547	0.03968	0.0642336	0.0694471	0.0712565	0.0560309	0.0601736	0.0666488	0.0567613	0.0806555	0.0760713	0.0716336
GCA_040861345.1	0.304032	0.193801	0.193007	0.309066	0.0403011	0.0355865	0.0268794	0.0438089	0.0355132	0.0471772	-0.107927	0.011998	-0.102937	0.0648492	-0.0203562	-0.160385	0.0710703	0.0329	0.00643052	0.0314846	0.0226046	-0.00256723	0.0862486	-0.0257775	0.0131716	0.0678254	0.0528676	0.00688422	0.0310516	0.0102723	0.0481418	0.0495857	0.0396141	0.0345224	0.127122	0.103077	0.096268	0.0892874	0.0392126	0.0627765	0.0681779	0.0701067	0.0568921	0.0615867	0.0675271	0.0578796	0.0808389	0.0766235	0.0720903
GCA_040861365.1	0.30677	0.192899	0.195046	0.305148	0.0398629	0.0346845	0.0269194	0.0427276	0.0383206	0.0469387	-0.107381	0.0131018	-0.109314	0.0682483	-0.0193634	-0.160341	0.0702332	0.0277421	0.00717491	0.0310871	0.0223428	-0.000534362	0.086633	-0.0282247	0.0177037	0.0647997	0.0536372	0.00599494	0.0314513	0.00901956	0.048456	0.0486129	0.0403394	0.0357469	0.128472	0.104741	0.0980505	0.0915318	0.0394694	0.0633096	0.0683853	0.0702539	0.0583804	0.0626909	0.0685874	0.0586957	0.0804897	0.0760719	0.0717896
GCA_040861385.1	0.306554	0.194304	0.194694	0.304418	0.0400061	0.0349503	0.0264721	0.044847	0.036612	0.0481014	-0.109826	0.0108969	-0.106464	0.0669463	-0.0220883	-0.1643	0.0698836	0.0318898	0.00644166	0.0311128	0.0225684	-0.00215119	0.0873293	-0.0256225	0.015289	0.0660694	0.0523593	0.00658779	0.0315218	0.00995416	0.0472092	0.0486268	0.0403407	0.0353589	0.12839	0.104519	0.0976356	0.0908373	0.0398143	0.0636886	0.0687847	0.0706719	0.0579438	0.0625687	0.0686644	0.0587869	0.0804119	0.0757811	0.0714704
GCA_040861405.1	0.302467	0.194391	0.195053	0.307986	0.0407664	0.0360507	0.0262025	0.0416729	0.0349377	0.0466447	-0.104639	0.0143178	-0.0990672	0.0649999	-0.0164736	-0.151768	0.0696646	0.0346149	0.00652956	0.0313736	0.0231365	-0.00248803	0.0873733	-0.0229639	0.0144424	0.0673724	0.0527993	0.00696257	0.0312395	0.0103446	0.0483101	0.0491886	0.0401087	0.0350489	0.126349	0.102202	0.0951706	0.0883226	0.0387797	0.0627101	0.0679815	0.0698673	0.0570397	0.0618333	0.0680648	0.0582631	0.0803307	0.0757533	0.0712833
GCA_040861445.1	0.304549	0.193214	0.193485	0.308506	0.0398942	0.0347608	0.0286623	0.046234	0.0348457	0.0472643	-0.114201	0.0109282	-0.102334	0.066409	-0.0280576	-0.159158	0.0706979	0.0339205	0.00660216	0.0316791	0.0211879	-0.00308058	0.085367	-0.0174546	0.0158621	0.0674468	0.0518901	0.00663653	0.0312679	0.00944746	0.048434	0.0490433	0.0397604	0.0352316	0.127132	0.103647	0.0964517	0.0901113	0.0390109	0.0628212	0.067738	0.0697155	0.0576297	0.0614621	0.0682754	0.0579274	0.0808509	0.0766913	0.0721544
GCA_040861455.1	0.306462	0.190281	0.199752	0.303491	0.0399022	0.0348979	0.0259318	0.0445935	0.037523	0.0466263	-0.113542	0.00922298	-0.110119	0.0682805	-0.0172567	-0.165833	0.0701861	0.0298553	0.00663761	0.0314597	0.0196908	-0.00204147	0.0883651	-0.0228449	0.0260972	0.0628104	0.0529395	0.00705564	0.0303259	0.00955968	0.0478212	0.0472692	0.041141	0.0362533	0.128281	0.104161	0.0977273	0.091027	0.0388454	0.0627844	0.0676216	0.0695513	0.0590397	0.0639545	0.0701081	0.059975	0.080298	0.0755603	0.0709974
GCA_040861485.1	0.304659	0.196636	0.191935	0.306559	0.0405277	0.0358783	0.0265916	0.0450676	0.0351695	0.0483732	-0.109378	0.0108	-0.101544	0.064386	-0.0249866	-0.163728	0.0701899	0.0335677	0.006313	0.0307791	0.0248418	-0.0022001	0.0872502	-0.0302789	0.00966064	0.0684482	0.0507489	0.00671592	0.0311976	0.0100766	0.047349	0.0491579	0.0396064	0.0346143	0.127709	0.103296	0.0963909	0.0897388	0.0400482	0.0643041	0.0691936	0.07127	0.0566647	0.0612396	0.0676138	0.0576031	0.0803007	0.0758798	0.0715191
GCA_040861505.1	0.302086	0.194305	0.194142	0.309237	0.0405729	0.0356104	0.0273878	0.0433923	0.034744	0.0469055	-0.107035	0.0119229	-0.0989032	0.0647089	-0.0207858	-0.152878	0.070058	0.0348567	0.00635019	0.0314654	0.0226253	-0.00275328	0.0868314	-0.020641	0.0156701	0.0681312	0.0521848	0.00692067	0.030969	0.00989534	0.0484658	0.0492845	0.0398366	0.0350065	0.125997	0.101888	0.095025	0.0883896	0.0388474	0.062951	0.0678133	0.0698135	0.0568326	0.0612101	0.067693	0.0576151	0.0804782	0.0761067	0.0716277
GCA_040861525.1	0.302085	0.195877	0.193132	0.308756	0.0403124	0.0353687	0.0268324	0.0444088	0.0349183	0.0472498	-0.10622	0.0139502	-0.0994328	0.0647873	-0.0263238	-0.154917	0.0701244	0.0350101	0.00668118	0.0308994	0.0244838	-0.00213965	0.0873492	-0.027217	0.0135279	0.0676167	0.0513148	0.00664303	0.0314113	0.00983204	0.047941	0.0493249	0.0401168	0.0353493	0.125836	0.101817	0.0947812	0.0882535	0.0391645	0.0636207	0.0683154	0.0705157	0.0566415	0.0608512	0.0677368	0.057405	0.0804863	0.0758397	0.0712933
GCA_040861545.1	0.306602	0.195126	0.193634	0.304503	0.0399591	0.0350884	0.0265168	0.043816	0.0373697	0.0484716	-0.111137	0.0115787	-0.107196	0.0663804	-0.0201972	-0.166588	0.0702277	0.0297778	0.00664235	0.0307375	0.0232271	-0.000983413	0.0868843	-0.0342052	0.0134171	0.0663119	0.0516816	0.0066318	0.0309658	0.0102336	0.0472214	0.0484432	0.0401062	0.035178	0.128449	0.104344	0.0978723	0.0912406	0.040149	0.0640558	0.0691596	0.0707786	0.057528	0.0622528	0.0679329	0.0584736	0.0805105	0.0759783	0.0716639
GCA_040861565.1	0.304585	0.195852	0.194621	0.30493	0.0400463	0.0352727	0.0259446	0.0442608	0.0365925	0.0478722	-0.107349	0.0112877	-0.104181	0.0666752	-0.0220778	-0.162586	0.0694111	0.0316816	0.00704789	0.0298387	0.0250225	-0.000422072	0.088166	-0.0319859	0.0160309	0.0652113	0.0512735	0.00635623	0.031832	0.00970909	0.047316	0.0484449	0.0409475	0.0359188	0.127183	0.102795	0.0962418	0.0895686	0.0398289	0.0643096	0.0693375	0.0708346	0.0575878	0.0622169	0.0681591	0.0584602	0.0799868	0.0752651	0.0708479
GCA_040861585.1	0.305509	0.190471	0.197211	0.306628	0.0395428	0.0348347	0.0265964	0.0446338	0.035891	0.0472369	-0.111167	0.00852742	-0.107083	0.0678604	-0.0166309	-0.158561	0.0704634	0.0318054	0.00628997	0.0314731	0.0192284	-0.00288963	0.0861876	-0.0172448	0.0236422	0.0652684	0.0532753	0.00694504	0.0313454	0.00985841	0.0484328	0.0484236	0.0403553	0.0355265	0.127464	0.103888	0.0974201	0.0907017	0.0387901	0.0624884	0.0670405	0.0691717	0.0585754	0.0627772	0.0693524	0.0591596	0.080727	0.0764064	0.0717489
GCA_040861605.1	0.305061	0.194657	0.193599	0.306452	0.040257	0.0353448	0.0276117	0.0442905	0.0359788	0.0474234	-0.108132	0.0112493	-0.105153	0.0664846	-0.0223516	-0.161175	0.0699255	0.0325856	0.00683816	0.0312131	0.0235205	-0.00156013	0.0867256	-0.0298012	0.0144177	0.0666118	0.0520239	0.00637047	0.0315813	0.00983489	0.0480362	0.0488717	0.0401887	0.0353837	0.127709	0.103641	0.0966491	0.0900754	0.0393637	0.0633322	0.0686584	0.0702898	0.0574761	0.0619848	0.0681344	0.058326	0.0805859	0.0761731	0.0716896
GCA_040861645.1	0.305353	0.190462	0.197959	0.30621	0.0402847	0.0355384	0.0265489	0.0435521	0.0361356	0.0461313	-0.111417	0.0107274	-0.108287	0.0673678	-0.0198986	-0.15512	0.0702489	0.0320755	0.00659093	0.0317437	0.0203477	-0.00255595	0.08737	-0.0209998	0.0240349	0.064446	0.0541735	0.00681798	0.0308627	0.0093538	0.048927	0.0478334	0.0404706	0.035432	0.127855	0.103583	0.0969397	0.0902806	0.0382982	0.0624236	0.067263	0.0692769	0.058508	0.0631571	0.069514	0.0593988	0.0806942	0.0761901	0.0716358
GCA_040861665.1	0.304851	0.188494	0.201777	0.30486	0.0397776	0.0347182	0.0267045	0.0433403	0.0373092	0.0460365	-0.109089	0.00849901	-0.113826	0.0686288	-0.0162693	-0.153747	0.0699776	0.0305186	0.00645427	0.0325095	0.0179922	-0.00307348	0.0882847	-0.0170452	0.0294818	0.0623999	0.0544581	0.00724964	0.0299956	0.00942657	0.0487616	0.0471574	0.0412682	0.0362896	0.12715	0.103249	0.0967272	0.0900051	0.0381233	0.0618428	0.0666935	0.0686387	0.0592853	0.0641301	0.070368	0.0603406	0.0802987	0.075635	0.0710704
GCA_040861685.1	0.303809	0.19662	0.192086	0.30745	0.0408635	0.0361171	0.027314	0.0427074	0.034252	0.0477946	-0.109617	0.0139884	-0.0997522	0.0638755	-0.0211338	-0.156545	0.0699062	0.035792	0.0065431	0.0308732	0.0246678	-0.00203263	0.0869253	-0.0293016	0.0110355	0.068413	0.0508106	0.00686148	0.0314803	0.0103838	0.0476604	0.0492647	0.0397443	0.0347954	0.127311	0.102957	0.0960071	0.0893653	0.0396618	0.063958	0.0687609	0.070816	0.0565181	0.0609457	0.0675484	0.0574228	0.0803287	0.075957	0.0715025
GCA_040861705.1	0.306188	0.195255	0.19526	0.30329	0.0402372	0.0353227	0.0267184	0.0434128	0.0373699	0.0481464	-0.107463	0.0098788	-0.105219	0.0668003	-0.0169366	-0.166185	0.0693071	0.0294328	0.00674266	0.0306293	0.0239736	-0.00106214	0.0878262	-0.0295971	0.0152405	0.0654897	0.0522968	0.00676571	0.0314161	0.0104361	0.0468703	0.0486235	0.0407391	0.0357107	0.128321	0.103836	0.0974103	0.0905094	0.0401856	0.0641006	0.0693575	0.0711904	0.0576769	0.0628259	0.0685427	0.0589422	0.0800049	0.075425	0.0708785
GCA_040861725.1	0.304871	0.195664	0.19341	0.30603	0.0403749	0.035716	0.027093	0.0439848	0.0354338	0.0481087	-0.110558	0.0113612	-0.101945	0.0651571	-0.0207839	-0.163027	0.0699708	0.0327896	0.00666047	0.0310016	0.0236988	-0.00128058	0.0867863	-0.0294804	0.0134338	0.0670721	0.0507301	0.0068848	0.0311977	0.0103452	0.0475411	0.0489218	0.0400698	0.0351601	0.127654	0.103288	0.0965811	0.0899824	0.0399612	0.0637415	0.0690549	0.0708161	0.0568788	0.0617623	0.0678533	0.0580114	0.0803787	0.0760789	0.0713815
GCA_040861745.1	0.305537	0.194456	0.193826	0.30609	0.04025	0.0356207	0.027107	0.04344	0.0352486	0.047827	-0.113554	0.0123369	-0.10374	0.0658996	-0.0204486	-0.163564	0.0701659	0.0328058	0.00659529	0.0312495	0.0229523	-0.00189552	0.0866037	-0.0277609	0.0131875	0.066838	0.0519214	0.0067112	0.0316648	0.00992825	0.0478462	0.0487798	0.0399731	0.0348417	0.128026	0.103931	0.0971652	0.0906124	0.0395597	0.0633961	0.0685263	0.0706493	0.0574708	0.0621412	0.0681978	0.0579939	0.0805071	0.0760974	0.0716731
GCA_040861765.1	0.306456	0.1922	0.196644	0.304677	0.0398498	0.0348218	0.0276391	0.0443426	0.0372674	0.0481656	-0.115803	0.00694184	-0.108387	0.066576	-0.0171365	-0.165431	0.0704527	0.030021	0.0060324	0.0314677	0.0203352	-0.00316613	0.0870454	-0.0210625	0.0197516	0.0656128	0.0525986	0.00737914	0.0308352	0.0102465	0.0473474	0.0482138	0.0403028	0.0354885	0.128281	0.104183	0.0974135	0.0908502	0.0395115	0.0631234	0.0681084	0.0702006	0.058161	0.0631622	0.0693645	0.059224	0.0805053	0.0759929	0.0715777
GCA_040861785.1	0.305943	0.192106	0.197871	0.304062	0.0399898	0.035014	0.027772	0.0459362	0.0351384	0.0474842	-0.11695	0.00840042	-0.107312	0.0670382	-0.0225094	-0.164285	0.0701349	0.033874	0.00641537	0.0312055	0.0213498	-0.00326561	0.0880146	-0.0155551	0.0224788	0.0642249	0.0517166	0.00722319	0.0310207	0.0101126	0.0474274	0.0477244	0.0408147	0.0358703	0.127988	0.103832	0.0970792	0.090344	0.0389566	0.0630838	0.0677511	0.070003	0.0585961	0.0634523	0.0700224	0.0597048	0.0804065	0.0755788	0.071095
GCA_040861805.1	0.307647	0.195763	0.193085	0.303493	0.0406204	0.0355623	0.0256106	0.0431162	0.0383283	0.0479385	-0.1044	0.0143019	-0.10709	0.0662206	-0.0235868	-0.166258	0.069858	0.0281357	0.0070561	0.0313257	0.0250417	-0.000284891	0.0873023	-0.0335137	0.0123587	0.0659949	0.0520857	0.00620201	0.0303266	0.0092525	0.0476902	0.0491717	0.039982	0.0351155	0.129591	0.105113	0.0983448	0.0915446	0.0402907	0.0642872	0.0696111	0.0714424	0.0574454	0.0624184	0.068282	0.0584199	0.0803244	0.0758292	0.0714063
GCA_040861825.1	0.304247	0.191585	0.199275	0.304617	0.0404472	0.035578	0.0269939	0.0440769	0.0355969	0.0463614	-0.110795	0.00857133	-0.106475	0.0668804	-0.0174022	-0.158629	0.0696893	0.0340235	0.00652338	0.0311449	0.0209064	-0.00244032	0.0886878	-0.0170588	0.024559	0.0642298	0.052772	0.00738267	0.0307003	0.0100398	0.0478156	0.0478579	0.0410157	0.0357421	0.127291	0.102832	0.096091	0.0894017	0.038472	0.0626806	0.0675997	0.0696589	0.0584686	0.0635156	0.0698767	0.0596831	0.0801012	0.0753032	0.0707654
GCA_040861845.1	0.30664	0.19211	0.195296	0.305837	0.0395948	0.0349638	0.0263725	0.0440921	0.0367922	0.0475401	-0.112826	0.00977644	-0.106217	0.0675102	-0.0190139	-0.165166	0.0708925	0.0300517	0.00650505	0.031181	0.020504	-0.00248651	0.0860767	-0.022137	0.0186722	0.0658136	0.0532051	0.00672815	0.0311131	0.00999584	0.0479248	0.0487562	0.0399804	0.0349509	0.128208	0.104297	0.0976341	0.0911912	0.0392692	0.0630189	0.0681766	0.0699154	0.0583659	0.0629491	0.0689226	0.0589432	0.08083	0.0764044	0.0719335
GCA_040861865.1	0.305146	0.189983	0.197444	0.307054	0.0396651	0.0347108	0.0273936	0.0449989	0.0360259	0.0470772	-0.115098	0.00901369	-0.108616	0.0672172	-0.0198083	-0.16168	0.0708892	0.0321195	0.00603498	0.0313439	0.0187268	-0.00378592	0.0866421	-0.0174739	0.0242114	0.0655329	0.0527421	0.00728177	0.0304066	0.0100956	0.0481524	0.0479655	0.0403319	0.0356928	0.127362	0.103768	0.0971622	0.0907009	0.0386766	0.0622686	0.0670178	0.0691073	0.0585198	0.0628533	0.0692371	0.0589255	0.0806987	0.0763641	0.0718358
GCA_040861875.1	0.305128	0.197797	0.190125	0.306922	0.0402814	0.0354077	0.0286886	0.0453214	0.0354921	0.0483785	-0.110913	0.0127248	-0.1019	0.0646516	-0.0290193	-0.165667	0.0705699	0.0321821	0.00720452	0.0303548	0.0268733	-0.000701733	0.0868735	-0.0318263	0.00879788	0.0670584	0.0509433	0.00624179	0.0322512	0.0102286	0.047114	0.0495979	0.0401281	0.0351937	0.127818	0.103641	0.0964344	0.0896675	0.040135	0.0643517	0.0696809	0.0715169	0.0565775	0.0608957	0.0673121	0.057421	0.0806059	0.0762426	0.0717014
GCA_040861895.1	0.30954	0.191409	0.196397	0.302565	0.0392006	0.03393	0.0264236	0.0451202	0.0400943	0.0477408	-0.109085	0.00943899	-0.115329	0.0700436	-0.0231894	-0.16681	0.0704902	0.0234996	0.00710802	0.0318737	0.0206712	-0.00064407	0.0860224	-0.0264542	0.0225938	0.0634261	0.0538253	0.0060736	0.0303595	0.00880808	0.0481843	0.0480114	0.0404369	0.0360939	0.12976	0.106064	0.0998544	0.0932199	0.0400194	0.0636593	0.0685201	0.0704095	0.0592517	0.0635284	0.0694539	0.0595065	0.0805357	0.0763147	0.0717404
GCA_040861945.1	0.303208	0.195825	0.193619	0.307349	0.0401717	0.0354296	0.0275358	0.0438981	0.0344086	0.0475581	-0.110299	0.0135654	-0.10167	0.0651628	-0.0252233	-0.159065	0.0702275	0.0360818	0.00647997	0.0311386	0.0239002	-0.00212745	0.0872376	-0.0258352	0.0124774	0.0678848	0.0510687	0.00670668	0.0313836	0.00972327	0.0477822	0.0489716	0.0397571	0.0347841	0.126414	0.102388	0.0953099	0.088928	0.0392648	0.0635394	0.0685587	0.0704596	0.0571369	0.0614992	0.0680102	0.0578183	0.0803899	0.0757809	0.0713275
GCA_040861965.1	0.307185	0.191991	0.195336	0.305465	0.0392973	0.0343071	0.0283711	0.0446363	0.0374044	0.04802	-0.115925	0.00874173	-0.109342	0.068268	-0.0214473	-0.162537	0.0706436	0.0284389	0.00671425	0.0320333	0.020233	-0.0021234	0.0852037	-0.021025	0.0189019	0.065359	0.0528895	0.00654925	0.0314985	0.00908512	0.0484451	0.0483607	0.0399957	0.0353841	0.128321	0.104892	0.0984783	0.0919072	0.0394957	0.0629529	0.0677969	0.0699033	0.0585593	0.0628113	0.068903	0.0587279	0.0808184	0.0765377	0.072013
GCA_040861985.1	0.304358	0.195596	0.192958	0.307088	0.0404451	0.0357965	0.0261521	0.0420871	0.0358145	0.0481121	-0.106784	0.0116048	-0.0994903	0.0644141	-0.0155328	-0.159372	0.0702841	0.0326462	0.00633947	0.0318148	0.0228501	-0.00234784	0.0863067	-0.0284747	0.0129498	0.0683775	0.0523609	0.00707325	0.0310917	0.0108842	0.0477638	0.0494324	0.0394723	0.0345751	0.127325	0.103073	0.0962853	0.0894602	0.0398308	0.0635524	0.0689584	0.070735	0.0566324	0.0616416	0.0675544	0.0579473	0.0805686	0.0760855	0.0715549
GCA_040862005.1	0.301366	0.195426	0.192878	0.310317	0.0400093	0.0353542	0.0273453	0.0433931	0.0351476	0.0471381	-0.107549	0.0120688	-0.0986185	0.0652522	-0.0204385	-0.154562	0.0701693	0.0338674	0.00675837	0.0306783	0.0232898	-0.00168696	0.0862091	-0.0272122	0.0149231	0.0681716	0.052161	0.00648693	0.0320529	0.00971874	0.0485253	0.0499691	0.0398979	0.0348077	0.125103	0.100884	0.0941595	0.0879206	0.0390068	0.0634866	0.0683324	0.0700645	0.0566718	0.0607974	0.0673183	0.0571716	0.0805896	0.0761987	0.0715563
GCA_040862045.1	0.306176	0.195216	0.192991	0.305507	0.0403537	0.0354356	0.0262382	0.045075	0.0368201	0.0478306	-0.109963	0.011077	-0.103549	0.0660754	-0.0240791	-0.164562	0.0701736	0.0301079	0.00676285	0.0306436	0.0242496	-0.00135857	0.086933	-0.0302334	0.0140923	0.0667013	0.0515302	0.00633048	0.0316473	0.00939542	0.0478064	0.0492183	0.0399157	0.0350528	0.128465	0.104084	0.0974764	0.0909447	0.0399116	0.0641046	0.0690405	0.0708771	0.0573423	0.061921	0.0680261	0.0581145	0.0804892	0.0760961	0.0716601
GCA_040862065.1	0.307991	0.195357	0.19388	0.302765	0.0404244	0.0352218	0.0266404	0.042636	0.0380829	0.0478325	-0.107085	0.0141001	-0.108543	0.0667705	-0.0213254	-0.164455	0.0699996	0.0274114	0.00718963	0.031042	0.0249411	-0.00017953	0.0875568	-0.030164	0.012876	0.0649341	0.0520798	0.00645428	0.031286	0.00982819	0.0469277	0.0488011	0.0405472	0.0357433	0.129623	0.105377	0.098511	0.0917254	0.0401416	0.0640952	0.0693859	0.0712563	0.0578114	0.0626815	0.068706	0.0588714	0.0804148	0.0758328	0.0713848
GCA_040862085.1	0.306486	0.190674	0.19776	0.305068	0.0399402	0.0349642	0.0261193	0.04336	0.0373746	0.0470902	-0.111985	0.00915322	-0.10915	0.0673938	-0.0144423	-0.161811	0.0705364	0.0293189	0.0063754	0.0321989	0.019319	-0.00260971	0.0869527	-0.0229073	0.0221097	0.0646435	0.0533157	0.00715575	0.0307469	0.00998348	0.0480817	0.0482603	0.0404197	0.0355827	0.128302	0.104324	0.0978786	0.0910805	0.0390812	0.0627443	0.0676281	0.0695126	0.0584104	0.0632556	0.0692977	0.059489	0.0806943	0.0761625	0.0716805
GCA_040862115.1	0.304833	0.19785	0.191404	0.305677	0.041096	0.0362965	0.0264234	0.0413125	0.0363323	0.0474121	-0.105396	0.0168847	-0.102095	0.0641058	-0.0232981	-0.157926	0.0701877	0.0321669	0.00723648	0.0307496	0.0269571	-7.65342e-06	0.0880066	-0.0406508	0.00829021	0.0672566	0.0516938	0.00629068	0.0311164	0.00980948	0.0474685	0.049229	0.0398717	0.0348074	0.128147	0.10366	0.0962288	0.0895004	0.039817	0.064244	0.0699929	0.0715944	0.0564249	0.0612076	0.0673475	0.0576846	0.0805142	0.075791	0.0713309
GCA_040862145.1	0.307276	0.194147	0.196172	0.302381	0.0404607	0.0353248	0.0265836	0.043342	0.0376055	0.0482338	-0.113222	0.00980287	-0.106256	0.0666391	-0.0166831	-0.164848	0.0693058	0.0292256	0.00626379	0.0313158	0.0221535	-0.00201045	0.087861	-0.0263322	0.0166156	0.0657552	0.0516566	0.0070466	0.0307851	0.0102626	0.0470073	0.0477807	0.0404366	0.0357745	0.129219	0.104873	0.0982729	0.0914396	0.0399559	0.0639321	0.0688601	0.0706492	0.0579979	0.0631478	0.0691118	0.0593523	0.080112	0.0753306	0.0710428
GCA_040862165.1	0.303136	0.192828	0.195144	0.308739	0.0402518	0.0352485	0.0281053	0.0439836	0.0355891	0.0465739	-0.11132	0.010841	-0.102715	0.0659745	-0.0234882	-0.153714	0.0703221	0.0326338	0.00667211	0.0314588	0.0214002	-0.00257666	0.0862313	-0.0207235	0.0183036	0.0668929	0.0527492	0.00661265	0.0312286	0.00856829	0.0494305	0.0491084	0.0397205	0.0350733	0.126462	0.102362	0.0956784	0.088902	0.0386253	0.0626726	0.0674908	0.0694992	0.0574603	0.0618044	0.0681223	0.0582678	0.0806364	0.0763452	0.0718929
GCA_040862185.1	0.306098	0.192955	0.195747	0.305181	0.0396567	0.0346811	0.0281239	0.0463405	0.0349637	0.048234	-0.114152	0.00814527	-0.105587	0.067012	-0.0227298	-0.165998	0.0702537	0.0340204	0.00639165	0.0313374	0.0212041	-0.00300196	0.0866743	-0.0164611	0.0205412	0.0654314	0.051916	0.00715635	0.0315255	0.0105645	0.0470515	0.0482853	0.0406301	0.0358672	0.127832	0.104075	0.097312	0.0906256	0.0394711	0.0632683	0.0681278	0.0703726	0.0583708	0.0626936	0.0692695	0.0589079	0.0804291	0.076069	0.0713967
GCA_040862205.1	0.304304	0.19713	0.191805	0.30669	0.0404692	0.0357386	0.0275374	0.0421382	0.0357287	0.047699	-0.105547	0.0140358	-0.102919	0.0649023	-0.0215801	-0.159055	0.0702191	0.0329118	0.00684794	0.0314766	0.0257856	-0.00129445	0.0874771	-0.0356428	0.00912095	0.0676583	0.0520315	0.00658254	0.0318188	0.0106	0.046771	0.0493504	0.0401422	0.0351497	0.12732	0.102965	0.0960447	0.0892582	0.0400995	0.0640067	0.0696913	0.0714946	0.0566584	0.0614287	0.0673321	0.0576232	0.0802489	0.0759259	0.0712567
GCA_040862225.1	0.305852	0.194087	0.194175	0.305877	0.0404618	0.0356221	0.0261761	0.0432203	0.03605	0.0472669	-0.106923	0.0132294	-0.105691	0.0661895	-0.0215597	-0.159579	0.0700807	0.0328529	0.00665294	0.0314753	0.0225912	-0.00196338	0.0872043	-0.0309409	0.0152347	0.0663105	0.0526222	0.00650114	0.030853	0.010006	0.0479117	0.048835	0.040121	0.0352307	0.128291	0.104248	0.0973191	0.0904201	0.039462	0.0634245	0.0685705	0.0704756	0.0574681	0.0621899	0.0681854	0.0584974	0.0806325	0.0759881	0.071778
GCA_040862245.1	0.305634	0.19454	0.19446	0.305234	0.0396743	0.0348004	0.0270119	0.0441115	0.0370253	0.0474718	-0.105927	0.0124401	-0.10801	0.0676855	-0.0225702	-0.162516	0.0702803	0.0307106	0.00695316	0.0310111	0.023582	-0.000877379	0.0872745	-0.0310014	0.0164058	0.0655828	0.053043	0.00609912	0.0315738	0.00936988	0.0478035	0.0483051	0.0403055	0.0355083	0.127551	0.103756	0.0969055	0.0904836	0.0394782	0.0635076	0.0689198	0.0705694	0.0581254	0.0623816	0.0684117	0.058531	0.0805225	0.0760303	0.0714371
GCA_040862265.1	0.304375	0.195111	0.193095	0.307389	0.0399082	0.0352704	0.0265104	0.0434088	0.0356616	0.0479749	-0.107911	0.0122018	-0.102205	0.06591	-0.0201674	-0.161806	0.0702573	0.0330691	0.00650396	0.0311649	0.0231561	-0.0019402	0.0865878	-0.0263755	0.0132283	0.0673607	0.0526797	0.00665706	0.0318019	0.0103087	0.0473929	0.049511	0.0401334	0.0349559	0.12694	0.102976	0.0963095	0.0894583	0.0396782	0.0635351	0.0686969	0.0704245	0.0570863	0.0618283	0.0676852	0.0578832	0.0806782	0.0760424	0.0716939
GCA_040862285.1	0.304691	0.193603	0.194559	0.307131	0.0399375	0.0353056	0.0255281	0.0457551	0.0350046	0.0480409	-0.111854	0.00993906	-0.103263	0.0663425	-0.0227796	-0.163514	0.0698557	0.0344022	0.0059768	0.0310374	0.0221469	-0.00334971	0.0872708	-0.0259923	0.0169616	0.0669995	0.0516869	0.0067709	0.0317109	0.0101039	0.0473908	0.0484532	0.0404253	0.0354049	0.127208	0.103256	0.0968394	0.0898961	0.0394858	0.0635694	0.0679998	0.0701765	0.0575073	0.0620221	0.0681758	0.0583492	0.0804925	0.0758463	0.0716731
GCA_040862305.1	0.306389	0.189781	0.20068	0.302868	0.0401257	0.0349736	0.0254551	0.0427493	0.0385709	0.0465518	-0.110029	0.0100486	-0.110975	0.0686864	-0.0145619	-0.159565	0.0694777	0.0281377	0.00636675	0.032381	0.0186647	-0.00261337	0.0880309	-0.0211698	0.0247538	0.0635528	0.0540956	0.00701274	0.0299513	0.00934991	0.0487002	0.0475159	0.0406858	0.0357939	0.128416	0.10439	0.0979067	0.0910826	0.03871	0.0624599	0.0673793	0.0693376	0.0592093	0.0643775	0.0701561	0.0603701	0.0801371	0.0752467	0.0710347
GCA_040862325.1	0.306111	0.189806	0.199042	0.305022	0.0397997	0.0344903	0.0274668	0.0445354	0.0368113	0.0469266	-0.115629	0.00830035	-0.108652	0.068249	-0.0174751	-0.159986	0.0700611	0.030885	0.00618071	0.0319175	0.0185266	-0.00329862	0.0869987	-0.0164893	0.0249523	0.064525	0.0533787	0.00709119	0.030431	0.00962833	0.0483741	0.0477808	0.040545	0.0358352	0.127957	0.104414	0.0977511	0.0909919	0.0387089	0.0623092	0.0669647	0.0692412	0.0589639	0.0635343	0.0698176	0.0595938	0.0804864	0.0758582	0.0715814
GCA_040862345.1	0.306374	0.191504	0.197204	0.304901	0.039386	0.0345444	0.0274124	0.046267	0.0360289	0.0473394	-0.114911	0.00904418	-0.108087	0.0686911	-0.0233411	-0.166137	0.070397	0.0314768	0.0067833	0.0307449	0.0208557	-0.00230437	0.08666	-0.0209823	0.0214837	0.0642568	0.0528096	0.00647815	0.0315272	0.00903967	0.0484724	0.0480134	0.0404485	0.0355733	0.127835	0.104184	0.0975696	0.0909332	0.0390932	0.0627233	0.0676639	0.0698046	0.0590351	0.0634047	0.0695131	0.0595478	0.0804156	0.0760622	0.071624
GCA_040862365.1	0.306013	0.193257	0.194781	0.305732	0.0402217	0.0353711	0.0264024	0.0453844	0.0357079	0.0483893	-0.116024	0.00871299	-0.102302	0.0657687	-0.0214556	-0.165072	0.0700727	0.0323975	0.00581994	0.0314541	0.0201448	-0.00375649	0.0859393	-0.0217911	0.0161372	0.0679578	0.0515919	0.00735721	0.0306664	0.0103656	0.047645	0.0488529	0.0395989	0.034763	0.128302	0.104142	0.0976304	0.0907572	0.0396179	0.0633429	0.0682709	0.0700119	0.0577137	0.0624261	0.0684534	0.0589461	0.080453	0.0761724	0.071729
GCA_040862385.1	0.302688	0.194734	0.197057	0.305514	0.040909	0.0359087	0.0267674	0.0420144	0.0359508	0.04649	-0.103699	0.0120579	-0.103384	0.0649057	-0.0181241	-0.151851	0.0695776	0.0331327	0.0067041	0.0315506	0.0235499	-0.00146834	0.0889858	-0.0259487	0.0165004	0.0659074	0.0521662	0.00704602	0.0302752	0.00974848	0.0483755	0.0484141	0.0402297	0.0351372	0.126618	0.102021	0.0949252	0.0884097	0.0388989	0.0632116	0.0685004	0.0703552	0.0572472	0.0622789	0.068674	0.0586553	0.0799243	0.0751775	0.0705918
GCA_040862405.1	0.307394	0.191293	0.196424	0.304858	0.0398235	0.0348463	0.026306	0.0444152	0.038028	0.0468278	-0.11108	0.0113625	-0.108333	0.0682019	-0.0219915	-0.166749	0.0707342	0.0278155	0.00666719	0.0319887	0.0205196	-0.00207189	0.0864224	-0.026143	0.0203561	0.0651843	0.0532515	0.00642692	0.0301126	0.0090722	0.0487143	0.0480051	0.0397733	0.0351672	0.1289	0.105069	0.0984919	0.0920232	0.0392928	0.0628287	0.0679659	0.0697047	0.0586151	0.0632129	0.0690087	0.0592851	0.0805932	0.0762878	0.0719324
GCA_040862425.1	0.304369	0.191274	0.196955	0.307393	0.0398195	0.0349222	0.0272944	0.0449481	0.0352576	0.0470639	-0.114849	0.0110824	-0.107061	0.0672593	-0.0250912	-0.155353	0.0700955	0.0337114	0.00638816	0.0310874	0.0195931	-0.00344382	0.0863637	-0.0179653	0.0222511	0.065724	0.053113	0.00687022	0.0312185	0.00882137	0.048821	0.0483828	0.0403116	0.0355515	0.126885	0.103261	0.0966738	0.0898556	0.038701	0.0625305	0.0670357	0.0693883	0.0583111	0.062505	0.0690078	0.0589156	0.0804756	0.0760747	0.071656
GCA_040862445.1	0.306935	0.192912	0.195346	0.304779	0.0392475	0.0344872	0.0272958	0.04676	0.0363033	0.0484882	-0.116199	0.00788551	-0.107907	0.068159	-0.0259107	-0.167597	0.0703059	0.0308981	0.00648398	0.0309036	0.0216332	-0.00241679	0.0867813	-0.0226835	0.0186119	0.0649084	0.052348	0.00655337	0.0315164	0.00974491	0.0472276	0.0480071	0.0407445	0.035852	0.128111	0.104415	0.0982744	0.0913458	0.0397155	0.0634676	0.0680922	0.0701997	0.058564	0.0628725	0.0689884	0.0590247	0.0805505	0.0761849	0.0715824
GCA_040862455.1	0.306608	0.191949	0.19739	0.303975	0.0396661	0.0344878	0.0272956	0.0434301	0.0384668	0.0472368	-0.110221	0.00982659	-0.111616	0.068742	-0.0193401	-0.160734	0.0698446	0.0277143	0.00696512	0.0311278	0.0210634	-0.000985251	0.0875245	-0.0252258	0.0222578	0.0634668	0.0533757	0.0063796	0.0308536	0.00884931	0.0480767	0.0480237	0.0410183	0.0362056	0.128202	0.104265	0.0979013	0.0912137	0.0394112	0.0633121	0.0681835	0.0700969	0.0587456	0.063369	0.0692566	0.0593569	0.0802748	0.0756845	0.0712853
GCA_040862485.1	0.306261	0.198257	0.189725	0.305732	0.0404038	0.0358019	0.0260964	0.042691	0.0364167	0.0492563	-0.106304	0.0142432	-0.10122	0.0638857	-0.0207083	-0.168295	0.0705797	0.0310353	0.00672945	0.0309348	0.0267708	-0.000943569	0.0870188	-0.0358659	0.00715184	0.0677387	0.0508755	0.00663038	0.0317144	0.0109304	0.0463477	0.0500396	0.0399602	0.0348504	0.128579	0.104094	0.0971804	0.0904744	0.0409738	0.0646789	0.0702186	0.0719261	0.0560433	0.0612055	0.067133	0.0574298	0.0806718	0.0762889	0.071735
GCA_040862505.1	0.3057	0.197605	0.192352	0.304337	0.0405622	0.0355507	0.0265185	0.0425505	0.0370254	0.0482689	-0.103604	0.0142548	-0.1036	0.0647306	-0.0192008	-0.167561	0.0701354	0.0315068	0.00692977	0.0306378	0.027016	2.3758e-05	0.0881644	-0.0337498	0.00905698	0.0665322	0.051049	0.00672528	0.0311604	0.0108877	0.0463472	0.0490922	0.0403747	0.0352516	0.128287	0.103945	0.0970988	0.0901787	0.0403674	0.0642826	0.0697882	0.0715773	0.056553	0.0618622	0.0678463	0.0580297	0.080494	0.0756081	0.0709635
GCA_040862525.1	0.303375	0.197808	0.190498	0.308297	0.040718	0.0360629	0.0271744	0.0419516	0.0347396	0.0483881	-0.109024	0.0139106	-0.0962612	0.0630588	-0.018168	-0.158694	0.0702482	0.0336531	0.00634412	0.0309312	0.0252256	-0.00193646	0.0864738	-0.0303263	0.00512854	0.0697812	0.0510986	0.00703194	0.0319846	0.0109352	0.0471076	0.0495855	0.0394305	0.0345792	0.126939	0.10259	0.0957411	0.0887576	0.0401879	0.0639654	0.0691535	0.071133	0.0557717	0.0606252	0.0667011	0.0572175	0.0804805	0.0761942	0.071778
GCA_040862565.1	0.307316	0.188596	0.198238	0.305756	0.03957	0.0347457	0.0258623	0.0461771	0.0369308	0.0470872	-0.118204	0.00824954	-0.109069	0.0690359	-0.0209082	-0.164629	0.0702314	0.0299964	0.00587612	0.0315413	0.0175777	-0.00402374	0.0866698	-0.0173616	0.0254072	0.0646372	0.0542573	0.0067694	0.0307067	0.00910055	0.0483193	0.0480584	0.0406353	0.0357518	0.128663	0.104966	0.0986484	0.0919383	0.0387945	0.0623386	0.0668075	0.0689226	0.0592783	0.0636315	0.0697044	0.059639	0.080611	0.0764069	0.0721816
GCA_040862585.1	0.305668	0.191118	0.19732	0.305883	0.0400509	0.0350675	0.026694	0.0448777	0.036401	0.04662	-0.108763	0.00933781	-0.106434	0.0676666	-0.0214955	-0.159445	0.0701212	0.0312053	0.00649818	0.031857	0.0203307	-0.00259506	0.0867837	-0.0206438	0.0215705	0.0652565	0.0533126	0.00675896	0.0305284	0.00949666	0.0487036	0.0481029	0.0402431	0.0355091	0.12793	0.104077	0.0972897	0.090586	0.0387195	0.0624301	0.0674516	0.0693166	0.058492	0.0631646	0.0692863	0.0592367	0.0805257	0.0759945	0.0716377
GCA_040862605.1	0.30691	0.193649	0.194199	0.305224	0.0403826	0.0353731	0.0267553	0.044148	0.0360177	0.0479981	-0.113677	0.0108662	-0.104021	0.0654469	-0.0182307	-0.166794	0.0706806	0.0320705	0.00611167	0.0322662	0.0215345	-0.0029589	0.0870753	-0.0251075	0.0159725	0.0668367	0.0521283	0.00731635	0.0307822	0.0111852	0.0466314	0.0485817	0.040077	0.0352238	0.128921	0.10477	0.0979186	0.0911115	0.0397787	0.0634772	0.0686228	0.0705755	0.0575363	0.0623493	0.0686757	0.0586298	0.0806788	0.076318	0.0716946
GCF_001997965.1	0.30565	0.196736	0.19288	0.304385	0.0399403	0.0351958	0.0268649	0.0437534	0.0369206	0.0477168	-0.103911	0.0135267	-0.10736	0.0661499	-0.0251939	-0.166608	0.0710034	0.0307554	0.00725358	0.0306792	0.0258344	-0.000248747	0.0871072	-0.0316678	0.011713	0.0666098	0.0513999	0.00656497	0.0309103	0.00990534	0.0469203	0.0485138	0.0398092	0.0351019	0.127834	0.103586	0.0970099	0.0904617	0.0402336	0.0640073	0.0692867	0.0713405	0.0571518	0.0622018	0.0680266	0.0581828	0.0805376	0.0759618	0.0714291
GCF_001997995.1	0.306616	0.194428	0.196876	0.301638	0.0402489	0.0349893	0.026958	0.0436956	0.0384979	0.0468523	-0.103137	0.012292	-0.110344	0.0676413	-0.0194621	-0.167729	0.0701619	0.0282662	0.00744326	0.0307354	0.0240105	0.00023829	0.087909	-0.0273624	0.0186271	0.064381	0.0521523	0.00665809	0.0302106	0.00940518	0.0476327	0.0476417	0.0402767	0.0360305	0.128695	0.104321	0.0977673	0.0909455	0.0397152	0.0633359	0.0687669	0.070843	0.0582411	0.0637795	0.0693966	0.0595526	0.0800957	0.0753032	0.0708079
GCF_001998045.1	0.307119	0.191755	0.197444	0.303486	0.0398765	0.0352752	0.0247972	0.0454198	0.0367828	0.0471856	-0.107562	0.00980413	-0.109055	0.0678329	-0.0205448	-0.167073	0.0704946	0.0309051	0.00647721	0.0318095	0.0205545	-0.00268103	0.0872411	-0.0249134	0.0212526	0.0649862	0.052413	0.00696298	0.0302569	0.00973383	0.0478124	0.048084	0.0401205	0.0354074	0.128752	0.104449	0.0982107	0.0914469	0.0394932	0.0632468	0.0680066	0.0700059	0.0586575	0.0635089	0.0694773	0.0597142	0.0802738	0.0759714	0.0714775
GCF_001998125.1	0.303591	0.196869	0.193295	0.305906	0.0407014	0.0359027	0.0261748	0.0456055	0.0353253	0.0476177	-0.102469	0.0103259	-0.1013	0.0641835	-0.026433	-0.162518	0.070361	0.0339499	0.00686445	0.0308657	0.0251909	-0.00126212	0.0874434	-0.026923	0.010794	0.0675641	0.0502352	0.00714089	0.0307208	0.0102947	0.0473643	0.0492328	0.0398115	0.0347381	0.127135	0.102581	0.0953853	0.0890334	0.0398928	0.0639337	0.0692687	0.0711769	0.0564656	0.0615732	0.0680251	0.0577413	0.0802038	0.075607	0.0710158
GCF_001998165.1	0.304254	0.194815	0.194004	0.306479	0.0398539	0.0351989	0.0272369	0.0443999	0.0352653	0.0480184	-0.110909	0.0110293	-0.108318	0.0654998	-0.0267917	-0.163099	0.0709677	0.0321479	0.00661384	0.0301176	0.0228368	-0.00197008	0.0867247	-0.0284805	0.0119408	0.0670145	0.0510086	0.00698307	0.0294275	0.00957077	0.0478989	0.0483143	0.0397183	0.0346256	0.127071	0.103085	0.0961217	0.0895052	0.0396229	0.0632387	0.0682972	0.0704639	0.0571222	0.0618819	0.0683414	0.058337	0.0805723	0.0761741	0.0716048
GCF_001998205.1	0.304659	0.196716	0.193771	0.304654	0.0402074	0.0356227	0.0265036	0.0426428	0.0364093	0.0476115	-0.101704	0.0139349	-0.106157	0.0660403	-0.0219799	-0.161504	0.0700555	0.031489	0.00745028	0.0310126	0.0250944	-6.79319e-05	0.0868411	-0.0302443	0.0121787	0.0663318	0.0515405	0.00660849	0.031181	0.00980148	0.0476596	0.0488807	0.0400327	0.035183	0.12738	0.10289	0.0961102	0.0895209	0.0401158	0.0639017	0.0694931	0.0712322	0.057118	0.0623828	0.068039	0.0583483	0.0801045	0.0755382	0.0710717
GCF_001998245.1	0.306311	0.196393	0.193078	0.304065	0.0399632	0.0351271	0.0269993	0.0431894	0.0368192	0.0486331	-0.110365	0.0140621	-0.108205	0.065977	-0.0228717	-0.165852	0.0703302	0.031157	0.00708405	0.0302512	0.0247965	-0.000519524	0.0870448	-0.0294308	0.0113416	0.0657468	0.0515653	0.00674134	0.0314806	0.0105353	0.0467142	0.0486672	0.0404441	0.0356732	0.128232	0.104143	0.0975345	0.0905692	0.0403453	0.064207	0.0693714	0.071315	0.0572574	0.0621533	0.068246	0.0584362	0.0805228	0.0758543	0.0712088
GCF_001998285.1	0.303818	0.194405	0.196742	0.304631	0.0405825	0.0358041	0.0260082	0.0436051	0.0352334	0.0471705	-0.105709	0.0107965	-0.103215	0.0654362	-0.0164547	-0.159415	0.0698049	0.0344284	0.00669718	0.0304943	0.0230259	-0.00170832	0.0879851	-0.0212024	0.0181387	0.0659764	0.0513948	0.00734886	0.0309945	0.0104445	0.0477618	0.0479757	0.0402736	0.0355163	0.127168	0.102848	0.0960679	0.0893817	0.0392588	0.063347	0.0679563	0.0703663	0.0575535	0.062584	0.0691226	0.0588673	0.0799574	0.0751587	0.0707927
GCF_001998295.1	0.305028	0.193147	0.195234	0.305911	0.0401646	0.0352238	0.0266898	0.0446419	0.0353581	0.0477194	-0.110855	0.0116629	-0.106045	0.0659588	-0.0202897	-0.163986	0.0704942	0.0341531	0.00649298	0.0316579	0.0208653	-0.00258702	0.0864712	-0.0213328	0.0165827	0.0664335	0.0515201	0.0073691	0.030547	0.0106524	0.0475233	0.0484918	0.0402489	0.0354202	0.127666	0.103807	0.096964	0.0902013	0.0393181	0.063012	0.0680512	0.0699594	0.057667	0.0623258	0.0686333	0.0585973	0.0805824	0.0760829	0.07158
GCF_001998385.1	0.303911	0.198428	0.191506	0.305883	0.0399901	0.0354593	0.0277974	0.0429145	0.035445	0.0487248	-0.104746	0.0143211	-0.104604	0.0651214	-0.0244007	-0.162944	0.0700242	0.0333446	0.00744985	0.0303493	0.0268703	4.20614e-05	0.0866384	-0.0300607	0.00855479	0.06674	0.0507901	0.00681479	0.0312137	0.0106583	0.0464828	0.0490417	0.0406424	0.03581	0.126787	0.102534	0.0959368	0.0891063	0.0406102	0.0643307	0.0694765	0.071647	0.0562966	0.0613373	0.0674159	0.0574783	0.0803002	0.0757926	0.0711668
GCF_001998405.1	0.301133	0.198163	0.192648	0.30787	0.0405263	0.0357637	0.0273518	0.0429534	0.0351309	0.0470117	-0.101231	0.0153193	-0.098745	0.0643941	-0.0232863	-0.156489	0.0698874	0.0350319	0.00741242	0.0301587	0.0270021	-8.35353e-05	0.0875799	-0.029912	0.00934582	0.0675259	0.0512384	0.00664808	0.0313233	0.0102158	0.0476028	0.0493567	0.040236	0.035236	0.125375	0.100919	0.0939314	0.0872449	0.0394752	0.0637924	0.0689428	0.070833	0.0561616	0.0610072	0.0673711	0.0574455	0.0801755	0.0754648	0.0709327
GCF_001999845.1	0.307091	0.192444	0.196459	0.303852	0.0394417	0.0343918	0.0274173	0.0452047	0.038384	0.0475182	-0.110692	0.00985448	-0.112046	0.0683208	-0.0249023	-0.16636	0.0707081	0.0275558	0.00719168	0.0311377	0.0214003	-0.000969591	0.086478	-0.0206333	0.0206057	0.0640574	0.0524085	0.00661941	0.0306694	0.00910392	0.0479892	0.048174	0.0404363	0.0358007	0.128418	0.104423	0.0981431	0.0917116	0.0394951	0.0633806	0.0680656	0.0702055	0.0586595	0.0632507	0.0693964	0.0592475	0.0805619	0.0760785	0.0715215
GCF_001999865.1	0.305268	0.195616	0.195558	0.303346	0.0411652	0.0362873	0.0265144	0.0440723	0.0350825	0.0469979	-0.10602	0.0120775	-0.101646	0.0647524	-0.0213744	-0.163235	0.0698925	0.0339554	0.0069	0.0306656	0.0241947	-0.00091394	0.087626	-0.0214898	0.0129471	0.066877	0.0506852	0.00727947	0.0305373	0.0100294	0.0478491	0.0484198	0.0395304	0.0346599	0.128511	0.103717	0.0966775	0.0900311	0.0395953	0.0634731	0.0688735	0.0708334	0.0572052	0.0627764	0.0688644	0.0590368	0.0800233	0.0753619	0.070913
GCF_002983705.1	0.303294	0.196967	0.194858	0.304881	0.040304	0.0358074	0.0267019	0.0430522	0.0351687	0.0484066	-0.105438	0.0116042	-0.0993206	0.0646383	-0.0157771	-0.163861	0.0695374	0.035239	0.00676064	0.0307411	0.0238192	-0.00141142	0.0869685	-0.0200257	0.0157448	0.0672229	0.0514319	0.00770764	0.0314113	0.0113817	0.0467399	0.048557	0.0402681	0.0354451	0.126501	0.101805	0.0955105	0.0888904	0.0403424	0.0639161	0.0686587	0.0708334	0.0567703	0.0623211	0.0683713	0.0582615	0.0796792	0.0752508	0.070752
GCF_003382505.1	0.304188	0.194913	0.195086	0.305812	0.0405845	0.0358331	0.027861	0.0439064	0.0342326	0.047564	-0.111814	0.0103783	-0.101512	0.0645427	-0.0189037	-0.163136	0.0702416	0.0358279	0.00652822	0.0314519	0.0238735	-0.00225977	0.0882304	-0.0210703	0.016792	0.0660512	0.0515806	0.00753076	0.0312451	0.0110453	0.0465548	0.0486682	0.0407251	0.0354939	0.127322	0.10268	0.0960118	0.0893863	0.0394908	0.0633968	0.0684496	0.0705646	0.0570592	0.0622967	0.0685719	0.0584668	0.0803176	0.0758186	0.0711578
GCF_003382515.1	0.30299	0.19594	0.19412	0.306944	0.0408011	0.0360478	0.0281723	0.0434734	0.0335399	0.0475463	-0.111976	0.011468	-0.100005	0.0634695	-0.0194219	-0.161279	0.0702375	0.0372188	0.00647212	0.0309572	0.024766	-0.00224655	0.0884048	-0.0241787	0.0137812	0.0669847	0.0508967	0.00754617	0.0310339	0.0112885	0.0466405	0.0487906	0.0405119	0.0351922	0.126766	0.102055	0.0951475	0.0885365	0.0394277	0.0634491	0.0685555	0.0707145	0.0564775	0.0616961	0.0681607	0.0579902	0.0803209	0.075789	0.0711214
GCF_003382545.1	0.303136	0.196186	0.193852	0.306818	0.0408089	0.03606	0.0281654	0.0435732	0.0336189	0.0476786	-0.111378	0.0114202	-0.0997485	0.0634124	-0.0200023	-0.161893	0.0701983	0.036962	0.00645219	0.0310892	0.0248868	-0.00216076	0.0883175	-0.0235643	0.0131205	0.0671756	0.0508382	0.00758748	0.0311415	0.0112048	0.0464389	0.0488949	0.0405213	0.0351698	0.126857	0.102128	0.0953099	0.0886591	0.039553	0.0635595	0.0686475	0.0708	0.056443	0.0616603	0.0680554	0.0579227	0.0802838	0.0757896	0.0711241
GCF_003639165.1	0.305106	0.198007	0.191077	0.305729	0.040337	0.0359341	0.0261427	0.0458404	0.0350141	0.0484077	-0.109721	0.0101893	-0.105896	0.0645335	-0.0393021	-0.174061	0.0706469	0.0318082	0.0069649	0.0283172	0.0267263	-0.00118815	0.0874983	-0.0439827	0.0068861	0.0678493	0.0489493	0.00689908	0.0294174	0.00962555	0.0462031	0.0483968	0.0400029	0.0348863	0.128031	0.103025	0.0963525	0.0898379	0.040738	0.0645444	0.0696583	0.0717914	0.0562606	0.0616813	0.0675301	0.0573366	0.080104	0.0758799	0.0715862
GCF_003639195.1	0.303401	0.195053	0.194004	0.307534	0.0405192	0.035754	0.0268424	0.0448753	0.0345151	0.0477291	-0.110154	0.00986058	-0.10012	0.0643644	-0.0250307	-0.161244	0.0701438	0.0348906	0.0063626	0.0305257	0.0235883	-0.00226319	0.0874471	-0.0222531	0.0145776	0.0671602	0.0515353	0.00720858	0.0304132	0.0103405	0.0475024	0.0491941	0.0402308	0.0351995	0.126827	0.102327	0.0954842	0.0888918	0.0395643	0.0633075	0.0682917	0.0704599	0.0567227	0.0618245	0.0680856	0.0578627	0.0802878	0.0759402	0.0715341
GCF_003639215.1	0.302548	0.197155	0.194779	0.305488	0.0409018	0.0360716	0.0278866	0.0425579	0.034204	0.0481291	-0.10984	0.0109658	-0.0989449	0.0630106	-0.016058	-0.159589	0.0696936	0.0353624	0.00659077	0.0302907	0.0251592	-0.00143705	0.08834	-0.020181	0.0131634	0.0670559	0.0498228	0.0078261	0.0306219	0.0114177	0.0468437	0.0484958	0.0403381	0.0350702	0.126583	0.101791	0.0949944	0.0883034	0.0398554	0.063794	0.0688896	0.071009	0.0562146	0.0618347	0.0681826	0.0581325	0.0799018	0.0751355	0.0704862
GCF_003639245.1	0.302897	0.197197	0.192949	0.306933	0.0407409	0.0359342	0.02808	0.0432594	0.0340483	0.0478669	-0.110302	0.0135796	-0.100909	0.063572	-0.0200387	-0.160336	0.0699782	0.0362728	0.00695357	0.0304113	0.0263256	-0.00100412	0.0881538	-0.0261881	0.0130846	0.0665581	0.0505324	0.00716025	0.0317434	0.0107366	0.0467708	0.04932	0.0407282	0.0355519	0.126634	0.102059	0.0950615	0.0884901	0.0396002	0.0639504	0.0690134	0.0710138	0.0564786	0.0612187	0.0678143	0.0576959	0.0801901	0.0756777	0.0710134
GCF_003639265.1	0.303807	0.194949	0.195165	0.306072	0.0406378	0.0357174	0.0276389	0.0438765	0.0346746	0.0477945	-0.114548	0.0108677	-0.101959	0.0644415	-0.0169828	-0.161858	0.0698266	0.0352987	0.00656456	0.0306285	0.0238909	-0.00196733	0.0881262	-0.0234538	0.0176782	0.0657492	0.0511119	0.00748434	0.0316135	0.0108444	0.0468869	0.0487295	0.0409269	0.0358444	0.127125	0.102605	0.0959226	0.0892701	0.0395727	0.0635919	0.068423	0.0705396	0.056984	0.0619852	0.0684675	0.0583489	0.0801298	0.0756255	0.0709934
GCF_003639285.1	0.303844	0.197138	0.191059	0.307921	0.0399185	0.0354149	0.0279793	0.0449065	0.0340167	0.0489724	-0.110077	0.0103875	-0.101437	0.0641578	-0.0260109	-0.165699	0.0706695	0.0346317	0.00656226	0.0306267	0.0244187	-0.00138293	0.0857504	-0.0274699	0.0102515	0.0686982	0.0497637	0.00702255	0.0314019	0.0104681	0.0472245	0.0493953	0.0395731	0.0344399	0.126694	0.102391	0.0960184	0.0891438	0.0403183	0.0640297	0.0688989	0.0711782	0.0561509	0.0610068	0.0671738	0.0572126	0.0806889	0.0764203	0.0717551
GCF_003639305.1	0.305166	0.194311	0.193067	0.307416	0.0401253	0.0353514	0.0272974	0.0448333	0.0346704	0.0479874	-0.112912	0.0110994	-0.102275	0.0651544	-0.022584	-0.165743	0.0707316	0.0344053	0.00630617	0.0312015	0.0222101	-0.00302237	0.0863997	-0.0230276	0.0158706	0.0675055	0.0506835	0.0070618	0.0314396	0.0102442	0.0471977	0.0493044	0.0399686	0.0352148	0.127698	0.1036	0.0969646	0.0901522	0.0397169	0.0632407	0.0681008	0.070725	0.0570771	0.0616886	0.0679727	0.057796	0.0806849	0.0766476	0.0721374
GCF_003639325.1	0.305979	0.195929	0.192037	0.306048	0.0398691	0.0353573	0.0273044	0.0469935	0.0350679	0.0493071	-0.114742	0.00762391	-0.103782	0.0656111	-0.0288285	-0.170792	0.0700278	0.0324399	0.00617471	0.0305608	0.0239353	-0.00248294	0.0868351	-0.0305486	0.011578	0.0674381	0.0502025	0.00671239	0.0307175	0.0105534	0.0466873	0.0491956	0.0402829	0.0351812	0.128074	0.103659	0.0974118	0.0906342	0.0406119	0.0642848	0.0690169	0.0710837	0.0568828	0.0618121	0.0676488	0.0578079	0.0804144	0.0762264	0.0719078
GCF_003639335.1	0.303785	0.194955	0.19358	0.307658	0.0402998	0.0355955	0.0269838	0.0448831	0.0345667	0.0477543	-0.114175	0.0101136	-0.0993769	0.0645283	-0.0193782	-0.163809	0.0706168	0.0344976	0.00632388	0.0309037	0.0233371	-0.0028201	0.0870993	-0.0234934	0.0132281	0.0675519	0.050672	0.00723726	0.0318487	0.0104369	0.0472405	0.0490714	0.0400078	0.0351184	0.126951	0.102662	0.0959832	0.0892125	0.0395712	0.0635179	0.0682769	0.0706217	0.0568614	0.0615861	0.0679886	0.0577509	0.0804079	0.0760225	0.0715372
GCF_003639365.1	0.30347	0.198478	0.191286	0.306721	0.0402422	0.0358218	0.0268478	0.0449787	0.0339789	0.0491801	-0.110101	0.00922307	-0.0989504	0.0633865	-0.0258122	-0.16746	0.0702973	0.0359772	0.00632699	0.0297407	0.0258072	-0.00149421	0.0873425	-0.0309494	0.00719122	0.0688387	0.049208	0.00724901	0.0308813	0.0108456	0.046235	0.0494709	0.0398801	0.0343995	0.12671	0.102068	0.0954706	0.0890411	0.0406188	0.0647077	0.0696497	0.0714319	0.0558628	0.0610811	0.0670818	0.0570587	0.0802908	0.0756301	0.0712831
GCF_003639385.1	0.302911	0.197457	0.191545	0.308068	0.0406045	0.036078	0.0269052	0.0449477	0.0337953	0.0482236	-0.108595	0.0106044	-0.0966311	0.063604	-0.0251383	-0.163438	0.0699667	0.0354457	0.00637346	0.0305505	0.0252455	-0.00207469	0.0872125	-0.0309164	0.00878167	0.0690309	0.0494856	0.00689613	0.0313718	0.0104055	0.0472352	0.049504	0.0397922	0.0347323	0.126643	0.10196	0.0953882	0.0885486	0.0400507	0.0639965	0.0688853	0.0710856	0.0559704	0.0609692	0.0672174	0.0572533	0.0802485	0.0759868	0.0714202
GCF_003639405.1	0.302449	0.196239	0.193356	0.307953	0.0407883	0.0361274	0.0274488	0.0433693	0.0339734	0.04776	-0.110049	0.0112236	-0.0965624	0.0631898	-0.0165551	-0.162212	0.0701739	0.0365191	0.0062492	0.0307793	0.0247587	-0.00238777	0.0878725	-0.0227154	0.01266	0.0680976	0.0503886	0.00744639	0.0312971	0.0110798	0.0470332	0.0492778	0.0401182	0.0349769	0.126377	0.101784	0.0948563	0.08825	0.0394894	0.0633851	0.0684266	0.0705609	0.0560671	0.0614149	0.0676942	0.0575845	0.0805167	0.0758635	0.0714697
GCF_003639425.1	0.303211	0.196671	0.192812	0.307303	0.0409067	0.0363887	0.0274298	0.0432727	0.0339174	0.0482698	-0.11156	0.0117403	-0.0984216	0.0627591	-0.021433	-0.161094	0.0701262	0.0361131	0.00621998	0.0305066	0.0246855	-0.00265749	0.087362	-0.022087	0.0110832	0.0683909	0.0507559	0.00768445	0.0310437	0.0112637	0.0467194	0.0495046	0.0400334	0.0348462	0.126969	0.102025	0.0953111	0.0887014	0.0398632	0.0637295	0.0689733	0.0708959	0.0560018	0.0615476	0.067574	0.0576079	0.0803795	0.0759094	0.0713519
GCF_003639445.1	0.302622	0.196738	0.194815	0.305821	0.041017	0.0361972	0.0280523	0.0427952	0.0343814	0.0477942	-0.110801	0.010468	-0.0996952	0.0630694	-0.0165585	-0.161586	0.0697612	0.0354127	0.00663577	0.0301266	0.0252206	-0.00155583	0.088459	-0.0209743	0.0131619	0.0668657	0.0501834	0.00782527	0.0308213	0.011157	0.0467668	0.0488923	0.0404851	0.0352175	0.126705	0.101814	0.0949006	0.0881943	0.039688	0.0636987	0.0688365	0.0709446	0.0562576	0.0619004	0.0683029	0.0582056	0.0799707	0.0752061	0.0705772
GCF_003639455.1	0.304059	0.194467	0.194453	0.307015	0.0401719	0.0354881	0.0274619	0.0451346	0.0351695	0.0479638	-0.11443	0.00982933	-0.102615	0.0646742	-0.0201483	-0.164417	0.0706527	0.0338104	0.0064191	0.0314801	0.0229298	-0.0030317	0.0870773	-0.0224042	0.0167581	0.0665777	0.0512169	0.00737487	0.0314943	0.0105629	0.0473481	0.0490554	0.0402563	0.0353292	0.127009	0.102499	0.0958883	0.0892239	0.0394609	0.0633261	0.0682105	0.0705628	0.0570972	0.0619584	0.0683449	0.0581776	0.080496	0.0762788	0.0716201
GCF_003639485.1	0.30501	0.196314	0.192463	0.306206	0.0399266	0.0352533	0.0278178	0.0446271	0.0356767	0.0490723	-0.116279	0.0094928	-0.102488	0.0648938	-0.025605	-0.168538	0.0703505	0.0327254	0.00656053	0.0301362	0.0243219	-0.00149042	0.0864063	-0.0335479	0.011982	0.0672617	0.0505191	0.00708836	0.031375	0.0107336	0.0469287	0.0491727	0.0401234	0.0349781	0.12747	0.10317	0.0966926	0.0901267	0.0403695	0.0640572	0.0690353	0.0708395	0.0566032	0.0616635	0.067697	0.057714	0.0805676	0.0761143	0.0715835
GCF_003639495.1	0.303307	0.196529	0.19216	0.307716	0.0400546	0.0355786	0.0274002	0.0456581	0.0342727	0.0484792	-0.11511	0.00968304	-0.101403	0.0639847	-0.0242459	-0.166948	0.0707882	0.0327258	0.00626048	0.0299061	0.024779	-0.00180349	0.0871049	-0.0295148	0.0107167	0.0683263	0.0486242	0.00710064	0.0313497	0.0102059	0.0469358	0.049006	0.0397725	0.0348747	0.126604	0.102121	0.0955755	0.0886727	0.039961	0.0638588	0.0688338	0.0709954	0.0563745	0.0612132	0.0673852	0.0574261	0.0804699	0.0761815	0.0715736
GCF_003639525.1	0.303482	0.197709	0.191365	0.307297	0.0402182	0.0355933	0.0269975	0.0449485	0.0341662	0.0488506	-0.108229	0.009235	-0.0988982	0.0639001	-0.023151	-0.165824	0.0703377	0.035107	0.00636512	0.0304386	0.0252216	-0.00179701	0.0869306	-0.0303635	0.00848742	0.0688369	0.049699	0.00709562	0.0307955	0.0110261	0.0465004	0.0493544	0.0398669	0.0346643	0.126647	0.102246	0.0956365	0.0889086	0.0403317	0.0642418	0.0692409	0.071233	0.0561319	0.0609399	0.067021	0.0572423	0.080413	0.0760962	0.0716208
GCF_003639545.1	0.304508	0.196456	0.191359	0.307572	0.0400012	0.0354435	0.02742	0.0449647	0.0349796	0.048864	-0.111848	0.0100656	-0.101739	0.0646758	-0.0258109	-0.165173	0.0703596	0.0334864	0.00658164	0.0304404	0.0240485	-0.00147667	0.0859783	-0.027735	0.0117599	0.0678709	0.0505989	0.00695985	0.0318445	0.0102678	0.0468509	0.0496018	0.0401314	0.0352092	0.127174	0.102789	0.0965121	0.0899136	0.0402292	0.0642055	0.0690207	0.0707982	0.0564963	0.0611581	0.0672032	0.0574044	0.0806468	0.0763894	0.0718053
GCF_003639565.1	0.30344	0.196955	0.192461	0.30713	0.0406114	0.0357312	0.0278619	0.0451971	0.0343589	0.0477636	-0.109957	0.0111869	-0.0995333	0.064073	-0.0255675	-0.162946	0.0702509	0.036072	0.00669719	0.0303435	0.0259329	-0.00182	0.0877724	-0.0250031	0.0118249	0.0674986	0.0508445	0.00684129	0.031229	0.0104252	0.0471018	0.0493211	0.0401395	0.035182	0.126866	0.102379	0.0952903	0.0887416	0.0397424	0.0639366	0.0689953	0.0710882	0.0563743	0.0611731	0.0677832	0.0576753	0.0804641	0.0759525	0.0713731
GCF_003639575.1	0.305342	0.195062	0.194267	0.305325	0.0400542	0.0353698	0.0271458	0.0451802	0.0349581	0.0487492	-0.112245	0.00891989	-0.10382	0.0655208	-0.0210989	-0.166878	0.0700131	0.0329166	0.0062876	0.0315335	0.0225899	-0.00250884	0.0865994	-0.0218721	0.0140158	0.0671611	0.0506215	0.00731612	0.0313424	0.0107065	0.0468784	0.0490068	0.0401891	0.035118	0.127688	0.103247	0.0968385	0.090104	0.0400407	0.0638321	0.0686545	0.0708809	0.0574169	0.062286	0.0684547	0.0584489	0.0801963	0.0759742	0.0713912
GCF_003639605.1	0.304402	0.196753	0.191786	0.306838	0.0402386	0.0357044	0.0269991	0.0448192	0.0346089	0.0484714	-0.109464	0.0105442	-0.100167	0.0640946	-0.0248468	-0.169147	0.0708487	0.0339031	0.00675774	0.0309144	0.0248398	-0.00142527	0.0865546	-0.0272585	0.0108549	0.0676953	0.0497844	0.00712517	0.0315254	0.0105607	0.0470147	0.0494336	0.0398595	0.03466	0.127296	0.102733	0.0961648	0.0895616	0.04016	0.0639678	0.0691357	0.0710762	0.0563	0.0614743	0.0675624	0.057581	0.0807024	0.0762822	0.0715948
GCF_003639615.1	0.304621	0.194556	0.194264	0.306536	0.0404451	0.0356806	0.027676	0.0440789	0.0347345	0.0478036	-0.112579	0.0105057	-0.103314	0.0645924	-0.0224309	-0.164261	0.0704668	0.0342568	0.00636438	0.0308524	0.0231596	-0.00241971	0.087478	-0.0217048	0.0156143	0.0667019	0.0510175	0.00732939	0.0308445	0.0105396	0.0470607	0.048997	0.0402857	0.0352048	0.127571	0.103046	0.0963455	0.0895571	0.0394879	0.0632636	0.0683796	0.0706762	0.0569869	0.0620188	0.0683381	0.0581967	0.0805827	0.076304	0.0715678
GCF_003639635.1	0.302898	0.197247	0.193011	0.306806	0.0401826	0.0353229	0.0281763	0.0433355	0.0355436	0.0487612	-0.110217	0.00966056	-0.101502	0.0640432	-0.0182463	-0.16289	0.0699649	0.0335614	0.00664757	0.0297454	0.0250059	-0.00110757	0.0872365	-0.0254593	0.0117079	0.0673952	0.0507171	0.00732741	0.0315681	0.0110434	0.0468096	0.0492191	0.0403751	0.0351566	0.126255	0.10179	0.0952799	0.0887485	0.0402459	0.064075	0.0689299	0.0708395	0.0561611	0.0613864	0.0675566	0.0575864	0.0802476	0.0756611	0.07115
GCF_003639665.1	0.303537	0.195427	0.196022	0.305011	0.040184	0.0354766	0.0267318	0.0446075	0.0349968	0.048205	-0.106691	0.00895839	-0.103109	0.0651934	-0.0193277	-0.163709	0.0696705	0.0343038	0.0064637	0.0302955	0.023201	-0.00204614	0.0875159	-0.0203259	0.0167924	0.0665951	0.0504346	0.00764121	0.0305671	0.010682	0.0469947	0.0481505	0.0404176	0.0356561	0.126654	0.102304	0.0959594	0.0892512	0.0399106	0.0636226	0.0683471	0.0704715	0.057063	0.0624329	0.0686189	0.0584631	0.0799115	0.0751793	0.0706127
GCF_003639675.1	0.302677	0.196616	0.193304	0.307401	0.040523	0.0358083	0.0274801	0.0445531	0.033961	0.0482393	-0.111276	0.00980297	-0.0984494	0.0637801	-0.0238729	-0.16163	0.0698964	0.0355079	0.0061223	0.0307027	0.0246536	-0.00261692	0.0876378	-0.0243502	0.0114394	0.0684178	0.0498934	0.00740966	0.0309671	0.0107257	0.0466411	0.0493249	0.040167	0.0350807	0.126354	0.101698	0.0950993	0.0884437	0.0397657	0.0636349	0.0686771	0.0707345	0.0563032	0.0615032	0.0676397	0.0575751	0.080257	0.0758425	0.0712632
GCF_003639685.1	0.302149	0.196749	0.194545	0.306554	0.0410845	0.0363511	0.0273955	0.0426219	0.0341893	0.0478367	-0.109601	0.0119793	-0.0965706	0.0629176	-0.0155421	-0.15976	0.0694815	0.0362133	0.00639942	0.0308543	0.025205	-0.00208011	0.0887367	-0.0226761	0.0128625	0.0671055	0.050854	0.00762393	0.0308591	0.0112473	0.0469271	0.0491999	0.0405882	0.0353367	0.126405	0.10155	0.0945216	0.0879547	0.0396703	0.0636082	0.0687392	0.0709761	0.0562133	0.0617668	0.0681679	0.0578528	0.0798629	0.0752272	0.0707235
GCF_003639725.1	0.303229	0.196614	0.192116	0.307985	0.0405867	0.0360635	0.0266928	0.0450385	0.033474	0.0485652	-0.112529	0.00920183	-0.0967945	0.0631219	-0.0237694	-0.16374	0.0702968	0.0363416	0.00600981	0.0306652	0.0239454	-0.00306985	0.0866909	-0.0269268	0.00859143	0.0693332	0.0490607	0.00745426	0.0309925	0.0108946	0.0471045	0.0496119	0.0395254	0.0344266	0.126772	0.102239	0.0955482	0.0887494	0.0399254	0.0639027	0.0688477	0.0708261	0.0560342	0.0610019	0.0672621	0.0574467	0.0805176	0.0761022	0.0715868
GCF_003639735.1	0.303878	0.196653	0.19319	0.306273	0.0400481	0.035263	0.0272567	0.0445086	0.0354185	0.048662	-0.110116	0.00969961	-0.100995	0.0646498	-0.022045	-0.164998	0.0702217	0.0332781	0.00666926	0.0303701	0.0244942	-0.0011581	0.0870168	-0.0272801	0.0129352	0.0670651	0.050704	0.00721127	0.0312841	0.0108557	0.0468532	0.0490058	0.0403011	0.035161	0.126768	0.102346	0.0958299	0.089295	0.0401559	0.0641126	0.0689796	0.070841	0.0564695	0.0615443	0.06789	0.0577823	0.0804863	0.0758828	0.0711873
GCF_003639745.1	0.302804	0.197828	0.190816	0.308514	0.0407636	0.0361804	0.0274261	0.0440265	0.0335082	0.0484402	-0.108616	0.0102715	-0.0962527	0.0629616	-0.0222022	-0.159746	0.0700448	0.0354175	0.00649047	0.0305341	0.0253394	-0.00142926	0.0862748	-0.0288447	0.00827846	0.0696626	0.0496632	0.0071132	0.0314167	0.0108339	0.0474359	0.0497114	0.0394932	0.0345192	0.126607	0.102018	0.0953182	0.0884067	0.0401779	0.0640506	0.0690622	0.071205	0.055799	0.0606995	0.0668679	0.0569856	0.0802298	0.0760493	0.0715674
GCF_003639785.1	0.303472	0.197677	0.191273	0.307556	0.0406089	0.0358361	0.0272987	0.0437974	0.0344803	0.0482692	-0.108929	0.0106529	-0.0987418	0.0632014	-0.0210941	-0.164418	0.0705284	0.0352113	0.00663377	0.0300274	0.0257771	-0.00115515	0.087031	-0.0290444	0.00942824	0.0685937	0.0498948	0.00709648	0.0315624	0.0111542	0.0469914	0.049423	0.0397265	0.0346001	0.126936	0.102381	0.0956328	0.0888463	0.0400724	0.0641478	0.0690059	0.0711427	0.0558227	0.0609535	0.0672244	0.057322	0.0806469	0.0759939	0.0716089
GCF_003639795.1	0.304138	0.194781	0.195735	0.305344	0.0405599	0.0354954	0.0286789	0.0434953	0.0352928	0.0478271	-0.114514	0.00935109	-0.102621	0.0646104	-0.0171358	-0.162338	0.0699518	0.0342059	0.00647423	0.0312374	0.0234915	-0.00253174	0.0883056	-0.0196722	0.0169082	0.06567	0.0519302	0.00764153	0.0309579	0.0110394	0.0466542	0.0483918	0.0408795	0.0358399	0.127282	0.102717	0.0961925	0.0893438	0.0395577	0.063386	0.0683663	0.0704863	0.0570687	0.0624339	0.0686993	0.0585767	0.0802289	0.0755986	0.0708758
GCF_003639805.1	0.302961	0.197953	0.190963	0.308109	0.040369	0.0357871	0.0271353	0.0447952	0.0338491	0.0490198	-0.111003	0.0112009	-0.0978011	0.0631425	-0.0237272	-0.16406	0.070212	0.035894	0.00629856	0.0303114	0.0248227	-0.00200437	0.0864776	-0.0315515	0.00965603	0.0693009	0.0493365	0.00720163	0.030989	0.0107432	0.0469156	0.0499071	0.0397005	0.0346063	0.126411	0.101981	0.0954317	0.0885946	0.0403542	0.0642454	0.0692866	0.0712549	0.0556889	0.060714	0.0668018	0.0570358	0.0805133	0.0760232	0.0714471
GCF_003639845.1	0.303874	0.19721	0.192989	0.305923	0.0403428	0.0357243	0.027151	0.0441838	0.0351944	0.0489577	-0.111912	0.00900207	-0.100179	0.0639584	-0.0205234	-0.166113	0.0698952	0.0334782	0.00637731	0.0303078	0.0246208	-0.00168889	0.0872583	-0.0258383	0.010765	0.0678127	0.049529	0.00740803	0.0312999	0.0110116	0.0466264	0.0489261	0.0401712	0.035129	0.127017	0.102317	0.0958887	0.089172	0.0403141	0.0643069	0.0691512	0.0711558	0.0562283	0.0617355	0.0677346	0.0577317	0.0803131	0.0755121	0.0710986
GCF_003639855.1	0.30267	0.196411	0.192811	0.308105	0.0402925	0.0357379	0.0270484	0.0430689	0.0343775	0.0483989	-0.108783	0.0114961	-0.098697	0.0633272	-0.0167838	-0.161192	0.0706488	0.0350537	0.00610003	0.0314193	0.023847	-0.00261222	0.087087	-0.0235812	0.0117989	0.0686679	0.0506591	0.00759609	0.0316902	0.0112939	0.0466914	0.0496281	0.0398483	0.0349152	0.126119	0.101706	0.0951085	0.0885574	0.0399954	0.0635421	0.0687922	0.0706775	0.0561803	0.0612613	0.0673519	0.0575361	0.0803751	0.0761611	0.0714169
GCF_003639865.1	0.304257	0.196137	0.191359	0.308219	0.0399254	0.0352738	0.0272368	0.043187	0.0358972	0.0490464	-0.10964	0.00864985	-0.101228	0.0637783	-0.0170946	-0.165089	0.0710843	0.0325074	0.00627794	0.0313843	0.0232162	-0.00211522	0.0860596	-0.0290607	0.0119556	0.0682662	0.0511002	0.00733262	0.031489	0.0112566	0.0466974	0.049856	0.0398645	0.0347251	0.126923	0.102611	0.0961852	0.0894274	0.0404283	0.0638832	0.0690878	0.0708938	0.0560946	0.0613197	0.0670473	0.0572829	0.0808186	0.0764484	0.0719449
GCF_003639905.1	0.304244	0.19599	0.193088	0.306637	0.0401032	0.0354004	0.0276529	0.0452841	0.0344627	0.0487745	-0.113195	0.00930046	-0.100563	0.0644067	-0.0207342	-0.165237	0.0703831	0.0342134	0.00627457	0.0305354	0.02346	-0.00231448	0.0861654	-0.0219232	0.0127762	0.0681895	0.0500032	0.00742026	0.0315577	0.0107968	0.0471094	0.049241	0.0397134	0.0348113	0.127052	0.102826	0.0965721	0.0895823	0.0400504	0.0638544	0.0685435	0.0708041	0.056656	0.0615331	0.0677845	0.0578272	0.0804983	0.0760428	0.0713615
GCF_003639915.1	0.305757	0.196045	0.191655	0.30646	0.0397267	0.0351942	0.027129	0.0452974	0.0355766	0.0489729	-0.112463	0.00886943	-0.10207	0.0653222	-0.0239822	-0.170164	0.0708467	0.0324517	0.00662397	0.0307076	0.0236288	-0.00154987	0.0856191	-0.0263202	0.0126136	0.0677216	0.050599	0.00699287	0.0313455	0.0106999	0.0467868	0.0496421	0.0398287	0.0348712	0.127766	0.103404	0.0971011	0.0905478	0.0404103	0.0640805	0.0691152	0.0710286	0.0568169	0.0616545	0.0675736	0.0577441	0.0807856	0.0766324	0.0719902
GCF_003639935.1	0.303359	0.197173	0.190663	0.308786	0.039999	0.0355178	0.0275824	0.0446803	0.0341128	0.0488027	-0.110819	0.00947332	-0.0984144	0.0636389	-0.0221294	-0.164417	0.0709431	0.0349255	0.00660592	0.0303911	0.0244206	-0.00163298	0.0853795	-0.0280381	0.00951833	0.0690616	0.050347	0.00711121	0.031636	0.0107685	0.0473728	0.0500992	0.0394017	0.0343636	0.126435	0.102022	0.0955941	0.088852	0.040242	0.0640052	0.0688413	0.0710182	0.0558974	0.0607732	0.0669793	0.0570705	0.0807908	0.0765659	0.0719524
GCF_003639965.1	0.302278	0.197226	0.191891	0.308596	0.0403199	0.0355859	0.0275936	0.0438787	0.0347582	0.048611	-0.110429	0.00981053	-0.0996469	0.0630794	-0.0190015	-0.162161	0.070479	0.0339728	0.00628049	0.0296083	0.0253858	-0.00164632	0.087241	-0.0290255	0.00892892	0.0687396	0.0505504	0.00727394	0.0307771	0.0109763	0.0469878	0.0495257	0.0398586	0.0347504	0.126005	0.101453	0.0951138	0.088197	0.0401323	0.0640813	0.0689424	0.0709476	0.055693	0.0608074	0.0668951	0.0571031	0.0804487	0.0759368	0.0713254
GCF_003639985.1	0.30263	0.197507	0.193668	0.306187	0.0409666	0.036394	0.0273679	0.0435149	0.0332232	0.0478969	-0.109244	0.0118874	-0.0974093	0.0627746	-0.020152	-0.163605	0.0701267	0.0371598	0.00645518	0.0302741	0.0259835	-0.0024514	0.088596	-0.0226624	0.0106884	0.0677548	0.0494264	0.00763894	0.0318945	0.0112734	0.0465398	0.0490787	0.0401351	0.0349876	0.126619	0.101753	0.0948269	0.0880639	0.0397558	0.0638091	0.0690647	0.0712619	0.0561746	0.0616783	0.067989	0.057774	0.0800854	0.0753954	0.0707509
GCF_003639995.1	0.305765	0.194963	0.193435	0.305819	0.0395817	0.0347632	0.0272742	0.0450452	0.0362703	0.0493041	-0.11296	0.00773929	-0.106964	0.0653892	-0.0199379	-0.169047	0.0708059	0.0312764	0.00620998	0.0311662	0.0222119	-0.00243696	0.0863503	-0.0272732	0.0149661	0.0668829	0.050791	0.00738008	0.0309632	0.0110526	0.046465	0.049035	0.0402129	0.0353328	0.127616	0.103541	0.0973057	0.0905272	0.0404385	0.0638824	0.068814	0.0708738	0.0569098	0.0619661	0.0679658	0.0580683	0.0808066	0.0763817	0.0716845
GCF_003640025.1	0.30473	0.195699	0.192967	0.306596	0.0399683	0.0354521	0.0262998	0.0459185	0.0344772	0.0486914	-0.111347	0.00981031	-0.100663	0.0648458	-0.0258403	-0.166503	0.070569	0.03476	0.00637607	0.0309607	0.0236308	-0.00236976	0.0862739	-0.0210949	0.0128542	0.0677765	0.0502881	0.00717648	0.0315682	0.0103886	0.0472456	0.0492463	0.0397574	0.0347159	0.127268	0.102997	0.0965255	0.0899588	0.0398838	0.0639227	0.0685405	0.0705719	0.0569721	0.0616555	0.0680026	0.0579735	0.0806059	0.076155	0.0716621
GCF_003640045.1	0.302772	0.197556	0.192368	0.307279	0.0407249	0.0359844	0.0279048	0.0436205	0.0344756	0.0482845	-0.109992	0.0107424	-0.0984144	0.0633238	-0.0208047	-0.161314	0.0697988	0.0347532	0.00650161	0.0309376	0.0251973	-0.00131741	0.0874401	-0.0276943	0.0102211	0.0683779	0.0499263	0.00719154	0.0313647	0.0105558	0.0470805	0.0495754	0.0400168	0.0349357	0.126573	0.101953	0.0953675	0.0883924	0.0400502	0.0640247	0.0691343	0.0709991	0.0559027	0.061216	0.0672004	0.0574529	0.080256	0.0755859	0.0710758
GCF_003640055.1	0.303027	0.197368	0.191635	0.307954	0.0405598	0.0359104	0.0270548	0.0448107	0.0340631	0.0485748	-0.109149	0.0109403	-0.0977671	0.0636436	-0.0239168	-0.164212	0.0697376	0.0349314	0.00636004	0.0304906	0.024864	-0.00178739	0.086938	-0.0301777	0.00908941	0.0688351	0.049721	0.00693323	0.0311523	0.0100913	0.0474532	0.0496429	0.0398407	0.0347715	0.126667	0.102071	0.0953685	0.0887574	0.0401443	0.0640703	0.0689583	0.0709634	0.0560452	0.0609737	0.0671549	0.0571791	0.080173	0.0759145	0.0715469
GCF_003640085.1	0.304265	0.196519	0.191944	0.307239	0.0399104	0.0353369	0.0270324	0.0457034	0.0348528	0.0487559	-0.112803	0.00937667	-0.101847	0.0647026	-0.026895	-0.167853	0.0705928	0.0337733	0.00646206	0.0292103	0.0245558	-0.00147707	0.0872373	-0.0302622	0.0121461	0.0674789	0.0504413	0.00693572	0.0308853	0.0105758	0.0465875	0.049004	0.0402579	0.0351945	0.12699	0.102662	0.0962119	0.0897059	0.0403193	0.0642716	0.0689863	0.0708653	0.0564622	0.0612935	0.0674138	0.0573356	0.0805018	0.0760457	0.0716594
GCF_003640095.1	0.301639	0.19686	0.194374	0.307114	0.0408153	0.0359071	0.027684	0.043994	0.0336897	0.0474577	-0.10797	0.0116667	-0.0976343	0.0630738	-0.0177566	-0.16048	0.0701241	0.0376195	0.0066258	0.0302797	0.0256374	-0.00149598	0.0886438	-0.0217655	0.0132503	0.0670707	0.050031	0.00749403	0.0315797	0.0110086	0.0470613	0.0492248	0.0403479	0.0352394	0.125875	0.101368	0.0942221	0.0874424	0.0393315	0.0635733	0.0685282	0.0708914	0.0562248	0.0614218	0.0680669	0.0578868	0.0802131	0.0752799	0.0708256
GCF_003640105.1	0.304868	0.195594	0.192283	0.307246	0.0397975	0.0351076	0.0273007	0.0463247	0.0355887	0.048804	-0.110731	0.00643813	-0.101957	0.0650371	-0.0216362	-0.169246	0.0707853	0.0327631	0.00642739	0.0305405	0.0231304	-0.0019669	0.0856607	-0.0245064	0.0127304	0.0679755	0.0505446	0.00699995	0.0311175	0.0103418	0.0475193	0.0493919	0.0395839	0.0345221	0.12728	0.103093	0.0966931	0.0899496	0.0400925	0.0637891	0.0687423	0.0707267	0.0567017	0.0615279	0.0674522	0.0577036	0.0808026	0.0764684	0.0719894
GCF_003640145.1	0.305143	0.196245	0.192231	0.306372	0.040006	0.0353925	0.0274383	0.0447952	0.0353946	0.0488552	-0.111262	0.00946315	-0.103303	0.0650432	-0.0236108	-0.167608	0.070395	0.0322575	0.00663876	0.0306323	0.0241363	-0.0015135	0.0863753	-0.0278402	0.0118756	0.0672667	0.0504509	0.00703402	0.0316153	0.0106335	0.046778	0.0491107	0.0401936	0.0352552	0.127538	0.10309	0.0967944	0.090051	0.0403931	0.0640936	0.0689842	0.0709648	0.0567296	0.0617257	0.0676923	0.0577819	0.0804838	0.0762341	0.0716729
GCF_003640155.1	0.301858	0.197381	0.193019	0.307546	0.0410947	0.0365664	0.0265833	0.0426552	0.0343658	0.0477411	-0.107217	0.0126418	-0.0964682	0.0625538	-0.0178951	-0.16135	0.0697587	0.0358466	0.00649097	0.0308726	0.0257376	-0.00205024	0.0882575	-0.0236017	0.0111295	0.0679769	0.0504648	0.00754065	0.031721	0.0114847	0.0466885	0.0494061	0.0403905	0.0351943	0.126284	0.101057	0.0944571	0.0876797	0.0396857	0.0639246	0.069093	0.0711078	0.0558396	0.0613356	0.0675365	0.0573814	0.0801113	0.0755959	0.070834
GCF_003939085.1	0.304625	0.194879	0.193615	0.306881	0.0400353	0.035297	0.0278354	0.0437291	0.0350738	0.0485278	-0.112531	0.0104973	-0.100375	0.0652583	-0.0175343	-0.161035	0.0700748	0.0340586	0.0062098	0.0317215	0.0215793	-0.00344812	0.0857961	-0.0197523	0.0160038	0.0680552	0.0521046	0.00732628	0.0320235	0.0110137	0.0472654	0.0490888	0.0398698	0.0352313	0.127146	0.103018	0.0966973	0.0901016	0.0398975	0.0636005	0.0681596	0.0704463	0.057216	0.0617758	0.0680366	0.0579176	0.0803647	0.0762303	0.0717311
GCF_006337345.1	0.304927	0.194575	0.195375	0.305123	0.0404238	0.0354057	0.0276451	0.0435869	0.0355488	0.0479737	-0.112206	0.0106686	-0.100814	0.0652977	-0.0174085	-0.161946	0.069793	0.0338298	0.0064947	0.0315874	0.0222996	-0.0024935	0.0872873	-0.0189238	0.0179475	0.0662528	0.0523561	0.00757432	0.0312993	0.0112392	0.0467179	0.0485863	0.0406328	0.0356913	0.127628	0.10338	0.0966044	0.089792	0.0397443	0.0634415	0.0684359	0.0706914	0.0572893	0.0624419	0.0687803	0.0586396	0.0802655	0.075664	0.0711071
GCF_006337625.1	0.304961	0.194582	0.195423	0.305034	0.0404522	0.0354336	0.0276197	0.0436365	0.0355255	0.0479438	-0.112027	0.0107837	-0.100911	0.0653099	-0.0176602	-0.161928	0.0697615	0.0338305	0.00649483	0.0316157	0.0223137	-0.00246619	0.087337	-0.0191877	0.0178555	0.0662461	0.0524094	0.00755791	0.0312575	0.011204	0.0467437	0.0485952	0.0406209	0.0356516	0.127672	0.1034	0.0966188	0.089801	0.0397339	0.0634405	0.0684524	0.0706976	0.0572965	0.0624711	0.0687909	0.0586511	0.0802597	0.0756503	0.0710999
GCF_006338045.1	0.304752	0.194209	0.193522	0.307518	0.0400465	0.0352693	0.0276983	0.0433747	0.0350823	0.048162	-0.112926	0.0112781	-0.0996425	0.0652325	-0.0167183	-0.160998	0.0704794	0.0341308	0.00616814	0.0318644	0.0209948	-0.0033501	0.0855735	-0.0202805	0.0165544	0.0682074	0.0524961	0.00727831	0.0319345	0.0109784	0.04754	0.04938	0.0396301	0.0349456	0.12723	0.103243	0.096914	0.0900547	0.0397437	0.0631101	0.0679239	0.0702048	0.0571065	0.0618369	0.0679817	0.0579499	0.0806718	0.0765621	0.0719324
GCF_006339065.1	0.306448	0.193961	0.195272	0.304319	0.0399304	0.035061	0.027366	0.0440644	0.0361201	0.0483211	-0.112693	0.0105367	-0.103309	0.0666157	-0.018056	-0.165541	0.0700032	0.0321906	0.00649283	0.0317609	0.0213087	-0.00253355	0.0864255	-0.0195697	0.0179146	0.0661419	0.0526864	0.00722707	0.0315395	0.010728	0.0469931	0.0486373	0.0403138	0.0355599	0.128221	0.104142	0.0976483	0.0911177	0.0399976	0.0635317	0.0684242	0.0706371	0.0579232	0.0627758	0.0689799	0.0586257	0.0803059	0.0759987	0.071396
GCF_008032975.1	0.305092	0.194748	0.196661	0.303437	0.0402844	0.0352049	0.0270389	0.0430289	0.0365813	0.0469544	-0.10222	0.0139804	-0.106806	0.0671881	-0.0198211	-0.156742	0.0694478	0.0322766	0.00756784	0.0316641	0.0231147	-0.000378264	0.0873968	-0.0249231	0.0178232	0.0643845	0.0527982	0.00661954	0.0308343	0.00951111	0.0482735	0.048649	0.0405511	0.0358297	0.127635	0.10366	0.0966103	0.0898356	0.0395269	0.0633262	0.0689033	0.0707326	0.0580311	0.0628228	0.0689231	0.0592517	0.0799173	0.0753011	0.0706731
GCF_008033055.1	0.305034	0.194374	0.194933	0.305599	0.0398605	0.0354293	0.0269211	0.043521	0.0351205	0.0482538	-0.111444	0.0109151	-0.10157	0.0658027	-0.0164247	-0.165123	0.0704009	0.034382	0.00648559	0.0316182	0.021392	-0.00269602	0.0860966	-0.0196679	0.0179199	0.0668622	0.0523696	0.00755824	0.0314399	0.0111907	0.0469229	0.0487214	0.0401275	0.0352642	0.127275	0.10298	0.0969479	0.0901562	0.0399485	0.0635213	0.0681901	0.0705338	0.0573922	0.0624599	0.0684748	0.0584358	0.0804364	0.0760912	0.0714398
GCF_011105755.1	0.304617	0.19498	0.194893	0.305339	0.0400788	0.0352224	0.0265868	0.0451655	0.0357612	0.0477919	-0.107173	0.0111387	-0.104381	0.0658095	-0.0215509	-0.165701	0.0704081	0.0315105	0.00681196	0.0313179	0.0235913	-0.00133527	0.0872256	-0.0277077	0.0134911	0.0661447	0.0508154	0.0068248	0.0303676	0.00974557	0.0479751	0.0487044	0.0399671	0.0351048	0.12734	0.103253	0.0961475	0.0895465	0.0397378	0.063222	0.0687688	0.0706563	0.0572524	0.0623479	0.0685305	0.0585297	0.0803426	0.0758469	0.0712188
GCF_011105765.1	0.306498	0.191545	0.197617	0.30218	0.0397643	0.034653	0.0275162	0.0444368	0.0384391	0.0472711	-0.114238	0.00975154	-0.11601	0.0685126	-0.0247304	-0.164621	0.07084	0.025966	0.00714627	0.0301182	0.0217883	-0.00104032	0.0871986	-0.0209525	0.0202997	0.0637865	0.0521459	0.00676501	0.0294747	0.00889252	0.0486357	0.0466974	0.0403455	0.0357492	0.128606	0.104551	0.0981194	0.0913621	0.0392245	0.0631237	0.0679735	0.0699627	0.0589335	0.0637037	0.0698914	0.0600094	0.0803914	0.0757804	0.071173
GCF_011105795.1	0.306295	0.191155	0.197076	0.305381	0.039321	0.0346885	0.026501	0.0445297	0.0371615	0.0469947	-0.108332	0.00972334	-0.114284	0.0685152	-0.0214583	-0.160283	0.0709904	0.0292883	0.00699569	0.0311237	0.0199103	-0.0015474	0.0857684	-0.0204347	0.0230837	0.0645811	0.0532056	0.00656967	0.0305161	0.00863062	0.0490534	0.047894	0.0399293	0.0354843	0.127794	0.103989	0.0978902	0.0912435	0.0392869	0.0626507	0.0676723	0.0697177	0.0586139	0.0632786	0.0691278	0.05918	0.0806276	0.0763997	0.0716261
GCF_011105805.1	0.304652	0.195395	0.195345	0.304607	0.0398151	0.0350851	0.026135	0.0447554	0.0371052	0.047896	-0.101579	0.00873297	-0.110539	0.0667332	-0.022155	-0.164394	0.0700082	0.0273755	0.00705297	0.0304555	0.0237923	0.000180876	0.087371	-0.0312248	0.0138676	0.0656601	0.049965	0.00667197	0.0295519	0.00964624	0.0479004	0.0473953	0.0402863	0.0355786	0.12723	0.102921	0.0962694	0.0898817	0.039835	0.0638614	0.0690242	0.0708706	0.0575803	0.0625013	0.0685256	0.0585192	0.0800116	0.0753635	0.0708241
GCF_011140335.1	0.305893	0.194227	0.194452	0.305418	0.0397895	0.0349037	0.0285189	0.044042	0.0357809	0.0486505	-0.116408	0.00901382	-0.107266	0.0661052	-0.0212597	-0.164663	0.0704177	0.0318744	0.00664742	0.0303152	0.0221915	-0.00147168	0.0863878	-0.0264124	0.0152574	0.0658417	0.0514942	0.00685527	0.0303385	0.00996618	0.0480376	0.0482043	0.0400716	0.0350427	0.12788	0.104015	0.0972411	0.090533	0.0399264	0.0633663	0.0682934	0.0705426	0.0574796	0.0623755	0.0685099	0.0585375	0.0806099	0.0761369	0.0718549
GCF_011140365.1	0.304671	0.19443	0.196694	0.304097	0.0404202	0.035354	0.0273518	0.0436381	0.0361336	0.0472896	-0.108247	0.0110077	-0.105368	0.0661319	-0.0200342	-0.158962	0.0696693	0.0320868	0.00710536	0.030605	0.0232205	-0.000721979	0.0878154	-0.0190685	0.0173285	0.0646693	0.0515453	0.00698057	0.0305259	0.0100221	0.0481355	0.0480332	0.0405393	0.0356987	0.127549	0.103306	0.0962791	0.0898366	0.0393993	0.0632913	0.0685075	0.0704542	0.0578836	0.0627747	0.0691092	0.0588552	0.0798717	0.075335	0.0708118
GCF_011140415.1	0.305414	0.194254	0.19562	0.304711	0.0401944	0.0352916	0.0274012	0.0431075	0.0368184	0.048271	-0.109909	0.00929154	-0.107369	0.0657392	-0.0193083	-0.159336	0.0699665	0.0300646	0.00646355	0.0311467	0.021689	-0.00188512	0.0865679	-0.0234949	0.0156999	0.0664891	0.0523261	0.00708299	0.0300297	0.00969828	0.0483633	0.0487303	0.0397009	0.0349681	0.127835	0.103501	0.0970687	0.0904104	0.0399486	0.0635308	0.0685157	0.0704241	0.0575188	0.0626514	0.0685599	0.0586787	0.0801139	0.0757344	0.0712749
GCF_011140425.1	0.307289	0.194812	0.195532	0.302054	0.0396466	0.035204	0.0262323	0.0443839	0.0367587	0.0484664	-0.10699	0.0102201	-0.108841	0.0674875	-0.0223551	-0.166003	0.0702916	0.0304365	0.00709658	0.0309295	0.0227751	-0.000878841	0.0862946	-0.0229716	0.0171678	0.0651156	0.0521248	0.00677637	0.0309699	0.0100236	0.0476761	0.048082	0.0399407	0.0353418	0.12863	0.104294	0.0981008	0.0914573	0.0404237	0.0640148	0.0688145	0.0711271	0.0582338	0.0633339	0.0691923	0.0590998	0.0801	0.0757451	0.0712802
GCF_011140435.1	0.307201	0.199076	0.190978	0.302705	0.0400365	0.0356195	0.0251756	0.0436708	0.0375703	0.0485785	-0.0997219	0.0158492	-0.107172	0.066088	-0.0282745	-0.17281	0.0704469	0.0292276	0.00754102	0.0296493	0.0272572	0.00148352	0.0867349	-0.0349783	0.00713068	0.0671111	0.0504179	0.00611341	0.0313133	0.00982571	0.0467177	0.0491047	0.0395191	0.0348677	0.128923	0.104226	0.0978001	0.0912891	0.0412224	0.0651513	0.0705465	0.0723005	0.056888	0.0620763	0.0676823	0.0578346	0.0801814	0.075762	0.0711862
GCF_011140475.1	0.305331	0.197207	0.19275	0.30465	0.0403935	0.0355868	0.0279549	0.0426169	0.0367332	0.0485605	-0.109241	0.0115928	-0.105286	0.0647233	-0.0207292	-0.162037	0.0701476	0.0300829	0.00692456	0.0307619	0.0249944	-0.000230391	0.0873261	-0.032953	0.0109474	0.0667725	0.0510377	0.00693201	0.0307979	0.0106213	0.0467999	0.0492952	0.0401266	0.0354345	0.127937	0.103243	0.0966824	0.0897166	0.0406191	0.0645019	0.0697494	0.0718751	0.056548	0.0617682	0.0676742	0.0578266	0.0802432	0.0758346	0.0712404
GCF_011140485.1	0.305344	0.193578	0.194905	0.306173	0.0397142	0.034948	0.0269547	0.0460517	0.0356114	0.0475181	-0.111944	0.011317	-0.105544	0.0671638	-0.0252309	-0.167557	0.0704921	0.0315991	0.0069295	0.0308885	0.0221128	-0.00132686	0.086231	-0.0218703	0.0169472	0.0658243	0.0507498	0.00660505	0.030623	0.00931721	0.0481046	0.0485115	0.04017	0.0352798	0.127481	0.103482	0.0969513	0.0906549	0.0392692	0.0632349	0.0681359	0.0699407	0.0580655	0.0625971	0.0687437	0.0584384	0.0805314	0.0760343	0.0715198
GCF_011140515.1	0.306865	0.194791	0.195529	0.302634	0.0397479	0.0351935	0.0267103	0.0421228	0.0375332	0.0484301	-0.108451	0.0113594	-0.110534	0.0672764	-0.0174603	-0.162506	0.0700065	0.0286281	0.0069899	0.0308042	0.0229481	-0.00081419	0.0868479	-0.0291065	0.0153632	0.0649597	0.0526276	0.00667184	0.0308902	0.00959967	0.0477071	0.0486443	0.0401928	0.0353396	0.128431	0.104106	0.0980677	0.0914119	0.0403934	0.0639638	0.0690035	0.070753	0.0579124	0.0630803	0.0687331	0.0589818	0.0801863	0.0757708	0.0711127
GCF_011140535.1	0.304412	0.199305	0.190306	0.305751	0.0401765	0.0357958	0.028241	0.044159	0.033436	0.0500262	-0.111071	0.0114467	-0.0987624	0.063528	-0.0203632	-0.167444	0.0700148	0.0364124	0.0065181	0.0304426	0.025931	-0.00133455	0.086243	-0.0285242	0.0050127	0.0689907	0.0495694	0.00719538	0.032113	0.0113419	0.0462686	0.0494004	0.0397689	0.0347045	0.127204	0.102864	0.0959692	0.089384	0.0410771	0.064627	0.0700667	0.0719683	0.0560016	0.0609842	0.0669846	0.0572388	0.080199	0.0760058	0.0714622
GCF_011140545.1	0.306554	0.198496	0.189851	0.305067	0.0399296	0.0353947	0.0272881	0.0456339	0.0359066	0.0491583	-0.111016	0.0120403	-0.103921	0.0654662	-0.0297839	-0.172989	0.070592	0.0308069	0.00719279	0.030002	0.026167	8.24247e-05	0.0858652	-0.0341826	0.00610883	0.0678369	0.0493079	0.00629744	0.0314058	0.00984259	0.0467943	0.0494231	0.0396393	0.0347324	0.128423	0.104001	0.0973765	0.0909304	0.0408849	0.0648624	0.0703907	0.0718577	0.0567268	0.0615718	0.0671761	0.0574062	0.0805319	0.0761311	0.0716257
GCF_011140555.1	0.303847	0.199286	0.19014	0.306634	0.0407018	0.0361976	0.0275082	0.041765	0.0355583	0.0484863	-0.105914	0.0151398	-0.100939	0.0634973	-0.0237774	-0.160454	0.0700912	0.0332446	0.00719844	0.0301014	0.0270342	9.70069e-07	0.0863939	-0.0339237	0.00523043	0.0686779	0.0513074	0.00666438	0.0311284	0.0104598	0.0473623	0.0497476	0.0395347	0.034431	0.127223	0.102338	0.0957538	0.0890695	0.0405706	0.0646946	0.0701546	0.0717345	0.0557666	0.060848	0.0666799	0.0571273	0.0803123	0.0759897	0.0712805
GCF_011140595.1	0.305055	0.195074	0.194056	0.305206	0.0394142	0.0352309	0.0273268	0.0445805	0.0348473	0.0492528	-0.113654	0.00851799	-0.104605	0.0661997	-0.0216158	-0.16535	0.0704246	0.0337653	0.00668827	0.0302505	0.0224388	-0.00157571	0.0859325	-0.0231875	0.0154222	0.0661485	0.051383	0.00704668	0.0308891	0.0108876	0.0475023	0.0489455	0.0402036	0.0350956	0.127079	0.102875	0.0964475	0.0902562	0.0401125	0.0637105	0.0688991	0.0706529	0.057496	0.0625884	0.0683874	0.058374	0.080554	0.0760711	0.0715104
GCF_011140615.1	0.305342	0.196405	0.192238	0.305928	0.0397967	0.0351001	0.0274084	0.0436615	0.0368632	0.0478801	-0.105132	0.011734	-0.107916	0.066286	-0.0255065	-0.161363	0.0707132	0.0299538	0.00723089	0.029891	0.0251736	-0.000101679	0.0861878	-0.0312198	0.0105946	0.067081	0.0517955	0.00606064	0.0307955	0.00887351	0.0482287	0.049175	0.0394237	0.03501	0.127574	0.103353	0.0968538	0.090149	0.0403047	0.0641036	0.069299	0.0710576	0.0571641	0.0616308	0.067396	0.0579403	0.0803179	0.0762703	0.0718132
GCF_011140625.1	0.306628	0.196322	0.192523	0.304409	0.0401623	0.03529	0.0275597	0.0445215	0.0369268	0.0482076	-0.104302	0.0116358	-0.108553	0.066172	-0.0262178	-0.163066	0.070265	0.0296899	0.00721904	0.0307007	0.0246332	-0.000189452	0.0859603	-0.0267956	0.0115116	0.0667202	0.0513528	0.00632947	0.0307077	0.00947643	0.0480732	0.0493632	0.0395466	0.0349396	0.128667	0.104385	0.0979617	0.0910333	0.0403392	0.0641328	0.0693133	0.071338	0.0572651	0.0619739	0.0679467	0.0581266	0.0803926	0.0761725	0.0714416
GCF_011140655.1	0.304283	0.195436	0.19278	0.307293	0.0395456	0.0349845	0.0274565	0.0460967	0.0354674	0.0480199	-0.110262	0.0116834	-0.103313	0.0662174	-0.0273071	-0.166249	0.070783	0.0322039	0.00673913	0.0305711	0.0236729	-0.000913697	0.0863436	-0.0288951	0.0126	0.0673671	0.0504978	0.00646594	0.0315344	0.00956248	0.0477051	0.0488913	0.0398351	0.0352637	0.126789	0.102897	0.0965162	0.0899159	0.0398813	0.0633319	0.0683796	0.0705814	0.057329	0.0618689	0.0677196	0.0576449	0.0803505	0.076252	0.071732
GCF_011140665.1	0.306654	0.195271	0.192411	0.305664	0.0395833	0.0348909	0.0276012	0.0456775	0.0356635	0.048723	-0.111262	0.00951229	-0.106038	0.066459	-0.0268434	-0.168261	0.0707995	0.0302833	0.00695852	0.03051	0.0236691	-0.000959658	0.0856955	-0.0277208	0.0131149	0.0662396	0.0507044	0.00654813	0.0312832	0.00996603	0.0474095	0.0492398	0.0400287	0.0351619	0.128205	0.104214	0.097659	0.0908578	0.0402292	0.0638853	0.0688964	0.0711771	0.0574633	0.0620324	0.0681822	0.0580833	0.080753	0.076521	0.0719158
GCF_011140675.1	0.30419	0.195744	0.194681	0.305384	0.0402607	0.0357174	0.0277723	0.0431601	0.0354879	0.0477965	-0.108675	0.00972963	-0.103055	0.0655872	-0.0215999	-0.161225	0.06993	0.0320064	0.00664096	0.0304316	0.02353	-0.00141479	0.0869578	-0.0240716	0.0123378	0.067514	0.0517916	0.00692431	0.0305792	0.0096559	0.047942	0.0485242	0.039608	0.0346035	0.127147	0.10252	0.0960466	0.0892868	0.0398471	0.063469	0.0688799	0.070594	0.0572483	0.0625713	0.0681465	0.0585745	0.0799458	0.0756238	0.071108
GCF_011140715.1	0.307298	0.193906	0.193678	0.305117	0.0393464	0.0347242	0.0270101	0.0465156	0.0368875	0.0488502	-0.114876	0.00764763	-0.112101	0.0669174	-0.0260302	-0.173814	0.0710285	0.029079	0.00650393	0.0301096	0.0218968	-0.00123059	0.0862259	-0.0298837	0.0167005	0.0659523	0.0507061	0.00677133	0.0309585	0.0101508	0.047162	0.0482822	0.0400917	0.0351931	0.128555	0.104376	0.0980837	0.0915269	0.0404254	0.0639434	0.0688373	0.0704761	0.0575668	0.0625485	0.0682806	0.0585678	0.0807557	0.0764365	0.0721045
GCF_011140735.1	0.30738	0.196533	0.19298	0.303107	0.0392459	0.0340795	0.0290494	0.0441693	0.0385021	0.049278	-0.112312	0.0112228	-0.116325	0.0674206	-0.0262436	-0.166835	0.0703856	0.026805	0.00740926	0.0297644	0.024649	0.000835087	0.0861904	-0.0321472	0.0116849	0.0650387	0.0507943	0.00638849	0.0313717	0.00951958	0.0468631	0.0482549	0.0404617	0.0360561	0.12845	0.104609	0.0984613	0.0916548	0.0408813	0.0647246	0.069789	0.0715398	0.0576559	0.0620654	0.0678872	0.0582411	0.0803959	0.0759854	0.0712473
GCF_011140745.1	0.306362	0.195915	0.195676	0.301979	0.040416	0.0354806	0.0281056	0.0437707	0.0361696	0.048373	-0.112241	0.0103178	-0.10493	0.0661062	-0.0209514	-0.163968	0.0693881	0.0318433	0.00698096	0.0303627	0.0239192	-0.000664844	0.0874268	-0.0212089	0.0148744	0.0654812	0.0511368	0.00698947	0.0307879	0.00988416	0.0475693	0.0482637	0.0401618	0.0353751	0.128611	0.104092	0.0975472	0.0910864	0.0400745	0.0639964	0.0690894	0.0708676	0.0579096	0.0630398	0.069141	0.0592384	0.0797846	0.0752506	0.0706018
GCF_011140755.1	0.304129	0.193079	0.197023	0.305482	0.0403287	0.0354192	0.027115	0.0437127	0.0364533	0.0467901	-0.104952	0.00786493	-0.105411	0.0662306	-0.0188115	-0.155023	0.0701644	0.0314755	0.00680448	0.0311908	0.0211767	-0.0014193	0.0866587	-0.0188402	0.0189963	0.0660621	0.0530227	0.00720982	0.0305687	0.00983475	0.0487339	0.0485113	0.0398077	0.0350675	0.127145	0.102669	0.0961278	0.089588	0.0391533	0.0629019	0.0681939	0.0699355	0.0577409	0.0628365	0.068747	0.058977	0.0801796	0.0758117	0.0711518
GCF_011140795.1	0.305237	0.198417	0.192302	0.304012	0.040322	0.0353323	0.0284394	0.0415918	0.0373162	0.0479998	-0.105354	0.016584	-0.107969	0.0651927	-0.0217328	-0.163283	0.070343	0.0305274	0.00744923	0.0304313	0.027308	0.000613134	0.0878377	-0.0317798	0.00761728	0.0663692	0.0512681	0.00643943	0.0314495	0.0100387	0.0468104	0.0490574	0.0400826	0.0354825	0.127818	0.103363	0.0966677	0.0899625	0.0404031	0.0644867	0.0699293	0.0722644	0.0570219	0.0618772	0.0677358	0.0577053	0.0800064	0.075524	0.0709196
GCF_011140805.1	0.307495	0.192261	0.196413	0.303801	0.0398327	0.0349936	0.0279371	0.0453536	0.0366273	0.0474846	-0.116852	0.00854462	-0.111739	0.0680168	-0.02777	-0.167199	0.0703969	0.029858	0.00668013	0.0302507	0.0212805	-0.00186995	0.0868038	-0.0256228	0.0171405	0.0649868	0.0525771	0.00652062	0.0294229	0.00873777	0.0484412	0.0478126	0.0399452	0.035085	0.128983	0.104903	0.0982031	0.091462	0.0395353	0.0628699	0.0683729	0.0702818	0.0584131	0.0635988	0.069295	0.0595724	0.080568	0.0761258	0.0716257
GCF_011140825.1	0.306451	0.191854	0.198302	0.303324	0.0389624	0.0341316	0.0274908	0.0449347	0.0373169	0.0482053	-0.117227	0.00741788	-0.112992	0.0684426	-0.0186314	-0.164618	0.0706159	0.0288469	0.00671811	0.0304203	0.0201043	-0.00109153	0.0868482	-0.0231402	0.0224845	0.0635433	0.0521842	0.00703225	0.0303962	0.00947148	0.0478759	0.0474327	0.0406024	0.0357665	0.127623	0.103809	0.0978784	0.0911165	0.039752	0.0632972	0.0679116	0.069861	0.0587786	0.0635833	0.0696728	0.0597128	0.0803181	0.0757811	0.0710088
GCF_011140845.1	0.302522	0.196911	0.19351	0.307055	0.0403501	0.0354551	0.0277682	0.0427909	0.0358052	0.046851	-0.101069	0.0145227	-0.102143	0.0651289	-0.0219191	-0.157605	0.0702364	0.0327941	0.00743904	0.0308941	0.0261036	0.000104147	0.0875234	-0.0273037	0.0117649	0.066631	0.0513679	0.00643652	0.0311479	0.00970092	0.0481433	0.0489032	0.0400696	0.0352232	0.126167	0.101924	0.0947032	0.0883189	0.0393889	0.063416	0.0688988	0.0707239	0.0568606	0.0615148	0.0678054	0.0578979	0.0801085	0.0756708	0.0711233
GCF_011140875.1	0.305636	0.194163	0.195946	0.304235	0.0405525	0.0355093	0.0272675	0.0441418	0.0361407	0.0472788	-0.110101	0.0103861	-0.106844	0.0659237	-0.0197721	-0.162744	0.0699993	0.0309966	0.00687505	0.030533	0.0238682	-0.00125817	0.0881326	-0.0215629	0.0178286	0.0648676	0.0514461	0.0069825	0.0310977	0.010163	0.0474293	0.0485852	0.0406349	0.0356544	0.128277	0.103782	0.0968092	0.0903584	0.039284	0.0633947	0.0685616	0.0704669	0.0578885	0.0628709	0.0691397	0.0589935	0.0801948	0.0755981	0.0711332
GCF_011140895.1	0.305319	0.193674	0.195392	0.305515	0.0395956	0.0348634	0.0276609	0.0444724	0.0362303	0.0486578	-0.117311	0.00750474	-0.105172	0.0662046	-0.0208841	-0.163455	0.0705253	0.0311817	0.0061282	0.0308119	0.0208283	-0.00259333	0.0860557	-0.0223088	0.0152749	0.0670508	0.0522287	0.00725442	0.0298769	0.0102598	0.0479079	0.0481198	0.0396204	0.0348871	0.127366	0.103387	0.0971653	0.0905533	0.0401978	0.0633723	0.0683001	0.0702418	0.0575128	0.062576	0.0683077	0.0585416	0.0802731	0.0760129	0.071574
GCF_011140915.1	0.305598	0.195415	0.192841	0.305959	0.039745	0.0351635	0.025712	0.0453629	0.0363377	0.0478394	-0.10744	0.0127626	-0.106922	0.0658888	-0.0257106	-0.167747	0.0714697	0.0320374	0.00702537	0.030493	0.0233588	-0.000876153	0.085748	-0.0260238	0.0133619	0.0672293	0.0507068	0.00672322	0.0312173	0.00962163	0.0477425	0.0486621	0.0392852	0.0349382	0.127681	0.103661	0.0969438	0.0905318	0.0399851	0.063815	0.0688209	0.07084	0.0572767	0.0618489	0.0681703	0.0581051	0.0807103	0.0763196	0.0717061
GCF_011140925.1	0.304745	0.193612	0.194771	0.306597	0.0395429	0.0351341	0.0263775	0.0449126	0.0353117	0.0482659	-0.109598	0.00887537	-0.104556	0.0662554	-0.0184866	-0.163807	0.0707221	0.0335282	0.00652241	0.0314513	0.02082	-0.00214267	0.0852226	-0.021339	0.0177337	0.0669702	0.0522921	0.00715396	0.0310478	0.0102498	0.048251	0.0490848	0.039638	0.0347088	0.126963	0.102859	0.0968068	0.0901001	0.0397854	0.0633329	0.067923	0.0702037	0.0576019	0.0622937	0.0684077	0.0583226	0.080474	0.0763354	0.0716799
GCF_011140935.1	0.305428	0.194434	0.195073	0.304619	0.0398991	0.0352629	0.0265171	0.0445966	0.0356498	0.048762	-0.111108	0.00982503	-0.105151	0.0658812	-0.020059	-0.163551	0.0701643	0.0328243	0.0064161	0.0309211	0.0218176	-0.00232236	0.0862612	-0.0215341	0.0155483	0.0664708	0.0517527	0.00749012	0.0303968	0.0110701	0.0471984	0.0486381	0.0401839	0.0353111	0.127665	0.103396	0.0971661	0.0903079	0.0403392	0.0637847	0.0686367	0.0706065	0.0572957	0.0624203	0.0684651	0.0587509	0.0802607	0.0759598	0.0712948
GCF_011140955.1	0.307504	0.188202	0.199951	0.304313	0.0392629	0.0342841	0.0271889	0.0459827	0.038259	0.0467866	-0.113471	0.00537761	-0.117814	0.0693928	-0.0228105	-0.165166	0.071028	0.0256063	0.00664447	0.0323181	0.017094	-0.00199877	0.0859577	-0.0158143	0.0277108	0.0632086	0.0534342	0.00703748	0.0294915	0.00872255	0.0491577	0.0470559	0.0402534	0.0355842	0.128623	0.104772	0.0986207	0.0919441	0.0387955	0.0621474	0.0668777	0.0691947	0.05953	0.0641626	0.0701581	0.0600881	0.080569	0.0764342	0.071851
GCF_011140995.1	0.304092	0.197437	0.191165	0.307157	0.0400764	0.0357653	0.0275888	0.0421521	0.0350941	0.049762	-0.1135	0.0108565	-0.100557	0.0634443	-0.017872	-0.160996	0.0704068	0.0331674	0.00619232	0.0305647	0.0237911	-0.00195846	0.0856509	-0.0262709	0.0075539	0.0690508	0.0512506	0.00745223	0.0316607	0.011207	0.046918	0.0494745	0.0395425	0.0345297	0.126963	0.10259	0.0963465	0.0893871	0.0407126	0.0640784	0.0693003	0.0711396	0.0559501	0.0612153	0.0667695	0.0571841	0.0805141	0.0762559	0.0717255
GCF_011141015.1	0.306377	0.194473	0.195811	0.303245	0.0394904	0.0349406	0.0256725	0.0444281	0.0366127	0.0489153	-0.110269	0.0100938	-0.107532	0.0667604	-0.0176192	-0.168745	0.0703388	0.0310544	0.00645485	0.0307272	0.0220518	-0.0014685	0.0868395	-0.0238986	0.0163087	0.0656691	0.0511967	0.00739969	0.0302803	0.0108209	0.0466058	0.0479846	0.0404005	0.0357152	0.127938	0.103907	0.0978139	0.0910583	0.0406142	0.063894	0.068666	0.0706465	0.0577424	0.0629444	0.0686898	0.0589749	0.0801094	0.0756565	0.0712321
GCF_011141035.1	0.304832	0.198178	0.190209	0.306603	0.0402276	0.0353354	0.0282615	0.044293	0.0358872	0.0486047	-0.106706	0.0141651	-0.101637	0.0646193	-0.0276142	-0.164835	0.0704763	0.0320927	0.00696214	0.0304471	0.0261821	-0.000544409	0.086114	-0.0302596	0.00649461	0.0685753	0.0506796	0.00638705	0.0311697	0.00992468	0.0473842	0.0499008	0.0394187	0.0349435	0.127522	0.103355	0.0965548	0.089733	0.0405317	0.0640761	0.0695916	0.0716039	0.0563095	0.0610412	0.0669773	0.0572024	0.0805223	0.0764109	0.071758
GCF_011141045.1	0.305448	0.192894	0.197242	0.304182	0.0395103	0.0349044	0.0267963	0.0435445	0.0369428	0.0479357	-0.109221	0.0116103	-0.110474	0.0672592	-0.0183074	-0.16293	0.0704157	0.0308611	0.00666076	0.0318927	0.0216001	-0.0019173	0.0876637	-0.0238194	0.0198613	0.0641655	0.0532429	0.00708434	0.0303392	0.00995073	0.0473781	0.0482813	0.0408192	0.0359973	0.127368	0.103251	0.0968722	0.0903407	0.0397236	0.0631539	0.0684979	0.0702254	0.0582414	0.063285	0.0689801	0.0591814	0.0801878	0.0758318	0.0711713
GCF_011141055.1	0.304207	0.1977	0.191455	0.306625	0.0404395	0.0355922	0.0275652	0.0431151	0.0355803	0.0481143	-0.107335	0.0143423	-0.102673	0.0644547	-0.0238267	-0.165162	0.07019	0.0330315	0.00719829	0.0302972	0.0267401	-0.000263461	0.0874588	-0.0300185	0.00947781	0.0668074	0.0503281	0.00651936	0.0312019	0.0102182	0.0470249	0.0496927	0.0404006	0.0354229	0.127306	0.102851	0.0959427	0.08923	0.039964	0.0638943	0.0694108	0.0713177	0.0564941	0.0614748	0.0675293	0.0574463	0.0804498	0.075988	0.0713254
GCF_011141095.1	0.30501	0.198125	0.192068	0.304677	0.0403344	0.0358377	0.026119	0.0433957	0.0357028	0.0488659	-0.105069	0.0130608	-0.101426	0.0643718	-0.0216336	-0.166448	0.0701986	0.0331092	0.00685127	0.0307392	0.025429	-0.000560207	0.0865212	-0.0302328	0.0083028	0.0679219	0.0504994	0.00715323	0.0307725	0.0113035	0.0467125	0.0488607	0.0396844	0.0348518	0.127702	0.103172	0.0964329	0.0897369	0.0407491	0.0643738	0.0695718	0.0715994	0.0563216	0.0618212	0.0677757	0.0578468	0.0802744	0.0756825	0.0712725
GCF_011141115.1	0.305688	0.195762	0.193303	0.304943	0.0396359	0.0351648	0.0270365	0.0450312	0.0353766	0.0486665	-0.107793	0.0109692	-0.107038	0.0661926	-0.0233349	-0.166516	0.0706113	0.0330336	0.0068521	0.0306638	0.0238553	-0.00140572	0.0862456	-0.0234827	0.0131114	0.0665734	0.0508278	0.00687369	0.0312308	0.0103756	0.046976	0.0490532	0.0400811	0.0353294	0.127663	0.103578	0.0970452	0.0903304	0.0402449	0.0638392	0.068978	0.07112	0.0574612	0.0621741	0.0682592	0.0582737	0.0804078	0.0761855	0.0714981
GCF_011141135.1	0.30353	0.195516	0.194719	0.306142	0.0400777	0.0354105	0.0262573	0.0434805	0.0359711	0.0469225	-0.101175	0.0136083	-0.103181	0.066058	-0.0220242	-0.157387	0.0704245	0.0320644	0.00741817	0.0306808	0.023837	0.000381374	0.08646	-0.0284838	0.015546	0.0663643	0.051763	0.00644768	0.0309492	0.00888119	0.0490075	0.0488895	0.0395384	0.0350645	0.126553	0.102404	0.0954712	0.0889982	0.03951	0.0633931	0.0687068	0.070611	0.0572741	0.0619881	0.0681117	0.058163	0.0802228	0.0757734	0.0712696
GCF_011141145.1	0.306159	0.194322	0.194836	0.304463	0.0400081	0.0351661	0.0272783	0.0454559	0.0352885	0.0479935	-0.10932	0.00963061	-0.105539	0.0663478	-0.0241294	-0.163953	0.0704907	0.0325896	0.00684433	0.0307628	0.0226004	-0.00140604	0.0857646	-0.0150634	0.0161575	0.0664426	0.0511147	0.00692068	0.0309497	0.00958803	0.0483085	0.0487968	0.0394865	0.0349754	0.128199	0.104196	0.0975258	0.0908165	0.0395979	0.0632724	0.0683857	0.0705298	0.0580128	0.0626359	0.0689401	0.0588163	0.0804199	0.0761277	0.0713835
GCF_011174935.1	0.303502	0.190803	0.198955	0.306446	0.0393282	0.0346977	0.0270227	0.0440285	0.0370367	0.0466311	-0.112948	0.00982738	-0.110061	0.0677154	-0.0189765	-0.158573	0.0709357	0.0300123	0.00653447	0.0309464	0.0194302	-0.00202935	0.0870008	-0.0220959	0.0218855	0.0648914	0.0526952	0.00696429	0.0300616	0.00873787	0.0492332	0.0478894	0.0400006	0.0351342	0.126103	0.102265	0.0960583	0.0895432	0.0386839	0.0622215	0.0668363	0.0690188	0.0582914	0.0631828	0.0691868	0.0592744	0.0805048	0.0759074	0.0714924
GCF_011174975.1	0.303706	0.196444	0.192376	0.307144	0.0406995	0.0362858	0.0257457	0.0431462	0.0343059	0.0480815	-0.104105	0.0122193	-0.100483	0.0634239	-0.0221818	-0.15877	0.0706142	0.0346773	0.00661168	0.0308686	0.0245734	-0.00174822	0.086377	-0.0248481	0.00937569	0.0683489	0.0506808	0.00728023	0.0312191	0.0107517	0.0478582	0.0494231	0.039343	0.034138	0.1272	0.102794	0.0958844	0.0892519	0.0397065	0.0636397	0.0690282	0.0708161	0.0563769	0.0614089	0.0673516	0.0576639	0.0805273	0.0759711	0.0715527
GCF_011174985.1	0.304798	0.192618	0.196808	0.305658	0.0406237	0.0356503	0.0269048	0.0454069	0.0352632	0.0466936	-0.111254	0.00959888	-0.102238	0.06598	-0.021815	-0.162573	0.0700534	0.0336187	0.0064834	0.0312662	0.0222194	-0.00316007	0.0880133	-0.0180838	0.0199853	0.0654538	0.0516243	0.00724085	0.0307835	0.0104966	0.0475582	0.0481331	0.0406504	0.036079	0.127765	0.103327	0.096488	0.089814	0.0387431	0.0627066	0.0675661	0.0697919	0.0579169	0.0628287	0.0693164	0.0590713	0.0804092	0.0759715	0.071461
GCF_011175015.1	0.306613	0.192443	0.19702	0.303554	0.0393882	0.0345143	0.0270908	0.0453149	0.0383182	0.047603	-0.11103	0.00909277	-0.111265	0.0682625	-0.0208303	-0.168722	0.0707139	0.0280615	0.00697287	0.0312375	0.0218324	-0.00111319	0.0868305	-0.0215452	0.0201026	0.0639837	0.0528897	0.00690756	0.0309071	0.00957071	0.0475967	0.0479334	0.0405993	0.0358574	0.128111	0.104048	0.097937	0.0912868	0.0398607	0.0632976	0.0682028	0.0700172	0.0583063	0.0635557	0.0692669	0.0594994	0.0804572	0.075832	0.0713225
GCF_011175035.1	0.305872	0.1902	0.199143	0.304464	0.0399479	0.0353783	0.0257591	0.046144	0.0355988	0.0466348	-0.10941	0.00783919	-0.10756	0.0677739	-0.0206041	-0.165924	0.0704831	0.0329915	0.00659038	0.0328289	0.0185481	-0.00280851	0.0865089	-0.018478	0.0242814	0.064513	0.0528546	0.00732641	0.0298622	0.00937998	0.0488858	0.0477586	0.0401064	0.035152	0.128015	0.103799	0.0974024	0.0908343	0.0388423	0.0622438	0.0672478	0.0694435	0.0587271	0.0638806	0.069945	0.0598074	0.080383	0.0760449	0.0713743
GCF_011175045.1	0.303324	0.193237	0.197706	0.305733	0.0401379	0.0350691	0.0276383	0.0437231	0.0356689	0.047302	-0.110948	0.0111568	-0.104472	0.0659266	-0.0177125	-0.159372	0.0697812	0.0339195	0.00652924	0.0312891	0.0218332	-0.00245091	0.0881335	-0.0168365	0.0197841	0.064965	0.0520355	0.00748272	0.0307465	0.0105704	0.0475433	0.0477454	0.0409384	0.0362312	0.126458	0.102426	0.0955933	0.0890774	0.0390851	0.0627573	0.0677735	0.0698682	0.0578624	0.0627125	0.0691802	0.0589411	0.0799182	0.0754252	0.0707706
GCF_011175075.1	0.307247	0.196272	0.194027	0.302408	0.040291	0.0354179	0.0272173	0.0434397	0.0372868	0.0481543	-0.107839	0.0129805	-0.107781	0.0665095	-0.0205907	-0.170106	0.0699231	0.0308833	0.00747127	0.0305587	0.0246972	0.000364245	0.086932	-0.0323937	0.0140803	0.0651093	0.0519951	0.00691046	0.0310865	0.0106116	0.0465307	0.0483118	0.0406157	0.0356807	0.129039	0.104559	0.0980561	0.0912726	0.0405913	0.0641527	0.0695186	0.0714201	0.0572868	0.0629488	0.0685292	0.058864	0.0803469	0.0756024	0.071159
GCF_011175085.1	0.304932	0.196872	0.193282	0.304677	0.0407705	0.0356885	0.0277317	0.0422247	0.0371228	0.0474208	-0.104858	0.0157777	-0.10464	0.0652949	-0.0223204	-0.160591	0.0697956	0.0302706	0.00730244	0.031529	0.0259883	-0.000396894	0.0879107	-0.0322294	0.00950343	0.0660966	0.0519378	0.00657647	0.0310015	0.0102561	0.0472298	0.0489039	0.0404434	0.0357926	0.127999	0.103523	0.0963398	0.0896448	0.0400621	0.0638029	0.0695787	0.0715315	0.0568202	0.0619786	0.0678921	0.0581263	0.0801235	0.0756992	0.0711931
GCF_011175115.1	0.306362	0.197144	0.191575	0.304261	0.0402065	0.0355359	0.0267737	0.0435817	0.0367401	0.0485092	-0.106057	0.0137737	-0.10554	0.0655796	-0.0218451	-0.167479	0.0705636	0.0320942	0.00731013	0.0312124	0.0254736	-0.000210599	0.0862505	-0.0333901	0.0105441	0.0667512	0.0511945	0.00661199	0.0317006	0.0104596	0.0470025	0.0495241	0.0399318	0.0349408	0.128502	0.104173	0.0974726	0.0908238	0.0406616	0.0644281	0.0696973	0.0716635	0.0567729	0.0619172	0.0677221	0.0580149	0.0806279	0.0760445	0.0716718
GCF_011175135.1	0.303078	0.199	0.192056	0.305622	0.041097	0.03635	0.0265705	0.042276	0.0354074	0.0474583	-0.0998939	0.0162753	-0.0993741	0.0634647	-0.0204575	-0.160907	0.0698657	0.0349482	0.00747811	0.0305579	0.0276693	0.000561217	0.0878493	-0.0321714	0.00833259	0.0673288	0.0507706	0.00684282	0.0310847	0.0106696	0.0471778	0.0496399	0.0400808	0.0351481	0.127033	0.102186	0.0950703	0.0883862	0.0400799	0.0641359	0.0698261	0.0718356	0.0558851	0.0614156	0.0674999	0.0576862	0.0801547	0.075413	0.0707532
GCF_011175145.1	0.30549	0.1912	0.200458	0.302672	0.0399915	0.0347342	0.0265507	0.044239	0.0380145	0.0462838	-0.104981	0.0108245	-0.113033	0.0686607	-0.0171025	-0.161741	0.0696091	0.0303001	0.00706193	0.0314705	0.0210352	-0.00150122	0.0884592	-0.018247	0.0264297	0.062633	0.0535102	0.00700289	0.0304145	0.00925371	0.0480851	0.0468726	0.0411958	0.0366698	0.127726	0.10359	0.0971489	0.0904314	0.038938	0.0627731	0.0673454	0.0695826	0.0589745	0.0640139	0.0703423	0.0602499	0.0799076	0.075171	0.070713
GCF_011175195.1	0.303269	0.198887	0.189954	0.30789	0.0405764	0.0359335	0.0267138	0.0427363	0.0354401	0.0478658	-0.101017	0.0153627	-0.0984914	0.0636964	-0.0238826	-0.160611	0.0704932	0.0333186	0.00737033	0.0306992	0.0271958	0.000231497	0.0861373	-0.0322512	0.00517706	0.068627	0.0502392	0.00642178	0.0314916	0.0101841	0.0479098	0.0497542	0.0393802	0.0345787	0.126792	0.10247	0.0953922	0.0887582	0.0401858	0.0640358	0.0697715	0.0714644	0.0558554	0.0607336	0.0665305	0.0569478	0.0804348	0.0760243	0.0715645
GCF_011175215.1	0.304558	0.193187	0.195892	0.30636	0.0398448	0.0353777	0.0262381	0.0445533	0.0355534	0.0476678	-0.1073	0.00931793	-0.104694	0.0658684	-0.019315	-0.161194	0.0708103	0.0332058	0.00643677	0.0316557	0.0209036	-0.00250201	0.0861316	-0.0182521	0.0191687	0.0665618	0.0522851	0.00748971	0.030797	0.0103326	0.0478882	0.0488099	0.0398163	0.0347367	0.127036	0.102835	0.0964002	0.0898852	0.0394298	0.0631412	0.0678577	0.0699809	0.0574656	0.0625168	0.0686959	0.0586119	0.0806255	0.0760635	0.0715995
GCF_011175225.1	0.303387	0.194522	0.19312	0.308937	0.0402888	0.0356121	0.0270371	0.0436582	0.0346854	0.0472321	-0.107738	0.0122319	-0.0990065	0.0648618	-0.0219799	-0.157795	0.0706943	0.0340865	0.00676345	0.031239	0.0227086	-0.00183295	0.0857155	-0.0229216	0.0153194	0.0677589	0.05186	0.00678175	0.0315079	0.00963382	0.0488312	0.0493545	0.0394679	0.0347557	0.126623	0.102549	0.0956278	0.0889447	0.0392077	0.062774	0.0681086	0.0699231	0.0568258	0.0616267	0.0676827	0.0580639	0.0807412	0.0764425	0.0719683
GCF_011175235.1	0.305722	0.192351	0.196291	0.305558	0.0393746	0.0345052	0.0273894	0.0445386	0.037029	0.0477729	-0.111311	0.0102147	-0.10913	0.0676438	-0.018045	-0.164108	0.070572	0.0305598	0.00678289	0.0312091	0.0212583	-0.00183719	0.0864397	-0.0205997	0.020988	0.0646393	0.0528481	0.00692292	0.0314755	0.00992737	0.047714	0.0481563	0.04068	0.0361094	0.127457	0.103701	0.0972296	0.0908268	0.0392997	0.0629946	0.067853	0.0697607	0.0583869	0.0627964	0.0690636	0.0589402	0.0806038	0.0762564	0.0716
GCF_011175275.1	0.304304	0.199874	0.190188	0.305634	0.0406444	0.0358571	0.0266734	0.0436949	0.0356634	0.0482826	-0.0990245	0.01628	-0.101875	0.0639416	-0.0260929	-0.165643	0.0701315	0.0342685	0.00750302	0.0303562	0.0277805	0.000305959	0.0867927	-0.0326564	0.00598697	0.0680302	0.0501556	0.00656258	0.0317297	0.0105483	0.0468726	0.0496611	0.0397483	0.0348974	0.127459	0.102914	0.0957974	0.0891175	0.0406798	0.0647893	0.0702007	0.0722581	0.0559747	0.0610317	0.067182	0.0572692	0.080191	0.0755703	0.071125
GCF_011175295.1	0.303178	0.200055	0.188854	0.30789	0.040404	0.0358486	0.0271358	0.0436484	0.0346815	0.0490016	-0.10335	0.012091	-0.0964375	0.0627204	-0.0235005	-0.163369	0.070675	0.0351223	0.00671442	0.0308498	0.0269447	-0.00116399	0.0856943	-0.0308427	0.00266278	0.0706414	0.0494593	0.00696726	0.031463	0.0110643	0.0469235	0.0500363	0.0389093	0.0340179	0.126588	0.102249	0.0953149	0.0884249	0.0407595	0.0646039	0.0700074	0.0718688	0.0552465	0.0602317	0.0663577	0.0567326	0.0805949	0.0761071	0.0715107
GCF_011175315.1	0.304596	0.199764	0.19037	0.30527	0.0409375	0.0360057	0.0268844	0.0428026	0.0357954	0.0483969	-0.103529	0.0155772	-0.0984322	0.0633857	-0.0202179	-0.166418	0.0700008	0.0340028	0.00719129	0.0301187	0.0275114	0.00029531	0.086739	-0.0321269	0.00592372	0.068729	0.0503179	0.00697104	0.0316516	0.0112553	0.0464894	0.0494458	0.0396393	0.0348269	0.12783	0.103236	0.0961294	0.0893298	0.0407475	0.0646756	0.0701053	0.0720781	0.0558081	0.0611272	0.067167	0.057448	0.0802093	0.0755552	0.0711904
GCF_011175325.1	0.304395	0.1904	0.198382	0.306574	0.0401084	0.035479	0.0263539	0.0439378	0.0351538	0.0470355	-0.111968	0.00767714	-0.104872	0.0665652	-0.0153985	-0.157908	0.0702083	0.0342103	0.00617738	0.0318681	0.0184063	-0.00372337	0.0860204	-0.0123741	0.0252184	0.0658656	0.0530222	0.00757596	0.0307211	0.010058	0.0489816	0.0482171	0.0399867	0.0351823	0.127095	0.102887	0.096624	0.0898697	0.0386844	0.0622722	0.0669385	0.0689698	0.0581709	0.0632382	0.0693558	0.0595501	0.0805209	0.0760745	0.0715504
GCF_011175335.1	0.302782	0.198374	0.190581	0.308227	0.0408916	0.0364803	0.0274909	0.0425342	0.03328	0.0484744	-0.107847	0.0126899	-0.0959965	0.0622333	-0.0218483	-0.158947	0.0704002	0.0365125	0.00650757	0.0309873	0.0255703	-0.00169654	0.0860876	-0.0256881	0.00491301	0.0700379	0.050068	0.00737277	0.0308508	0.0112194	0.0473836	0.0496565	0.0391316	0.0339973	0.126679	0.102136	0.0950203	0.0882687	0.0401978	0.0637887	0.0695564	0.071442	0.0554883	0.0608322	0.0667147	0.0570355	0.0804246	0.0760307	0.0714943
GCF_011175375.1	0.306216	0.195689	0.193212	0.304884	0.0401984	0.0355888	0.0263293	0.0429896	0.0365107	0.0482603	-0.107295	0.0128742	-0.104371	0.06547	-0.0177251	-0.16644	0.0705101	0.0317133	0.00671397	0.0313099	0.0234873	-0.00136077	0.0862161	-0.0278446	0.0121014	0.0671726	0.0520112	0.00713158	0.031345	0.0109082	0.0469205	0.0490542	0.0397767	0.0348485	0.128333	0.103999	0.0975334	0.0907456	0.0401892	0.0638236	0.0690529	0.0711499	0.0570893	0.0622762	0.067928	0.0582718	0.0806028	0.0761145	0.071699
GCF_014496045.1	0.305022	0.194706	0.193527	0.306745	0.0402836	0.0355462	0.026847	0.0434441	0.0356536	0.0474832	-0.113642	0.0126267	-0.101667	0.0654857	-0.0208734	-0.162281	0.0705857	0.0335572	0.00656586	0.0311105	0.0233023	-0.00219702	0.0866092	-0.0231358	0.0147109	0.0673867	0.051699	0.00685006	0.0320313	0.0101036	0.047532	0.0491624	0.0398041	0.0349027	0.127612	0.103341	0.0965622	0.0901043	0.039137	0.0635685	0.0684508	0.0704315	0.0574714	0.0620258	0.0683694	0.0581577	0.0808053	0.0760926	0.0716431
GCF_014496145.1	0.303413	0.20024	0.191056	0.305244	0.0408864	0.0364186	0.0266467	0.0421658	0.0351905	0.0483149	-0.1024	0.0142706	-0.0985359	0.0630993	-0.0187286	-0.165217	0.0699786	0.0344262	0.00716219	0.0300396	0.028309	0.000147806	0.0877143	-0.0354236	0.0049162	0.0684466	0.0502166	0.00706496	0.0318054	0.0113493	0.0463125	0.0493035	0.0398443	0.0347345	0.127084	0.102041	0.0953464	0.0884258	0.0407585	0.0645936	0.0702711	0.0723903	0.0556083	0.0613349	0.0671487	0.0573657	0.0799778	0.0754563	0.070657
GCF_014496155.1	0.305369	0.19494	0.194471	0.30522	0.0402736	0.0354243	0.0262935	0.043715	0.0363151	0.0474136	-0.103749	0.0129356	-0.105752	0.0661233	-0.019079	-0.16242	0.0702772	0.0322387	0.00700229	0.0312411	0.0234959	-0.000973615	0.0865935	-0.0239963	0.0132992	0.0663327	0.0521483	0.00684218	0.0311443	0.00986611	0.0477234	0.048956	0.0399896	0.035118	0.127827	0.103733	0.0968607	0.0902303	0.0395928	0.0634521	0.0688443	0.0707306	0.0575298	0.0621588	0.0681681	0.058476	0.080419	0.0760238	0.0714922
GCF_014496385.1	0.306033	0.192481	0.197498	0.303987	0.0397923	0.0349295	0.0271218	0.0427268	0.037795	0.0467631	-0.107226	0.0115314	-0.11236	0.0678405	-0.0172147	-0.160246	0.0705498	0.0293742	0.00736268	0.0318081	0.0221207	-0.000821328	0.087544	-0.022651	0.0213971	0.06316	0.0534261	0.006663	0.0309579	0.00952821	0.0481314	0.0480552	0.0407556	0.0359305	0.127917	0.103809	0.0970831	0.0905617	0.0390503	0.0631094	0.0682957	0.0702723	0.0588356	0.0634242	0.0694908	0.0594746	0.0802276	0.0756851	0.0711599
GCF_014496395.1	0.304118	0.196302	0.194143	0.305437	0.0409268	0.0361178	0.0272241	0.0421688	0.0352296	0.0481356	-0.110266	0.0109966	-0.101942	0.0633186	-0.0147669	-0.160044	0.0700891	0.033931	0.00663904	0.0305078	0.0244253	-0.0014353	0.0877151	-0.0248116	0.0130376	0.0667822	0.0510231	0.0075858	0.0308644	0.0111051	0.0472327	0.048999	0.040099	0.0349444	0.127542	0.102812	0.0961036	0.0891912	0.0399658	0.0637443	0.0690165	0.0710874	0.056426	0.0619014	0.0678379	0.0581591	0.0801845	0.0756618	0.0711609
GCF_014496475.1	0.306082	0.194318	0.194362	0.305231	0.0396716	0.0347039	0.0276161	0.0444719	0.0361268	0.0485091	-0.109948	0.0105685	-0.10954	0.0666903	-0.0220084	-0.162734	0.0702603	0.0320773	0.00687305	0.0308751	0.0227025	-0.0015207	0.0860501	-0.018537	0.0181464	0.0655871	0.0513833	0.00689651	0.0317895	0.0100676	0.0474677	0.0485137	0.04045	0.035818	0.127844	0.104004	0.0975598	0.0909691	0.039868	0.0638386	0.0683803	0.0704365	0.0578668	0.0621574	0.0684701	0.0585038	0.0805056	0.0760819	0.0716719
GCF_014496695.1	0.302794	0.197151	0.191537	0.308518	0.0404654	0.0356416	0.0275968	0.0435801	0.0349715	0.0475124	-0.106069	0.0136676	-0.10051	0.0643462	-0.025792	-0.155688	0.0702143	0.0343023	0.00724506	0.0300512	0.0256314	-0.000628196	0.0863657	-0.0273627	0.0117916	0.0677388	0.0515246	0.00639657	0.0317776	0.00964975	0.0483573	0.0499822	0.0397616	0.0348458	0.126367	0.102081	0.0950117	0.0884682	0.0396051	0.0637732	0.0690129	0.0708346	0.056364	0.0608277	0.067198	0.0572641	0.0804588	0.0761147	0.0715765
GCF_014496705.1	0.305995	0.192114	0.196941	0.30495	0.0403269	0.0353489	0.0279098	0.0439561	0.0365715	0.0468513	-0.111311	0.0102528	-0.109258	0.0669161	-0.0206847	-0.160202	0.0701125	0.0313053	0.00692245	0.0314535	0.0215335	-0.00220467	0.0871049	-0.0192342	0.0219117	0.0644232	0.0532639	0.00686203	0.0305738	0.00948733	0.0485722	0.0482932	0.0403928	0.0355708	0.128363	0.104003	0.0973133	0.0906374	0.0389428	0.0628173	0.0679903	0.070084	0.058232	0.0631029	0.0692083	0.0591579	0.0804591	0.0760743	0.0714874
GCF_014496765.1	0.30432	0.195356	0.194416	0.305908	0.0401272	0.0355276	0.0273188	0.0444175	0.0342949	0.0481703	-0.108996	0.0104134	-0.102872	0.0653179	-0.0196558	-0.162018	0.070073	0.0348776	0.00665928	0.0305094	0.0236986	-0.00193013	0.0867738	-0.0168472	0.0147363	0.066643	0.0515695	0.00722153	0.0316963	0.0108249	0.0473337	0.0490213	0.0402261	0.0350262	0.127082	0.102828	0.0962219	0.089762	0.039588	0.0634704	0.068473	0.0704717	0.0573749	0.0622114	0.0683787	0.0582739	0.0802744	0.0758114	0.0712468
GCF_014496775.1	0.305398	0.193089	0.196319	0.305092	0.0395285	0.0345122	0.0274086	0.0446019	0.0369069	0.047923	-0.111259	0.010215	-0.108054	0.0671461	-0.017792	-0.1652	0.0703508	0.030774	0.0067437	0.0315188	0.0211934	-0.00172093	0.0863304	-0.02156	0.019058	0.0652699	0.0522673	0.00705951	0.0306405	0.0101426	0.0478641	0.0481681	0.0403316	0.0356639	0.127411	0.103588	0.0969111	0.0904168	0.0396748	0.0631343	0.0681809	0.0703279	0.0580389	0.0627774	0.0690132	0.0588182	0.0803027	0.0759299	0.07132
GCF_014496805.1	0.305325	0.193924	0.197004	0.303747	0.0402265	0.0353963	0.0254943	0.0435508	0.0367097	0.0473163	-0.107215	0.0127761	-0.104975	0.0665335	-0.0150147	-0.165246	0.0699322	0.0315912	0.00670298	0.0312239	0.0222151	-0.001469	0.0875473	-0.0261357	0.0181355	0.0655738	0.0516952	0.00722202	0.0306996	0.010171	0.047485	0.0479971	0.0402786	0.0357202	0.127785	0.10357	0.0971969	0.0903001	0.039648	0.0631731	0.068199	0.0703383	0.0576544	0.0631053	0.0689504	0.0592298	0.0802378	0.0754724	0.0709753
GCF_014496815.1	0.301766	0.194725	0.196522	0.306676	0.0411289	0.0359852	0.0276401	0.0421396	0.0356831	0.0467114	-0.10561	0.0127172	-0.101611	0.0640283	-0.0172488	-0.152354	0.0694215	0.0336595	0.0067155	0.031515	0.023577	-0.00209	0.088392	-0.0186179	0.0163253	0.0662816	0.0518989	0.00738953	0.0305676	0.0102844	0.0484271	0.048883	0.0403798	0.0355579	0.126266	0.101611	0.0945521	0.0880916	0.038912	0.063057	0.0681547	0.0701579	0.0568275	0.0620069	0.0684181	0.0582943	0.0798545	0.0751832	0.070737
GCF_014496825.1	0.301462	0.192269	0.197796	0.304846	0.0407486	0.0355826	0.0278792	0.0437683	0.036539	0.047061	-0.109145	0.0107527	-0.105366	0.0658204	-0.0163498	-0.156103	0.0697582	0.0319262	0.00646837	0.0314149	0.0218149	-0.0025562	0.088396	-0.0209122	0.0189813	0.0658297	0.0519467	0.00760577	0.0295386	0.0103403	0.0485132	0.0476365	0.0408052	0.0363374	0.126267	0.102043	0.0955683	0.0884876	0.0390081	0.0624988	0.0672703	0.0697296	0.057533	0.0628403	0.0690888	0.0590396	0.0797547	0.0751807	0.0706309
GCF_014496865.1	0.303083	0.194957	0.196767	0.305061	0.0409854	0.0357657	0.0273395	0.042488	0.0358509	0.0469006	-0.107796	0.0132582	-0.104039	0.0650391	-0.0199927	-0.154893	0.069135	0.0334369	0.00643968	0.0310721	0.0251958	-0.00244209	0.0903795	-0.030965	0.0170864	0.0651884	0.0515231	0.00694401	0.0299346	0.0104615	0.0472459	0.0480299	0.0411657	0.0362143	0.126934	0.102451	0.0951273	0.088665	0.0384084	0.0630826	0.068237	0.0705265	0.0573886	0.062327	0.0689342	0.0588432	0.0803945	0.0752641	0.0708261
GCF_014496885.1	0.303599	0.192534	0.198533	0.305205	0.0401942	0.0350216	0.0280885	0.0430928	0.0359768	0.0468638	-0.117833	0.0123334	-0.105422	0.0670986	-0.0195061	-0.158489	0.0692323	0.0331438	0.00652408	0.0301811	0.0222656	-0.00221815	0.0895312	-0.0245723	0.0228086	0.0637901	0.0526267	0.00678645	0.0306714	0.00944064	0.0477506	0.048236	0.0415124	0.0364228	0.126654	0.102566	0.0958231	0.0892561	0.0383192	0.0627086	0.0672829	0.0698336	0.0581539	0.0628393	0.0694502	0.0591116	0.08051	0.0755237	0.0710817
GCF_014496895.1	0.304511	0.194977	0.193498	0.307014	0.0401174	0.0352853	0.0282867	0.0439236	0.0345111	0.0481401	-0.110769	0.0109624	-0.103498	0.0651287	-0.0185729	-0.161059	0.0704147	0.0350186	0.00666676	0.03087	0.0228705	-0.00216533	0.0859863	-0.0202976	0.0130488	0.0670404	0.0520453	0.00706525	0.0316393	0.0107393	0.0478857	0.0491484	0.0398959	0.0347922	0.127203	0.103339	0.0964003	0.0895982	0.0395602	0.0631546	0.0682816	0.0706133	0.0570971	0.0617595	0.0680908	0.0580253	0.0806522	0.0762587	0.0717383
GCF_014496905.1	0.304275	0.190723	0.200398	0.304538	0.0404914	0.0352747	0.0267961	0.0431233	0.0362005	0.0463596	-0.113364	0.0108019	-0.105578	0.0671685	-0.0152024	-0.157694	0.0691891	0.0322312	0.00607715	0.0313441	0.0203444	-0.0032695	0.0896515	-0.019979	0.024774	0.0638645	0.0529283	0.00719034	0.0294951	0.0096058	0.0480825	0.0477075	0.0412351	0.0361674	0.12734	0.103243	0.0963649	0.0897437	0.0378996	0.0621123	0.0667593	0.0693556	0.0585689	0.0634215	0.070113	0.0598063	0.0804857	0.0755205	0.0710577
GCF_014496915.1	0.30637	0.197151	0.190718	0.305344	0.0406473	0.035937	0.0273585	0.0448455	0.0353808	0.0484092	-0.110236	0.0121349	-0.102698	0.0637559	-0.0253432	-0.16818	0.0713223	0.0327166	0.00679422	0.0311023	0.0252437	-0.00155293	0.0863586	-0.0267329	0.00783791	0.0682643	0.0506179	0.00706168	0.0319059	0.0107826	0.0467488	0.0499792	0.0392494	0.0341579	0.128881	0.104277	0.0971772	0.0905459	0.0404331	0.0642743	0.0700006	0.0718005	0.0564524	0.0615008	0.0676407	0.057712	0.0807263	0.0764403	0.071676
GCF_014496965.1	0.304783	0.191127	0.198309	0.305317	0.0399787	0.0348512	0.02651	0.043725	0.0376922	0.0471836	-0.109149	0.00811355	-0.109509	0.0670051	-0.0149657	-0.160601	0.070208	0.0299212	0.00632984	0.0314874	0.0200205	-0.00278082	0.0872282	-0.0154215	0.0238373	0.0649076	0.0531368	0.00750195	0.030589	0.0101919	0.0478892	0.0477317	0.0406573	0.0360941	0.127315	0.103203	0.0969309	0.0901017	0.0390041	0.0626919	0.0674522	0.0694988	0.0582179	0.0632966	0.0692865	0.0594111	0.0803858	0.075727	0.0712467
GCF_014496985.1	0.305239	0.19685	0.192581	0.30533	0.0406581	0.0360849	0.0261415	0.0439692	0.0352761	0.0476194	-0.104531	0.0128487	-0.101548	0.0648932	-0.0194835	-0.165762	0.0703501	0.0339625	0.00707241	0.0304088	0.0254804	-0.000487235	0.0866585	-0.0262521	0.00945764	0.0674806	0.0512633	0.00675444	0.0318063	0.010102	0.047577	0.0494498	0.039533	0.0343857	0.128046	0.103492	0.0965972	0.089951	0.0398981	0.063972	0.069387	0.0712219	0.0568634	0.0617455	0.0677676	0.058125	0.0804295	0.0760254	0.0714818
GCF_014497025.1	0.30612	0.192425	0.196131	0.305324	0.0402242	0.035245	0.0267868	0.0433036	0.0373689	0.0469322	-0.107325	0.0118725	-0.109089	0.0670101	-0.0175289	-0.161762	0.0702636	0.0295053	0.00686634	0.0322331	0.021471	-0.00141344	0.0870124	-0.0243573	0.0192123	0.0649531	0.0531455	0.00673479	0.0307756	0.00974407	0.0481723	0.048519	0.0404092	0.035716	0.12836	0.104316	0.0975529	0.0908136	0.0392878	0.0628676	0.0681248	0.0702919	0.05812	0.0628796	0.0688128	0.0588352	0.0803514	0.0760556	0.0716251
GCF_014497035.1	0.305066	0.191504	0.199876	0.303555	0.040552	0.0357596	0.0262158	0.0430648	0.0360336	0.0465976	-0.109036	0.00913418	-0.108377	0.0665657	-0.0129621	-0.158536	0.0697341	0.0328651	0.00654093	0.031642	0.0196884	-0.00237625	0.0876816	-0.0176745	0.0235426	0.0646136	0.0527727	0.00766128	0.0299563	0.0101039	0.0484958	0.0477502	0.0402898	0.0353034	0.127861	0.103226	0.0966474	0.0900747	0.0389118	0.0626194	0.067588	0.069509	0.0581903	0.0637875	0.0699913	0.0600455	0.0800991	0.0754249	0.0708293
GCF_014497085.1	0.304331	0.195003	0.194368	0.306203	0.0402418	0.0352802	0.0283729	0.0438795	0.0346807	0.0484852	-0.113205	0.00973076	-0.103394	0.0646444	-0.0181215	-0.162541	0.0701963	0.035264	0.00641106	0.0309482	0.0224511	-0.00257304	0.086625	-0.0189236	0.0138091	0.0670017	0.0509096	0.00751616	0.0309988	0.0109758	0.0473143	0.0487968	0.0401106	0.0352236	0.127205	0.103214	0.0963851	0.089514	0.039891	0.0633761	0.0683238	0.0706542	0.0569126	0.0619017	0.0682739	0.0580954	0.0803515	0.0758682	0.0713772
GCF_014497165.1	0.306072	0.193295	0.196294	0.304338	0.0397886	0.0347996	0.0275291	0.0439508	0.0367329	0.0480557	-0.11193	0.00986182	-0.109338	0.0670008	-0.0165078	-0.164659	0.0701137	0.0310815	0.00682189	0.0312435	0.0212465	-0.00143433	0.0865098	-0.0229927	0.0174383	0.0649188	0.0519166	0.00712749	0.0310623	0.010034	0.0476009	0.0481127	0.0405539	0.0356185	0.127989	0.104219	0.0972088	0.0908887	0.039824	0.0631037	0.0684862	0.0703436	0.0580822	0.0630039	0.0690447	0.0589417	0.0801767	0.0757423	0.0713268
GCF_014497185.1	0.304886	0.194601	0.194529	0.305984	0.0403566	0.0358269	0.0260307	0.0424152	0.035498	0.0472941	-0.110849	0.0134101	-0.10166	0.065044	-0.0159413	-0.16589	0.0708653	0.0344671	0.00646413	0.0318122	0.023477	-0.00227994	0.0880593	-0.0247109	0.0161862	0.0664255	0.051817	0.00736528	0.0313309	0.0112594	0.046252	0.0486063	0.0404632	0.035255	0.127588	0.10319	0.0964782	0.0899525	0.0391315	0.0635633	0.0685339	0.0707467	0.0572827	0.0621984	0.0685923	0.0582213	0.0808819	0.0759305	0.0712782
GCF_014497195.1	0.302367	0.197409	0.192534	0.30769	0.0403819	0.0357918	0.0269385	0.0410912	0.0357258	0.047367	-0.102828	0.01549	-0.101508	0.0640534	-0.0162528	-0.158087	0.0706321	0.0331346	0.00713032	0.0310526	0.0258776	3.99119e-06	0.0876809	-0.0337713	0.00927317	0.0672555	0.0517507	0.00678839	0.031656	0.0105687	0.0473486	0.0493478	0.0400831	0.0348997	0.126014	0.101653	0.0945987	0.0879932	0.0397892	0.0636146	0.0693686	0.0711513	0.0562564	0.0612741	0.0671663	0.0573639	0.0803071	0.075826	0.0712329
GCF_014497205.1	0.303085	0.198865	0.19156	0.305489	0.040888	0.0361907	0.0275201	0.0437838	0.034753	0.0483308	-0.107169	0.0136956	-0.105575	0.0635788	-0.0329979	-0.160029	0.0700123	0.0321531	0.00699546	0.0290485	0.0278456	-0.00027159	0.0879499	-0.032415	0.00324298	0.0683038	0.0488802	0.00673076	0.0303354	0.0102635	0.047607	0.0481132	0.0396304	0.0345227	0.127141	0.102417	0.0952065	0.0884126	0.0401003	0.0643843	0.0697317	0.0716907	0.0560733	0.0611003	0.0674612	0.0576629	0.0800668	0.0754783	0.0709842
GCF_014497235.1	0.305695	0.192993	0.194296	0.304278	0.0399284	0.0350901	0.0279002	0.0445471	0.0362272	0.0484694	-0.112372	0.0104512	-0.109664	0.066466	-0.0208882	-0.164422	0.0711131	0.0320008	0.00664029	0.0319012	0.0213827	-0.001715	0.0863178	-0.0265625	0.0170639	0.0659698	0.0517094	0.00715006	0.0304935	0.0105042	0.0476742	0.0485979	0.0402101	0.0353457	0.128218	0.104296	0.0977402	0.0908284	0.0397259	0.063403	0.0683689	0.0705638	0.0578089	0.0625656	0.0687014	0.0587081	0.0807913	0.0762827	0.0717324
GCF_014497265.1	0.305198	0.196577	0.192607	0.30533	0.0400534	0.0350642	0.027948	0.0438154	0.0362473	0.0487732	-0.110236	0.0100366	-0.104162	0.0650181	-0.0194607	-0.164217	0.0704687	0.0314956	0.00672656	0.0308358	0.023641	-0.00113536	0.0861877	-0.0294573	0.0120527	0.0676901	0.050983	0.00700749	0.0311732	0.0105238	0.0472207	0.0492116	0.039654	0.0349239	0.127655	0.103408	0.0965664	0.0901011	0.040537	0.0641623	0.0695735	0.0712867	0.0567718	0.0617234	0.0676731	0.0579472	0.080319	0.0759869	0.0714698
GCF_014497275.1	0.304702	0.195226	0.194364	0.305708	0.040078	0.0353431	0.0270704	0.042329	0.0369286	0.0477893	-0.104431	0.0120091	-0.105249	0.0655047	-0.0180636	-0.162029	0.0705479	0.0307282	0.00707773	0.0312906	0.0234747	-0.000852028	0.0866871	-0.0272744	0.0152981	0.0659006	0.051913	0.00698944	0.0311017	0.0105404	0.0477651	0.0488967	0.0401137	0.0354858	0.127302	0.103021	0.0962327	0.0896319	0.0398582	0.0632784	0.068923	0.0707196	0.0571334	0.0623537	0.0681118	0.0584349	0.0804061	0.076044	0.0714274
GCF_014497285.1	0.304551	0.193629	0.195248	0.306572	0.0401887	0.0356191	0.0271493	0.0437366	0.0345615	0.0472455	-0.109518	0.0111258	-0.105042	0.0654336	-0.0191777	-0.161516	0.0708186	0.0351604	0.00665692	0.0315956	0.0222136	-0.00227868	0.0869672	-0.0206165	0.0182581	0.0661549	0.0523912	0.00724562	0.0313597	0.0102367	0.0476098	0.0488461	0.0401322	0.0350315	0.127249	0.102877	0.0961357	0.0895628	0.0392132	0.0631164	0.0682497	0.0703286	0.0575622	0.0623371	0.06857	0.0584331	0.0805257	0.0762188	0.0715936
GCF_014497305.1	0.306951	0.191927	0.197798	0.303324	0.0396684	0.0348188	0.0269005	0.0439659	0.037108	0.0468227	-0.108558	0.0111283	-0.111789	0.0683086	-0.0184829	-0.164736	0.0707221	0.0302437	0.0072224	0.0315975	0.0216916	-0.00107616	0.0876	-0.0192344	0.0217493	0.0629764	0.0532824	0.00669309	0.0312285	0.00964769	0.047838	0.0478422	0.0407615	0.0358154	0.1284	0.104455	0.0976319	0.0911527	0.0391588	0.0628683	0.0681698	0.0702252	0.0589515	0.0637708	0.0698677	0.059687	0.080439	0.0758544	0.071279
GCF_014497335.1	0.304069	0.189602	0.199982	0.306347	0.0403184	0.0352252	0.0270048	0.0431261	0.035484	0.0456586	-0.109246	0.0116517	-0.108824	0.0672183	-0.0150733	-0.153688	0.0700858	0.0339335	0.00655051	0.0319626	0.0194695	-0.00286986	0.0880808	-0.0124619	0.0259273	0.063691	0.053138	0.00743371	0.0304151	0.00981786	0.048318	0.0478117	0.0411603	0.0363719	0.12708	0.103365	0.0963198	0.0897022	0.0378433	0.061752	0.0664341	0.0688081	0.0587239	0.0631732	0.0700314	0.0596443	0.0804239	0.0757765	0.0712796
GCF_014497365.1	0.305263	0.19277	0.196753	0.305213	0.0402403	0.0354148	0.0268164	0.0443059	0.0354521	0.0473653	-0.112231	0.00971387	-0.104658	0.0662611	-0.0165912	-0.163052	0.0700596	0.0336591	0.00666467	0.0312065	0.021675	-0.00224691	0.0873815	-0.0176848	0.0210836	0.064778	0.0525555	0.00731237	0.0315827	0.0105033	0.0475165	0.0485045	0.0408056	0.035605	0.127753	0.103523	0.0968543	0.0902335	0.0391474	0.0628953	0.0679366	0.070079	0.0579861	0.0629209	0.0692178	0.0589904	0.080377	0.0759227	0.0712526
GCF_014497385.1	0.303822	0.195209	0.194069	0.306894	0.0400664	0.0351618	0.0284498	0.0430257	0.0356872	0.0475353	-0.106991	0.0127654	-0.106624	0.0657011	-0.0216158	-0.156909	0.0702629	0.0332739	0.00723348	0.0306948	0.0239	-0.000973827	0.0865691	-0.022697	0.0134948	0.0659185	0.0521679	0.00666143	0.0308406	0.0096526	0.0483183	0.0491482	0.0402078	0.0353569	0.126736	0.10273	0.0960103	0.0891139	0.039366	0.0633486	0.068164	0.0704352	0.0572609	0.0617592	0.0681896	0.0580839	0.0804617	0.0759853	0.0714539
GCF_014497405.1	0.303504	0.193567	0.195511	0.307412	0.0396984	0.0350501	0.02725	0.0455513	0.035282	0.0473997	-0.110966	0.00838566	-0.102671	0.0660465	-0.0183248	-0.163744	0.0707735	0.0333704	0.00664597	0.0309617	0.022001	-0.00267188	0.0861541	-0.016586	0.0172421	0.0666799	0.0516837	0.00749117	0.0314568	0.0106589	0.0473569	0.0485368	0.0402325	0.0353883	0.126317	0.102325	0.0958647	0.0892297	0.0392313	0.0629345	0.0677434	0.0698717	0.0574858	0.0621762	0.0684314	0.0584146	0.0804711	0.076067	0.0714621
GCF_014497415.1	0.302808	0.193402	0.195835	0.307955	0.0401503	0.0353399	0.0272923	0.043242	0.0347093	0.0474248	-0.107924	0.00995733	-0.102067	0.0651259	-0.0145614	-0.157354	0.070186	0.0353003	0.0062153	0.0313308	0.0212062	-0.00290905	0.0866854	-0.0188505	0.0194739	0.0671808	0.0523051	0.00762346	0.0308721	0.0108965	0.0476537	0.0484732	0.0402311	0.0355216	0.126144	0.10219	0.0955573	0.0887747	0.0391393	0.0626747	0.0673339	0.0695775	0.0572124	0.0620127	0.0683766	0.0584608	0.0803127	0.0759298	0.071535
GCF_014497445.1	0.305807	0.19434	0.1946	0.303848	0.0398906	0.0348197	0.0278798	0.0428652	0.03816	0.0480989	-0.108653	0.0114348	-0.110617	0.0672013	-0.015971	-0.16333	0.0703019	0.0286564	0.00739148	0.0306552	0.0235618	0.000213934	0.0867423	-0.0289572	0.0161987	0.0645101	0.0525064	0.00654242	0.0312307	0.00948839	0.0479885	0.0484899	0.0406529	0.0359229	0.128063	0.104186	0.0974635	0.090555	0.0401868	0.063782	0.068963	0.0707987	0.0576269	0.0624243	0.0683542	0.0587347	0.0803684	0.0758502	0.0714625
GCF_014497455.1	0.305331	0.197717	0.193202	0.30348	0.0402934	0.0353083	0.0273783	0.0437936	0.0366253	0.0482106	-0.102115	0.0150001	-0.108808	0.065894	-0.026968	-0.16387	0.0697005	0.0323732	0.00750819	0.0305528	0.0263691	0.000267785	0.087439	-0.0281864	0.0104996	0.065788	0.0508274	0.00659918	0.0309519	0.0100492	0.0468845	0.048599	0.0405233	0.0359201	0.127891	0.103522	0.0967565	0.0900292	0.0403764	0.0643684	0.0694896	0.0717628	0.0570314	0.062212	0.0683893	0.0582324	0.0801109	0.0753062	0.0707731
GCF_014497485.1	0.304639	0.196819	0.191407	0.307135	0.0400974	0.0352991	0.0274969	0.0429038	0.0360788	0.0488387	-0.108272	0.0120648	-0.10207	0.0642868	-0.0205537	-0.163948	0.0705647	0.0323176	0.00677016	0.031197	0.023992	-0.00117464	0.085603	-0.0278055	0.0108771	0.0680314	0.05096	0.00699548	0.0312405	0.0105713	0.0473813	0.0498763	0.039668	0.0347444	0.127273	0.102973	0.0965035	0.0897021	0.0404441	0.0639998	0.0692645	0.0710412	0.0563402	0.0612868	0.0670663	0.0574906	0.0805811	0.0763805	0.0718076
GCF_014497495.1	0.304181	0.195701	0.195558	0.304497	0.0409172	0.035849	0.0278672	0.0424199	0.0356493	0.0471075	-0.112714	0.0143695	-0.103136	0.0653545	-0.0211807	-0.158839	0.0692214	0.0339158	0.0067175	0.0299326	0.0255388	-0.00148867	0.0896146	-0.0299896	0.0155783	0.0654888	0.0517279	0.00663113	0.0312519	0.00980825	0.0473503	0.048652	0.0408144	0.0355691	0.127562	0.102994	0.0959968	0.0892738	0.0388914	0.0635921	0.0684801	0.0710027	0.057265	0.0621415	0.0687134	0.0585333	0.080478	0.0754713	0.0710108
GCF_014497505.1	0.303926	0.199939	0.188137	0.307725	0.0404707	0.0357292	0.0280228	0.041934	0.0353866	0.0494307	-0.105826	0.0147153	-0.0992465	0.0626019	-0.0229599	-0.163484	0.0706195	0.033799	0.00692874	0.0307356	0.0269369	-0.00066375	0.0855757	-0.0314273	0.00295258	0.0697204	0.0503519	0.00683471	0.0314953	0.0108869	0.046895	0.0506292	0.0392946	0.0343184	0.127117	0.102753	0.0959662	0.0890036	0.0410239	0.0645274	0.0702319	0.0720102	0.0552642	0.0603424	0.065979	0.0565775	0.0806038	0.0763884	0.0718347
GCF_014497515.1	0.303015	0.191896	0.199008	0.303795	0.0398603	0.0350106	0.0257193	0.045242	0.0380815	0.0466346	-0.103861	0.00920502	-0.108822	0.0681276	-0.0209502	-0.162545	0.070139	0.0296379	0.00699068	0.0317835	0.0211028	-0.00109786	0.0882315	-0.0240688	0.0238194	0.0639944	0.052568	0.00715519	0.0299437	0.00925785	0.0481315	0.0471006	0.0411079	0.0364371	0.126396	0.102188	0.0957708	0.0893079	0.0390299	0.0628918	0.0675032	0.0697567	0.0583547	0.0635816	0.069786	0.0594862	0.0799242	0.075043	0.0706441
GCF_014497525.1	0.30774	0.190078	0.200146	0.302036	0.0398463	0.035019	0.0260687	0.0438384	0.0376798	0.0472112	-0.113508	0.00752663	-0.111616	0.0679927	-0.0115877	-0.167577	0.0705594	0.0290756	0.00656188	0.0321931	0.0192956	-0.00262152	0.0875673	-0.011892	0.0259086	0.0628156	0.0530444	0.00768107	0.0308278	0.0102122	0.0474378	0.04738	0.0408377	0.035964	0.129033	0.104765	0.0983023	0.0917302	0.0391947	0.0628806	0.0676248	0.0698935	0.0592746	0.0644068	0.0706107	0.0604066	0.0802378	0.0756865	0.0712017
GCF_014497585.1	0.304361	0.190166	0.201459	0.303816	0.0406841	0.0354925	0.026688	0.0426534	0.0366793	0.0464639	-0.113135	0.0075928	-0.107817	0.0668277	-0.0123111	-0.156134	0.0691068	0.03168	0.00580915	0.0317305	0.0200001	-0.00390474	0.0903954	-0.0200033	0.0289876	0.0634564	0.0527873	0.00758339	0.0294648	0.0100543	0.0475924	0.0473227	0.0415518	0.036529	0.127524	0.103056	0.096501	0.0898198	0.0378704	0.0622447	0.0666879	0.0691355	0.0586367	0.0638579	0.0703868	0.0603483	0.0803889	0.0752603	0.0708429
GCF_014497595.1	0.307416	0.192057	0.197697	0.302803	0.0398305	0.0349357	0.0275231	0.0432575	0.0370101	0.0470761	-0.109037	0.00976633	-0.112539	0.0677637	-0.0166348	-0.164839	0.0708428	0.0305989	0.00716982	0.0313593	0.0217548	-0.00077105	0.0876896	-0.0193824	0.0224827	0.0629858	0.0529053	0.00686164	0.0309175	0.00991728	0.047751	0.0478852	0.0406701	0.0357986	0.128832	0.104835	0.0978776	0.0913626	0.0394052	0.0628764	0.0684957	0.0706311	0.0587834	0.0639761	0.0698326	0.0595621	0.080403	0.0757337	0.0712184
GCF_014497605.1	0.303554	0.19932	0.190816	0.306309	0.0407053	0.0362767	0.0267082	0.0430741	0.0349226	0.0487255	-0.105036	0.0130354	-0.099133	0.0633525	-0.0222636	-0.165969	0.0697631	0.0350959	0.00697037	0.0301766	0.0269247	-0.000725516	0.0867769	-0.0308278	0.0059902	0.0686082	0.0508084	0.00706911	0.0320029	0.0110339	0.0466802	0.0494247	0.0398986	0.0347551	0.127073	0.102142	0.0955628	0.0888237	0.0407594	0.0645624	0.0697268	0.0720277	0.0555595	0.0612368	0.0670693	0.0571455	0.0801577	0.0756054	0.0711853
GCF_014497635.1	0.30152	0.198417	0.191133	0.30893	0.040883	0.0360738	0.027849	0.0424689	0.0337828	0.0486043	-0.105053	0.0120992	-0.0954307	0.0620813	-0.0163015	-0.158045	0.0697857	0.0364886	0.00637392	0.0304528	0.0256225	-0.00184087	0.0866414	-0.0271937	0.00586315	0.069751	0.0508679	0.00751306	0.0314129	0.0117029	0.0471445	0.0498975	0.0397195	0.034469	0.125874	0.101493	0.094535	0.0875155	0.0400801	0.0636981	0.069061	0.0709588	0.0552291	0.060437	0.0665666	0.0570069	0.0803359	0.0758941	0.071362
GCF_014497655.1	0.305688	0.190833	0.198909	0.304458	0.0396631	0.0348349	0.027109	0.0448059	0.036346	0.0468757	-0.110535	0.0083649	-0.108534	0.0682545	-0.0170491	-0.161634	0.0702424	0.0315039	0.00678323	0.031705	0.0194776	-0.00217327	0.086615	-0.0173529	0.0239522	0.0640733	0.0533801	0.00722955	0.0305672	0.00980733	0.048265	0.0477971	0.040583	0.0359057	0.127611	0.103605	0.0973965	0.0907234	0.0390192	0.0625014	0.067187	0.0694272	0.0588662	0.0637105	0.0698414	0.0597671	0.0802267	0.0759051	0.071296
GCF_014497685.1	0.304822	0.194627	0.193714	0.306837	0.0402334	0.0353173	0.0275892	0.0429078	0.0365217	0.0465277	-0.104007	0.0134675	-0.105172	0.0661265	-0.0219029	-0.159378	0.0708905	0.0308417	0.00757571	0.0314294	0.0246569	-0.000519643	0.0869701	-0.0263561	0.0151889	0.0652323	0.0526912	0.00626292	0.0316273	0.00971369	0.0483589	0.048994	0.0402108	0.0354423	0.127522	0.103372	0.0961863	0.0897547	0.0392471	0.0630451	0.0686777	0.07072	0.0574633	0.0621762	0.068237	0.0580904	0.0805882	0.0762252	0.071721
GCF_014497695.1	0.304046	0.196111	0.191347	0.308319	0.0402666	0.0358225	0.0267602	0.0438643	0.0342261	0.0485178	-0.108169	0.0122907	-0.0998413	0.063799	-0.024391	-0.160553	0.07089	0.0340279	0.00649568	0.0302246	0.0236935	-0.00183848	0.0855435	-0.0232843	0.00936007	0.0687646	0.0507782	0.00716154	0.0315135	0.0104817	0.0476856	0.0492726	0.0394011	0.0343093	0.127103	0.10303	0.0961167	0.089477	0.0399829	0.0635177	0.0690834	0.0707942	0.0562088	0.0610403	0.0672273	0.0573592	0.0808009	0.0765116	0.0716767
GCF_014497735.1	0.304284	0.196016	0.192922	0.306777	0.0408074	0.0358741	0.027258	0.0431645	0.0349177	0.0469138	-0.102542	0.0152373	-0.10243	0.0651762	-0.0219801	-0.15927	0.0699306	0.0343155	0.00732039	0.0310678	0.0249627	-0.00061175	0.0865294	-0.0245197	0.0115524	0.0670829	0.0520172	0.00641521	0.0312647	0.00962319	0.0485582	0.049194	0.0397734	0.0349537	0.12757	0.10332	0.096311	0.089525	0.0392312	0.0631394	0.0685425	0.0705078	0.0571498	0.0617139	0.0680288	0.0580829	0.0803335	0.0761112	0.0714015
GCF_014497745.1	0.304218	0.194984	0.194962	0.304338	0.040373	0.0356753	0.0259022	0.0438621	0.0366277	0.0481606	-0.103065	0.0105716	-0.105544	0.0652148	-0.0189336	-0.166496	0.0704725	0.0316065	0.00684521	0.0313508	0.0238685	-0.000878666	0.0875533	-0.0274902	0.0158885	0.06581	0.0515404	0.00770674	0.0303983	0.0113518	0.0465836	0.0481517	0.0407641	0.0357026	0.127387	0.102714	0.0960651	0.0893358	0.0401666	0.0635457	0.069089	0.071177	0.0570217	0.0626466	0.068486	0.058551	0.080101	0.0757658	0.0710308
GCF_014497785.1	0.304966	0.194595	0.196026	0.304413	0.0408516	0.0359394	0.0257592	0.04356	0.0363316	0.0470136	-0.104945	0.0115036	-0.104367	0.0653507	-0.0208246	-0.160329	0.0698112	0.0319334	0.00684673	0.0310598	0.0230432	-0.00104933	0.0873627	-0.0227216	0.0171139	0.066298	0.0513942	0.00724829	0.0300818	0.00990778	0.047878	0.0484432	0.0399896	0.035278	0.128034	0.10327	0.0965709	0.0898288	0.0394899	0.0635739	0.0686347	0.0706945	0.0572981	0.062624	0.0688027	0.0588989	0.0801423	0.0754968	0.0709528
GCF_014497825.1	0.301483	0.2023	0.188672	0.307313	0.0410833	0.0361777	0.028443	0.0413592	0.0348894	0.0487402	-0.0996546	0.015842	-0.0965583	0.0618938	-0.0205315	-0.156493	0.0694411	0.0350105	0.00739884	0.0299625	0.0296673	0.00107606	0.0871266	-0.036383	0.000323136	0.069623	0.0495941	0.0066873	0.0316463	0.0109501	0.0470618	0.0500219	0.0397022	0.0346484	0.126069	0.101559	0.0942342	0.0875214	0.0408212	0.0649322	0.0707423	0.0722988	0.0547336	0.0598426	0.0658467	0.0562741	0.0799245	0.075214	0.0707241
GCF_014497835.1	0.304851	0.192765	0.196612	0.305773	0.0400073	0.0353686	0.0254217	0.0429918	0.037289	0.0473824	-0.110307	0.0109635	-0.106226	0.0663265	-0.0154115	-0.164382	0.0702867	0.0306885	0.00648372	0.0313612	0.020843	-0.00221463	0.0868457	-0.0226317	0.0190041	0.0658196	0.0528143	0.00741621	0.0309955	0.0103052	0.0475034	0.0486066	0.0403971	0.0354611	0.12738	0.102805	0.0967416	0.0899952	0.0395658	0.063227	0.0682063	0.069904	0.0574182	0.0630135	0.0686151	0.0590143	0.080489	0.075809	0.0712904
GCF_014498085.1	0.305515	0.198054	0.191439	0.304993	0.0406076	0.0358452	0.0274909	0.0427955	0.0360616	0.0481332	-0.104505	0.0137979	-0.103213	0.0645846	-0.0226843	-0.16423	0.0702987	0.0325758	0.0072463	0.0309927	0.0262824	-0.000180819	0.0869057	-0.0341277	0.00876945	0.0673641	0.0507815	0.00639598	0.0312527	0.00982318	0.0475726	0.0495602	0.0395331	0.0346335	0.12819	0.103692	0.0964641	0.0899468	0.0402727	0.0642675	0.0699346	0.0717208	0.0566337	0.0616481	0.0676582	0.0578307	0.0804201	0.0759097	0.0714595
GCF_014498125.1	0.303143	0.19479	0.194551	0.307516	0.0407807	0.0358735	0.0272596	0.042036	0.0353683	0.04707	-0.104958	0.0116769	-0.101728	0.0640445	-0.014215	-0.156819	0.0703585	0.0340894	0.00656697	0.0315466	0.0228993	-0.0020388	0.0870305	-0.0226293	0.0149055	0.0675109	0.0518757	0.00744434	0.0312038	0.0106853	0.0478097	0.0493301	0.0398537	0.0349723	0.1268	0.102328	0.0953192	0.088651	0.0391793	0.0631752	0.0685695	0.0704467	0.0567206	0.0616925	0.0678534	0.0579717	0.0804413	0.0759473	0.0713982
GCF_014498165.1	0.306131	0.197308	0.192602	0.303959	0.0403973	0.0353401	0.0274186	0.0435276	0.0371582	0.0477044	-0.104374	0.0147078	-0.104426	0.0659543	-0.0239152	-0.167485	0.0701254	0.0306957	0.00743296	0.0308252	0.0267695	0.000109966	0.0876586	-0.0284864	0.0109906	0.0659097	0.0516049	0.00632096	0.0316966	0.0100022	0.0468898	0.0489953	0.0403448	0.0355726	0.128441	0.103959	0.0970069	0.0904114	0.0403355	0.06427	0.0697228	0.071778	0.0571893	0.0621869	0.0681228	0.0580616	0.0801635	0.0757141	0.0712794
GCF_014498185.1	0.303486	0.197844	0.19257	0.3061	0.0408255	0.0360804	0.0266958	0.0417904	0.0358577	0.0479015	-0.105757	0.0141475	-0.0992705	0.0637612	-0.0141096	-0.162181	0.0698648	0.0332595	0.00707753	0.0303397	0.0265927	0.000158793	0.0881032	-0.0327992	0.010008	0.0667202	0.0513923	0.00700831	0.0317122	0.0110744	0.0467385	0.0494372	0.040576	0.0353327	0.127038	0.102406	0.0955601	0.0887169	0.0401685	0.0640224	0.0696389	0.0713645	0.0560719	0.0615441	0.0673803	0.0577342	0.0802073	0.0755111	0.0709036
GCF_014498195.1	0.305702	0.193196	0.195889	0.305213	0.0397469	0.0346967	0.0277103	0.0448599	0.0358155	0.0478122	-0.112973	0.00924771	-0.106387	0.0665593	-0.0197189	-0.165445	0.0707713	0.0329702	0.0062876	0.03142	0.0217171	-0.00304764	0.0869289	-0.016366	0.0179079	0.0662913	0.0518742	0.00723921	0.0308661	0.0105982	0.0471503	0.0481698	0.0400644	0.035421	0.127659	0.10384	0.097166	0.0905992	0.0394105	0.0631378	0.0679647	0.0701437	0.0581037	0.0627597	0.0690995	0.0588647	0.0805328	0.0759697	0.0714755
GCF_014498205.1	0.307044	0.191726	0.197031	0.304199	0.0403055	0.0353649	0.0264039	0.044122	0.0363771	0.0469337	-0.111195	0.0116992	-0.108134	0.0670388	-0.0197364	-0.163855	0.0704412	0.031809	0.00686492	0.0315163	0.0214287	-0.00220434	0.0871764	-0.0182562	0.0228001	0.0641014	0.0527368	0.0069801	0.0312023	0.00970404	0.0480706	0.0485376	0.040484	0.0356205	0.128917	0.1046	0.0978378	0.0912908	0.0390119	0.0629558	0.0680106	0.0700037	0.0585722	0.0633685	0.0696209	0.0594226	0.0805404	0.0761135	0.0715699
GCF_014498245.1	0.304335	0.19417	0.194962	0.306532	0.0396681	0.034867	0.0273795	0.0458165	0.0356414	0.0479144	-0.11116	0.00793598	-0.103867	0.0659946	-0.0194183	-0.165876	0.070809	0.032523	0.00664698	0.030946	0.0223489	-0.00250283	0.0861816	-0.0177501	0.0167105	0.0665726	0.0513264	0.00749805	0.0315219	0.0106642	0.046946	0.0486612	0.0402531	0.0354831	0.126773	0.102713	0.0963747	0.0896699	0.0396048	0.0633625	0.0681342	0.0702944	0.0574774	0.0621865	0.0683491	0.0584194	0.0804799	0.0760701	0.0714754
GCF_014498265.1	0.305584	0.187585	0.200245	0.306587	0.0393943	0.0346327	0.0265163	0.0447035	0.0361815	0.0463982	-0.114796	0.00787292	-0.110277	0.0686031	-0.0149694	-0.159264	0.0708307	0.0316585	0.00636928	0.0317105	0.0160106	-0.00327457	0.0853816	-0.0100023	0.0291914	0.0641114	0.0545014	0.00746538	0.0302014	0.00953162	0.0493448	0.0477416	0.0402521	0.0356189	0.127371	0.103796	0.097571	0.0905865	0.0381399	0.0613855	0.0659745	0.0682627	0.0593128	0.0639617	0.0700259	0.0601392	0.0807624	0.0764439	0.0720148
GCF_014498275.1	0.308585	0.195489	0.193549	0.302376	0.0404178	0.0356879	0.0270748	0.0424368	0.0378943	0.047856	-0.106933	0.0133827	-0.109532	0.0662031	-0.0201261	-0.168073	0.0707768	0.0280639	0.0074649	0.0314444	0.024784	-3.86035e-05	0.0872296	-0.029662	0.0133257	0.0646322	0.0527893	0.00655632	0.0314043	0.0102487	0.047102	0.0488971	0.0401399	0.0353733	0.130038	0.105401	0.0984874	0.0919158	0.0403386	0.063966	0.0699747	0.0718259	0.0576815	0.0630014	0.0685165	0.0587416	0.0805297	0.0762205	0.0716108
GCF_014498295.1	0.304462	0.199145	0.192267	0.304126	0.0406208	0.0355319	0.0283986	0.0423907	0.0361505	0.0480574	-0.102065	0.014963	-0.108107	0.0644663	-0.0212631	-0.161906	0.0699298	0.0332174	0.00758936	0.030232	0.0286027	0.000643941	0.0887273	-0.034925	0.0077819	0.0657589	0.050329	0.00645853	0.0313795	0.0102814	0.0467483	0.0486029	0.0405706	0.0356477	0.127571	0.103286	0.09577	0.0890866	0.0402241	0.0645295	0.0702095	0.0720846	0.0566765	0.0615638	0.0677439	0.0579118	0.0799933	0.075085	0.0707375
GCF_014498305.1	0.304177	0.198142	0.192393	0.305288	0.0404885	0.0352582	0.0285605	0.0427312	0.0366242	0.0474436	-0.10318	0.0151922	-0.103815	0.0648984	-0.0218614	-0.162469	0.0703053	0.0319908	0.0077101	0.0305081	0.0278702	0.00058751	0.0880188	-0.0284974	0.00957085	0.0657988	0.0514195	0.00648342	0.0317635	0.0104165	0.0469544	0.0488675	0.0405067	0.0358593	0.127256	0.102999	0.0957541	0.0891039	0.0399112	0.0639935	0.069614	0.0714989	0.0566867	0.0615352	0.0677484	0.0578278	0.0803215	0.0756451	0.0710539
GCF_014498465.1	0.304075	0.191547	0.19972	0.304595	0.0401162	0.0348719	0.0285494	0.0432178	0.0363895	0.0464493	-0.117618	0.0118011	-0.107762	0.0679573	-0.0191656	-0.158016	0.0691567	0.0323397	0.0065828	0.0304683	0.0217336	-0.00201932	0.0897342	-0.0237387	0.025005	0.0629781	0.0528964	0.00669215	0.0307003	0.00895598	0.0479223	0.0479119	0.0416894	0.0366446	0.126897	0.102829	0.0961645	0.0895561	0.0380971	0.0624803	0.0670141	0.0696199	0.0586463	0.0633168	0.0699244	0.0595448	0.0804566	0.0754727	0.0709943
GCF_014498475.1	0.302626	0.203462	0.188184	0.305474	0.0420107	0.0371172	0.0285211	0.0401196	0.0346528	0.0481639	-0.105348	0.0199491	-0.0943977	0.0612162	-0.0242056	-0.161676	0.0691808	0.0356416	0.00718612	0.0295883	0.0336946	0.000768825	0.0904098	-0.0502764	-0.00271427	0.0690725	0.049114	0.00619836	0.031608	0.0106415	0.0459177	0.0501311	0.0401545	0.0348167	0.127439	0.102211	0.0944003	0.087887	0.0402443	0.0651356	0.0711153	0.0732198	0.0546259	0.0600983	0.0663537	0.056477	0.0803962	0.0752603	0.0708362
GCF_014498545.1	0.303895	0.188534	0.202903	0.304667	0.0406438	0.0353337	0.0265754	0.042308	0.0370262	0.0452605	-0.112028	0.00985788	-0.109289	0.0674141	-0.0117823	-0.154605	0.0695318	0.0304288	0.00602026	0.0319491	0.0189405	-0.00338173	0.0904739	-0.0184269	0.0296144	0.0626202	0.0533557	0.00739722	0.0293712	0.00952368	0.0485685	0.0469653	0.0414284	0.0364178	0.127183	0.102942	0.0960414	0.0893356	0.0372499	0.0614562	0.0661721	0.0686141	0.0590771	0.0640503	0.0707855	0.0606613	0.0803874	0.0754494	0.0708967
GCF_014498555.1	0.303111	0.201434	0.189682	0.304166	0.0418838	0.0370905	0.027637	0.0410758	0.0349423	0.0482585	-0.109318	0.0196009	-0.0953632	0.0621961	-0.024073	-0.164732	0.0692643	0.0351319	0.00703177	0.0296884	0.0320753	0.000167354	0.0904317	-0.0462722	-0.0001097	0.0681983	0.0494635	0.00645839	0.0312471	0.0105357	0.0460065	0.049414	0.0405124	0.035115	0.127833	0.102632	0.0947885	0.0885055	0.0400448	0.064877	0.0708631	0.0727563	0.0553263	0.0608187	0.0671156	0.0572229	0.0803934	0.0752692	0.0708273
GCF_014498585.1	0.305118	0.195129	0.196243	0.303445	0.0403905	0.0352094	0.0282743	0.0430115	0.0364266	0.0474334	-0.116285	0.0134291	-0.104691	0.0666472	-0.0194125	-0.163656	0.0692553	0.0321978	0.0068484	0.0301442	0.0250064	-0.00065061	0.0896764	-0.0332233	0.0174756	0.0642358	0.0516549	0.00649715	0.0305737	0.00985764	0.0470474	0.0480311	0.0412822	0.0361833	0.127795	0.103492	0.0967274	0.090034	0.0389965	0.063509	0.0684885	0.0708807	0.0578777	0.0626979	0.0689516	0.0588723	0.0804693	0.0754391	0.070969
GCF_014498605.1	0.303945	0.192523	0.197043	0.306419	0.0402656	0.0353774	0.0256856	0.0442435	0.0364364	0.0462782	-0.107526	0.0112374	-0.107011	0.0662641	-0.018982	-0.163682	0.0706841	0.0330612	0.00650016	0.0310918	0.022495	-0.00218729	0.0888552	-0.0305232	0.0225614	0.0652138	0.051818	0.00708252	0.0305575	0.0101085	0.0472239	0.0478906	0.0407582	0.0359283	0.126958	0.102877	0.0959838	0.0892771	0.0384348	0.0628648	0.0677239	0.070194	0.0579719	0.0625353	0.0688182	0.0586691	0.0805982	0.0756841	0.0714324
GCF_014498615.1	0.304149	0.194959	0.195008	0.305506	0.0406976	0.035661	0.026199	0.0416564	0.0367326	0.046244	-0.105354	0.0166024	-0.103745	0.0652899	-0.0150501	-0.165699	0.0707976	0.0329885	0.00674096	0.031899	0.0256018	-0.00180777	0.0900438	-0.0342199	0.0160716	0.0656047	0.0523083	0.00689498	0.0315611	0.0109774	0.0461062	0.0481145	0.0408807	0.0359672	0.127414	0.103206	0.0958843	0.0893524	0.0387593	0.063243	0.0686597	0.0707636	0.0574325	0.0621908	0.0685774	0.0584124	0.0806566	0.075624	0.0711431
GCF_014498645.1	0.30302	0.201196	0.191347	0.304431	0.0411837	0.0364292	0.0270963	0.0426155	0.0352177	0.0479852	-0.0966112	0.0148243	-0.10014	0.0626966	-0.0217834	-0.163632	0.0698463	0.0351607	0.00760696	0.0301141	0.0295337	0.00100133	0.0883269	-0.0345498	0.00524968	0.0677431	0.0496459	0.00708875	0.0311317	0.0113145	0.0463166	0.0491596	0.0399947	0.0349854	0.127043	0.102038	0.0948582	0.0879061	0.0406352	0.064719	0.0705757	0.0726373	0.0554822	0.0612209	0.0672286	0.0574694	0.0798588	0.0750375	0.0703505
GCF_014498655.1	0.306926	0.196211	0.195061	0.301737	0.0409968	0.0358321	0.0277885	0.0425972	0.0366539	0.0476353	-0.117131	0.0145946	-0.104811	0.0659372	-0.0216981	-0.166504	0.0692293	0.0314609	0.00687508	0.0298446	0.0262739	-0.00063052	0.0897055	-0.0345777	0.0135726	0.0649192	0.0513055	0.00644922	0.0310195	0.00963006	0.0468431	0.0481724	0.0407403	0.0356305	0.129384	0.104615	0.0977737	0.0910519	0.0394806	0.0640839	0.0692944	0.0714505	0.0576132	0.062784	0.0688948	0.0590771	0.0804691	0.0754626	0.0709828
GCF_014498675.1	0.302873	0.196474	0.194001	0.306652	0.0403807	0.0358084	0.0251979	0.0440917	0.0358895	0.0469364	-0.0993268	0.0134388	-0.102433	0.065292	-0.0222586	-0.163641	0.0701635	0.0321571	0.00710646	0.0298342	0.0249851	1.13784e-05	0.0874637	-0.0342154	0.0117808	0.0673415	0.0513649	0.00667326	0.0307249	0.00968976	0.0479099	0.048705	0.0398079	0.0348395	0.126444	0.101888	0.095068	0.0884775	0.0397037	0.0634405	0.0689039	0.0707888	0.0565971	0.0619534	0.0678837	0.0580027	0.0801301	0.075592	0.0710159
GCF_014498745.1	0.306517	0.189231	0.201517	0.302735	0.039727	0.0348702	0.0253306	0.0441629	0.0372084	0.0462344	-0.108803	0.0102958	-0.111488	0.0690695	-0.0135703	-0.163088	0.0702379	0.0308467	0.00659767	0.0317542	0.0178999	-0.00212427	0.0872695	-0.0188955	0.0283031	0.0633246	0.0538719	0.00735512	0.0298603	0.00923392	0.0485476	0.0470742	0.0404577	0.0358465	0.128163	0.104314	0.0980082	0.0912288	0.0388574	0.0620648	0.0669167	0.0692129	0.0593292	0.0645615	0.0705405	0.0606381	0.0801652	0.0755737	0.0710484
GCF_014498755.1	0.303693	0.193431	0.198443	0.304432	0.0400504	0.0350085	0.0265072	0.0437773	0.0368687	0.0469193	-0.10268	0.0115942	-0.107717	0.0670284	-0.0196915	-0.159665	0.069562	0.0318568	0.0068537	0.0314006	0.0217326	-0.00137596	0.0876563	-0.0180455	0.020943	0.0650476	0.0522828	0.00733919	0.0300189	0.00977592	0.0477251	0.0478742	0.0406799	0.0360233	0.126602	0.102375	0.0959128	0.089067	0.03928	0.0630367	0.0677771	0.0700293	0.0579488	0.0631592	0.0694887	0.0591928	0.0798605	0.0751183	0.0705085
GCF_014498765.1	0.306621	0.195466	0.195523	0.301719	0.0408238	0.0359043	0.0253991	0.0430191	0.0379282	0.047637	-0.100376	0.0114427	-0.107599	0.0659122	-0.018814	-0.165046	0.0697993	0.029389	0.00688833	0.0310711	0.0245779	-0.000357344	0.0881181	-0.0255778	0.0142945	0.0657856	0.0520841	0.00707407	0.0301554	0.0103171	0.0470858	0.0480869	0.0401913	0.0353794	0.129188	0.104518	0.0976736	0.0909626	0.0402712	0.0638338	0.0693154	0.0713053	0.0574164	0.0632691	0.0691066	0.0590774	0.0799479	0.0752014	0.0707256
GCF_014498775.1	0.306834	0.195596	0.194807	0.302763	0.040325	0.0355033	0.0265204	0.0428452	0.0377503	0.0470091	-0.104159	0.0143208	-0.109856	0.0670663	-0.0212354	-0.16815	0.0702494	0.0298474	0.00755537	0.0305971	0.0247455	0.000553512	0.0875507	-0.031934	0.0153264	0.0651193	0.0523612	0.00642046	0.0312563	0.00961784	0.0472811	0.0480747	0.0402091	0.0355399	0.128826	0.104264	0.0975399	0.0908795	0.0401227	0.063882	0.0694889	0.0713253	0.0577231	0.0631393	0.0687299	0.0589108	0.0801626	0.0755494	0.0710732
GCF_014498785.1	0.305172	0.196953	0.193233	0.304642	0.0405607	0.0359165	0.0260907	0.0419586	0.0364825	0.0476274	-0.102247	0.0133098	-0.101586	0.0650357	-0.0158329	-0.165114	0.0702538	0.032374	0.00701311	0.0309959	0.0246006	-0.000597749	0.086615	-0.0269352	0.012157	0.0677907	0.051904	0.00714316	0.0313862	0.0109492	0.046861	0.0489429	0.039644	0.0348378	0.127919	0.103305	0.0966227	0.0898649	0.0403199	0.0639101	0.0695342	0.0713632	0.0567194	0.0622853	0.0678621	0.0582325	0.0802144	0.0756719	0.0711532
GCF_014498845.1	0.306227	0.196175	0.194554	0.303044	0.040468	0.0354917	0.027795	0.0424094	0.0365443	0.0478012	-0.108657	0.0133854	-0.10688	0.0654251	-0.0197395	-0.164908	0.0703595	0.0318546	0.0071774	0.0306459	0.0253874	-0.0006427	0.088332	-0.0264377	0.0146226	0.0650004	0.0515128	0.00701099	0.0310975	0.010681	0.0465449	0.0485315	0.040555	0.0356989	0.128527	0.104088	0.0972728	0.0901666	0.0401435	0.064072	0.0692963	0.0717736	0.0572799	0.0625912	0.0687434	0.05871	0.0802737	0.0754737	0.0709135
GCF_014498855.1	0.305294	0.191725	0.201241	0.30174	0.0404485	0.0352955	0.0259593	0.0426376	0.037896	0.0466077	-0.103164	0.00945574	-0.109967	0.0674338	-0.0115407	-0.161196	0.0692138	0.0297117	0.0066931	0.031475	0.0203598	-0.0014454	0.0884701	-0.016678	0.0249423	0.0636602	0.0530949	0.00781164	0.0295649	0.0102564	0.0476383	0.0468331	0.0409225	0.0362861	0.127939	0.103428	0.0972653	0.0901671	0.0392101	0.0626913	0.0676473	0.0698723	0.0585451	0.0644589	0.0702382	0.0604274	0.0795963	0.0747099	0.0701352
GCF_014498885.1	0.30304	0.193353	0.197247	0.306359	0.0403193	0.0353262	0.0280199	0.0438616	0.0349462	0.0470193	-0.11179	0.00988673	-0.103245	0.0654881	-0.0158848	-0.157397	0.0699551	0.0347713	0.00669482	0.0308873	0.0222999	-0.00197269	0.0879626	-0.0189269	0.0200081	0.065057	0.0518647	0.00743918	0.0309219	0.0105373	0.0478041	0.0485206	0.0408297	0.0357419	0.126396	0.102188	0.0953713	0.0887396	0.0387702	0.0627625	0.067681	0.0697828	0.0575583	0.0624888	0.0690525	0.0588341	0.0803156	0.0756008	0.0709388
GCF_014498895.1	0.302414	0.199785	0.189035	0.308767	0.0407101	0.0359286	0.0271015	0.0424052	0.0353063	0.047963	-0.101062	0.0174344	-0.0973797	0.0627088	-0.0245939	-0.158921	0.0706147	0.0338695	0.00730131	0.0310493	0.0283817	-0.00030948	0.0872019	-0.0363063	0.00388511	0.0685554	0.0508538	0.00645922	0.0323888	0.0104722	0.0471599	0.0501694	0.0398051	0.0349947	0.126328	0.101908	0.0944922	0.087775	0.0403012	0.0643318	0.0699164	0.0719238	0.0552713	0.0599977	0.0663698	0.056535	0.0805162	0.0761823	0.0716439
GCF_014498905.1	0.303527	0.197485	0.193962	0.305026	0.0403242	0.0357472	0.0265215	0.04313	0.0357723	0.0478343	-0.10216	0.0137479	-0.103584	0.0651605	-0.0203099	-0.162774	0.0698399	0.0337087	0.00700325	0.0305597	0.0249988	-0.000226097	0.0873792	-0.0311254	0.0111982	0.0673773	0.0513311	0.00694168	0.0306962	0.0102778	0.0472357	0.0486789	0.039916	0.0351176	0.126724	0.102351	0.095547	0.0889339	0.0402783	0.0639902	0.0693253	0.0714981	0.0566261	0.0619682	0.0680114	0.0579809	0.0798978	0.0752148	0.0706396
GCF_014498915.1	0.306096	0.192808	0.194947	0.306148	0.0403335	0.0351266	0.0279332	0.0453974	0.0355115	0.047355	-0.114764	0.00933337	-0.104323	0.066425	-0.0227809	-0.160517	0.0701896	0.0328227	0.00646504	0.0313065	0.0218258	-0.0029027	0.0867139	-0.0204338	0.0189721	0.0660811	0.0522886	0.0067416	0.0310135	0.00985515	0.0481528	0.048267	0.0401456	0.0355975	0.12835	0.104381	0.0973446	0.0907326	0.0392834	0.0632641	0.0679596	0.0702967	0.0578992	0.0621915	0.0689357	0.0585959	0.0805622	0.0762583	0.0718548
GCF_014498925.1	0.304679	0.193292	0.195001	0.307028	0.0403844	0.0355192	0.0265498	0.0437237	0.0358816	0.047452	-0.10804	0.010072	-0.103628	0.0651315	-0.0170382	-0.159569	0.0705282	0.031915	0.00634892	0.0314614	0.0212032	-0.00233081	0.0859058	-0.0211584	0.0160352	0.067463	0.0519363	0.00734394	0.0312125	0.010329	0.0483607	0.0485334	0.0395223	0.0348925	0.127566	0.103443	0.0966564	0.089831	0.0394099	0.0628262	0.0679873	0.0698924	0.0572308	0.0621307	0.0682602	0.0585917	0.0804722	0.0762808	0.071776
GCF_015904205.1	0.304247	0.199032	0.190039	0.306682	0.0405683	0.0358762	0.0279245	0.0423504	0.0356726	0.0482259	-0.106728	0.0159959	-0.102601	0.0640782	-0.024699	-0.162495	0.0701127	0.0330193	0.0074923	0.0298754	0.0277269	0.000385732	0.0871386	-0.0381561	0.0071624	0.0672917	0.0508864	0.00626459	0.0319832	0.00987691	0.0471985	0.0499933	0.0401372	0.0350212	0.127445	0.102843	0.0958732	0.0891248	0.0402962	0.0644294	0.0700032	0.0718062	0.0560487	0.0608928	0.0668902	0.0572018	0.0804543	0.0760775	0.0714751
GCF_015904225.1	0.305763	0.189848	0.198856	0.305533	0.0394975	0.0343819	0.0268174	0.0458108	0.0360456	0.0473389	-0.11758	0.00859914	-0.1091	0.0681428	-0.0194985	-0.161612	0.0702278	0.032322	0.00646391	0.030977	0.0185633	-0.00294203	0.0863408	-0.0135921	0.0257886	0.0639123	0.0529306	0.00718297	0.0305451	0.00977256	0.0486214	0.0479449	0.040693	0.0360476	0.127507	0.10398	0.0972284	0.0907278	0.0388126	0.0623137	0.066943	0.0690583	0.0589608	0.0633357	0.0700299	0.0597372	0.0804824	0.0761318	0.0715581
GCF_015904305.1	0.304122	0.191985	0.199341	0.304552	0.0404713	0.0353145	0.0275424	0.0436733	0.0366064	0.046241	-0.109661	0.0116045	-0.109469	0.0670006	-0.0199885	-0.15639	0.0694139	0.03175	0.00707606	0.0316358	0.0213117	-0.00170936	0.0883398	-0.0201347	0.022987	0.0633795	0.052542	0.00698595	0.0303728	0.00943098	0.0489529	0.0477876	0.0409144	0.0360939	0.127271	0.102916	0.0959743	0.0896657	0.0384424	0.0625427	0.067648	0.0695736	0.0585575	0.0634742	0.0697443	0.0595363	0.0798498	0.0751859	0.0707512
GCF_015904325.1	0.305342	0.194602	0.195137	0.3049	0.0400714	0.0353961	0.026856	0.0428707	0.0366446	0.0476981	-0.108994	0.0114223	-0.105617	0.0663287	-0.0176383	-0.163217	0.0701029	0.0308829	0.00701319	0.0314706	0.0226195	-0.000844806	0.0867499	-0.0270146	0.0164437	0.0656179	0.0527005	0.0068905	0.0306581	0.0101616	0.0478046	0.0485314	0.0402763	0.0351473	0.127727	0.103281	0.0970618	0.0903401	0.0398572	0.0635448	0.0685402	0.0705267	0.0574808	0.0626942	0.0684833	0.0586474	0.0802817	0.0758268	0.0712594
GCF_015904335.1	0.305575	0.19222	0.196252	0.305952	0.0397019	0.0348563	0.0276868	0.0456492	0.034766	0.0480157	-0.11608	0.00795459	-0.107161	0.0667641	-0.0196631	-0.162398	0.0703864	0.034254	0.00646304	0.0309356	0.020497	-0.00304089	0.0860066	-0.0153377	0.0199572	0.0654766	0.0519848	0.00724227	0.0316278	0.00993155	0.0480339	0.0486476	0.0403257	0.0352714	0.127562	0.103753	0.0972967	0.0905297	0.0391875	0.0629599	0.0674171	0.0698447	0.0582018	0.0626151	0.0691348	0.0589472	0.0806238	0.0762488	0.0717263
GCF_015904365.1	0.304253	0.197196	0.192578	0.305974	0.0403097	0.0354263	0.0275967	0.0443888	0.0343794	0.0486782	-0.111163	0.01217	-0.101703	0.0642896	-0.0202677	-0.163494	0.0700997	0.0343926	0.00665686	0.0302015	0.0249728	-0.00149037	0.0868038	-0.0256719	0.0101342	0.0676474	0.0503244	0.00719044	0.0317916	0.010971	0.0468998	0.0493893	0.0400068	0.0350231	0.127193	0.102933	0.0962458	0.0894653	0.0402413	0.0641723	0.0691613	0.0713713	0.0565582	0.0613471	0.0676155	0.0576044	0.0802617	0.0758023	0.0712294
GCF_015904375.1	0.303482	0.195894	0.195021	0.305603	0.0404791	0.0360614	0.0258573	0.0436248	0.0347228	0.0478243	-0.104761	0.0107972	-0.100446	0.06455	-0.0174133	-0.16292	0.0699662	0.0353136	0.00638141	0.0306766	0.0237929	-0.00190972	0.0875205	-0.0257116	0.0154273	0.0676233	0.0507623	0.00755611	0.0307933	0.010754	0.0470369	0.0485296	0.0399759	0.0349882	0.126801	0.102217	0.0957465	0.0889467	0.0397614	0.0636659	0.068514	0.0705923	0.0566666	0.0621023	0.0682374	0.0584712	0.080252	0.0754927	0.0709806
GCF_015904385.1	0.303609	0.20001	0.191288	0.305088	0.0409399	0.0363414	0.028054	0.0413309	0.0352639	0.0491096	-0.103253	0.0125578	-0.101448	0.0627665	-0.0156007	-0.162742	0.0693631	0.0343213	0.00691184	0.0304451	0.0280405	0.00015165	0.0883031	-0.032523	0.00689223	0.0675295	0.0506921	0.00716287	0.0316211	0.0114388	0.0461167	0.0493135	0.0405115	0.0351447	0.127278	0.102358	0.095357	0.0887217	0.0409681	0.0646355	0.0703296	0.0722055	0.0555052	0.0614247	0.0671736	0.0573411	0.079858	0.0751906	0.0707506
GCF_015904425.1	0.30517	0.193613	0.19597	0.305247	0.0403753	0.0354893	0.0255873	0.0439796	0.0360154	0.047032	-0.106795	0.0112391	-0.106384	0.0661843	-0.0183859	-0.162681	0.070216	0.0326111	0.00686874	0.0313171	0.0220102	-0.00150603	0.0872104	-0.0277945	0.0181602	0.0656684	0.0519744	0.00695905	0.0306316	0.00981939	0.0480146	0.0484233	0.0401601	0.0353165	0.12781	0.103533	0.0967048	0.0899832	0.0393842	0.0632644	0.0685612	0.070554	0.0575685	0.0626357	0.0686531	0.0587264	0.0804051	0.0757316	0.0712454
GCF_015904435.1	0.304515	0.192987	0.196164	0.306334	0.0401471	0.0354512	0.0260852	0.0432976	0.0359114	0.0464923	-0.109179	0.0125557	-0.104609	0.06617	-0.0173124	-0.162567	0.0708961	0.0333192	0.00665402	0.0317951	0.0227784	-0.00217199	0.0881478	-0.023607	0.020033	0.065291	0.0519522	0.00710644	0.0311539	0.0104911	0.0471313	0.0482293	0.0406156	0.035583	0.127221	0.103082	0.0963615	0.0899749	0.0385311	0.063046	0.067897	0.0700089	0.0578807	0.0624457	0.0689742	0.05857	0.0808796	0.075936	0.0712735
GCF_015904465.1	0.306128	0.193619	0.19576	0.304493	0.0404798	0.0357211	0.0259455	0.0447187	0.0366988	0.0473666	-0.109451	0.00986369	-0.105146	0.0658573	-0.0194456	-0.167513	0.0703479	0.0312158	0.0066105	0.0312785	0.0221361	-0.00199261	0.0868884	-0.0220856	0.0163648	0.0662247	0.0518124	0.00729743	0.0308263	0.0105074	0.0475929	0.0483102	0.0398961	0.0350717	0.128567	0.103931	0.0971904	0.090712	0.039459	0.0634099	0.0686154	0.0703625	0.0575998	0.0629756	0.0690193	0.0591067	0.0804972	0.075806	0.0712978
GCF_015904475.1	0.30251	0.197339	0.19161	0.308532	0.0402926	0.0356554	0.0267776	0.0455966	0.0347821	0.0474393	-0.105482	0.0114645	-0.103155	0.0643768	-0.0324726	-0.162165	0.0707129	0.0320465	0.00706766	0.030049	0.0255801	-0.000702038	0.0866235	-0.0348061	0.00774243	0.0684267	0.0486567	0.00662138	0.0302585	0.00971688	0.0482193	0.0486736	0.0393679	0.0345248	0.12629	0.101839	0.0949007	0.0885485	0.0395741	0.0636685	0.0688592	0.0707499	0.0561521	0.0610254	0.0673038	0.0571725	0.0804909	0.0759729	0.0714374
GCF_015904485.1	0.305623	0.189394	0.198955	0.305999	0.0397608	0.0347965	0.0269146	0.0449365	0.0363044	0.0463997	-0.112513	0.00887137	-0.108983	0.0680644	-0.0183961	-0.161643	0.0705914	0.031858	0.0065236	0.0320098	0.0181335	-0.00294907	0.0865475	-0.0135861	0.0261268	0.0642834	0.053192	0.00709805	0.0310138	0.00920204	0.0488213	0.0477647	0.0404259	0.0357887	0.127642	0.103863	0.097414	0.0906585	0.0383506	0.0619315	0.0666587	0.0688283	0.0590665	0.0635865	0.0699242	0.0598114	0.0805771	0.0762557	0.0716376
GCF_015904525.1	0.303149	0.194567	0.196769	0.305516	0.0401817	0.0353157	0.0270869	0.0422206	0.0367106	0.0472757	-0.104876	0.0107226	-0.10687	0.0656455	-0.0147414	-0.160222	0.0699754	0.0318401	0.00677437	0.0312784	0.0225155	-0.00099434	0.0877062	-0.0262711	0.0185606	0.0659266	0.0519648	0.00743015	0.030332	0.0104454	0.047444	0.0481631	0.0404744	0.0357344	0.126389	0.101888	0.095704	0.0888251	0.0396818	0.0631551	0.0682845	0.0703693	0.0571319	0.0626495	0.0685011	0.0587081	0.0799478	0.075454	0.0706538
GCF_015904535.1	0.306279	0.18902	0.200464	0.304237	0.0395091	0.0345395	0.0272261	0.0453266	0.0372175	0.0464583	-0.114062	0.00673427	-0.111607	0.069224	-0.0174924	-0.164017	0.0703557	0.0301791	0.00670404	0.0315923	0.0181729	-0.00230136	0.0866881	-0.0149108	0.0269384	0.0631627	0.0536628	0.00712867	0.0303873	0.00925324	0.0487574	0.0472434	0.0406644	0.0359022	0.127874	0.104051	0.0975249	0.0912187	0.0385453	0.0619985	0.066869	0.0689145	0.0594363	0.0642352	0.0704299	0.0602179	0.08042	0.0759897	0.0714483
GCF_015904565.1	0.306595	0.19142	0.196778	0.305207	0.0398863	0.0350809	0.0266361	0.0445402	0.0357385	0.0474721	-0.118721	0.0094785	-0.105963	0.0670617	-0.017301	-0.165536	0.0706395	0.033219	0.00615195	0.0314888	0.0198953	-0.00342689	0.086619	-0.0164423	0.0214877	0.0657787	0.0521881	0.00725642	0.0314558	0.0101885	0.047558	0.0482436	0.0401615	0.0353214	0.128319	0.104385	0.0978223	0.0911685	0.0387369	0.0629511	0.06753	0.0696727	0.0587172	0.063166	0.0695981	0.0594194	0.080825	0.076096	0.0716451
GCF_015904575.1	0.303572	0.201174	0.18829	0.306963	0.0411086	0.0363868	0.0274792	0.0439608	0.0342957	0.0482511	-0.10318	0.0155537	-0.096213	0.0624344	-0.0277126	-0.164106	0.070302	0.0358656	0.00726467	0.0295749	0.0293701	7.98665e-05	0.0866281	-0.0308701	0.00052543	0.0700247	0.0493133	0.00657459	0.032517	0.010553	0.0469522	0.0500809	0.0391049	0.0340934	0.127355	0.102666	0.095312	0.0889065	0.0404191	0.0648706	0.0703197	0.0721119	0.0553859	0.0600399	0.066475	0.0566331	0.0804099	0.0759886	0.0714544
GCF_015904605.1	0.305844	0.196888	0.194349	0.302827	0.0404194	0.0355913	0.0273589	0.0426241	0.036776	0.0484829	-0.107267	0.0129098	-0.108041	0.0657202	-0.0184662	-0.165891	0.0693637	0.0314685	0.00729945	0.030792	0.0259731	6.31937e-05	0.0883287	-0.0296324	0.0130583	0.0645622	0.0514626	0.00679823	0.0313251	0.0105283	0.0467049	0.048365	0.0410939	0.0359629	0.128323	0.103792	0.096792	0.0902691	0.0404682	0.0641289	0.0697865	0.0715429	0.0572285	0.0627633	0.0685442	0.0587119	0.0798511	0.0751835	0.0707466
GCF_015904625.1	0.307907	0.1959	0.19078	0.305414	0.0399823	0.035231	0.0272207	0.0451769	0.0364719	0.0487743	-0.1108	0.0101239	-0.106003	0.0655711	-0.0249894	-0.17133	0.0712399	0.030372	0.00679646	0.0306477	0.0238703	-0.00130272	0.0852703	-0.0275886	0.0105747	0.067699	0.0508488	0.00660124	0.0316753	0.00976769	0.0471509	0.0497497	0.0393255	0.0345762	0.129314	0.10508	0.0985926	0.0916661	0.0404973	0.0640576	0.0694854	0.0714069	0.0570474	0.0617767	0.0674894	0.0579416	0.0810478	0.0769898	0.0723327
GCF_015904645.1	0.30554	0.197919	0.190912	0.305629	0.0405348	0.0357146	0.0263496	0.0438745	0.0360527	0.0482181	-0.102434	0.0147192	-0.101596	0.0645903	-0.0247983	-0.166639	0.0704033	0.0320073	0.00720109	0.0313035	0.0259359	-0.000356223	0.0864136	-0.0310071	0.00770856	0.0677191	0.0510141	0.0065652	0.0313781	0.0101004	0.0471927	0.0497163	0.0396514	0.0348785	0.128155	0.103736	0.0966116	0.0900815	0.0404524	0.06424	0.0699606	0.0718039	0.05642	0.0613688	0.0674528	0.0575507	0.0805135	0.0761949	0.0715157
GCF_015904665.1	0.307257	0.190837	0.197927	0.303978	0.0400338	0.0351717	0.0258537	0.0462388	0.0358737	0.0470872	-0.110935	0.00860166	-0.109561	0.0675413	-0.0209362	-0.163478	0.0705234	0.0316209	0.00655231	0.0314922	0.0191344	-0.00252308	0.0861858	-0.0183344	0.0229415	0.0648904	0.0525495	0.00716677	0.0304476	0.00953536	0.0486664	0.0482089	0.0398414	0.0350012	0.128903	0.104876	0.0984472	0.0914197	0.0391678	0.0626292	0.067592	0.0698105	0.0586712	0.0635297	0.0696873	0.0598276	0.0805143	0.0762183	0.0715262
GCF_015904675.1	0.304169	0.193105	0.195588	0.307138	0.0399054	0.0352483	0.0274287	0.0431755	0.035173	0.047573	-0.110962	0.0101102	-0.106442	0.065924	-0.0204537	-0.158995	0.0706012	0.032676	0.00646495	0.0309516	0.0216058	-0.00289744	0.0863854	-0.0173637	0.0171846	0.0664588	0.0523778	0.00719109	0.0310486	0.0102005	0.0482699	0.0485863	0.0399251	0.0350261	0.126864	0.102688	0.0963111	0.0895271	0.0392093	0.062818	0.0678944	0.0698936	0.0575903	0.0625113	0.0684545	0.0585608	0.0805003	0.0761484	0.0715063
GCF_015904725.1	0.304728	0.191863	0.197297	0.306112	0.0397029	0.0346049	0.0271486	0.0462436	0.0363815	0.0468099	-0.114567	0.00984424	-0.105492	0.0677658	-0.021802	-0.164917	0.0703002	0.031104	0.00671548	0.0302615	0.0205923	-0.00237261	0.0867319	-0.0207057	0.0212092	0.0652894	0.0519068	0.00676438	0.0312261	0.00941931	0.048637	0.0478212	0.0402176	0.035661	0.12707	0.103307	0.0966445	0.0899194	0.0388915	0.0626757	0.0674703	0.0696534	0.0584827	0.062832	0.0691509	0.0590722	0.080283	0.0759099	0.0714593
GCF_015904745.1	0.304167	0.198487	0.190344	0.307002	0.0402601	0.0355014	0.0275899	0.0444561	0.0345346	0.0481889	-0.105269	0.014886	-0.101429	0.0646272	-0.0255789	-0.164359	0.0704126	0.0347351	0.00739219	0.0302271	0.0271133	-4.30072e-05	0.0864463	-0.0299515	0.00731546	0.0676607	0.0504566	0.00634802	0.0324236	0.0101881	0.0472491	0.0493396	0.0399171	0.035081	0.127072	0.102885	0.095826	0.0892286	0.0401128	0.0642901	0.0695183	0.0716027	0.0564669	0.0607967	0.0673055	0.0572329	0.0805148	0.0761949	0.0715156
GCF_015904765.1	0.303161	0.193952	0.19433	0.308557	0.0397991	0.0347935	0.0275811	0.0446838	0.0351703	0.0480051	-0.110077	0.0104433	-0.105215	0.0653608	-0.0231472	-0.15738	0.0704604	0.0336658	0.0064502	0.031186	0.02184	-0.00264927	0.0862145	-0.0217115	0.0179857	0.06696	0.0510228	0.0070577	0.030783	0.00975417	0.0481881	0.0490955	0.0401093	0.0356148	0.12611	0.102378	0.0955312	0.0889813	0.0394633	0.0631162	0.0679654	0.0699074	0.0569141	0.0613604	0.0678513	0.0579201	0.0806764	0.0763077	0.0718137
GCF_015904775.1	0.306544	0.190619	0.197683	0.305154	0.039788	0.0349192	0.026225	0.0430498	0.0374539	0.0473181	-0.110242	0.00936926	-0.112372	0.067625	-0.0172101	-0.159537	0.070482	0.0290049	0.00654441	0.0316829	0.019137	-0.00210995	0.0862309	-0.0224001	0.0240676	0.0646665	0.0532567	0.00697148	0.0301355	0.0088804	0.0488727	0.0485035	0.0401108	0.0354693	0.128246	0.104244	0.0979174	0.0912952	0.0391471	0.062727	0.0675636	0.069497	0.0584761	0.0632724	0.0692532	0.0593982	0.0806768	0.0763024	0.0718086
GCF_015904795.1	0.305522	0.198656	0.189649	0.306173	0.0402417	0.0353186	0.0279703	0.0444848	0.0357763	0.0486765	-0.1093	0.0145114	-0.104888	0.064709	-0.0292359	-0.164717	0.0705054	0.0318454	0.00738144	0.0294588	0.027202	-0.00010391	0.0862539	-0.0321352	0.00805564	0.0676053	0.0497323	0.00609333	0.0320512	0.00956505	0.0475774	0.0494333	0.0395957	0.0349771	0.127978	0.103786	0.0968828	0.0900779	0.0405736	0.0646649	0.0698513	0.0717729	0.0562988	0.0607706	0.0669817	0.0573323	0.0806738	0.0763028	0.0718088
GCF_015904815.1	0.306393	0.19402	0.195352	0.304236	0.0401452	0.0356541	0.0258496	0.0452355	0.0364951	0.0483689	-0.110088	0.00865482	-0.104941	0.0658207	-0.0233265	-0.168579	0.0703141	0.0302048	0.00628529	0.0314668	0.0216047	-0.00236165	0.08646	-0.0245308	0.016607	0.0666868	0.0514124	0.00742742	0.0306208	0.0102351	0.0474062	0.0486116	0.0397704	0.0349111	0.128503	0.103915	0.0977432	0.0909061	0.040196	0.0636761	0.0686517	0.0706877	0.0574095	0.0628457	0.0685837	0.0588463	0.0802853	0.0759527	0.0714095
GCF_015904825.1	0.306887	0.19107	0.198357	0.303686	0.0399337	0.0347761	0.0272967	0.0443599	0.0367543	0.046797	-0.110863	0.0102487	-0.113111	0.0683914	-0.0197373	-0.163868	0.0700839	0.0314821	0.00721734	0.0310591	0.0204835	-0.00115357	0.0866459	-0.0202099	0.0238652	0.063189	0.0533822	0.00679854	0.0303484	0.00909926	0.0487995	0.047769	0.0406254	0.0357554	0.128589	0.104694	0.0978504	0.0912867	0.0390012	0.062609	0.0676635	0.0697181	0.0588951	0.0637328	0.0700053	0.0597353	0.0804032	0.0758538	0.0713688
GCF_015904865.1	0.303877	0.193274	0.197355	0.305494	0.0399911	0.0349464	0.0266563	0.0438843	0.0364201	0.0476502	-0.108072	0.00923327	-0.107001	0.0658606	-0.0152778	-0.162283	0.0701643	0.0317488	0.00625893	0.0309332	0.0217152	-0.00246436	0.087756	-0.0214745	0.0195633	0.0658329	0.0516756	0.00762228	0.0303929	0.0105579	0.0472685	0.0477647	0.0404994	0.0359663	0.12674	0.102595	0.0961028	0.0892786	0.0395227	0.0629186	0.0678971	0.0699652	0.0575093	0.0627791	0.068902	0.059065	0.0801048	0.0755771	0.0709664
GCF_015904875.1	0.306446	0.190209	0.199623	0.303723	0.039351	0.0344538	0.0269001	0.0443526	0.0373711	0.0474296	-0.113113	0.00756225	-0.114887	0.0686775	-0.0187735	-0.164384	0.0703083	0.0304873	0.00671654	0.0311125	0.018982	-0.00216374	0.0869178	-0.0203979	0.0267803	0.0629826	0.0533318	0.00722723	0.0299492	0.00951143	0.0481527	0.0471562	0.0409252	0.0361482	0.127845	0.103852	0.0977485	0.0908684	0.0391246	0.0626359	0.0672648	0.0694298	0.0590021	0.0641762	0.0701132	0.0602629	0.08047	0.075772	0.0713088
GCF_015904905.1	0.302867	0.193971	0.195393	0.30777	0.0400378	0.0353254	0.0260347	0.044281	0.0361196	0.0473575	-0.105309	0.010888	-0.102752	0.0654963	-0.0200563	-0.158055	0.0703486	0.0313413	0.00657215	0.0309478	0.0220777	-0.00203585	0.0864752	-0.0249243	0.0164942	0.0669899	0.0518937	0.00715125	0.0309912	0.00972804	0.0484387	0.0488951	0.0398616	0.0351647	0.126147	0.101892	0.0952013	0.0888372	0.0392683	0.0629622	0.0681682	0.0698191	0.0571666	0.0620641	0.068094	0.0582625	0.0802853	0.0759496	0.0714052
GCF_015904915.1	0.307421	0.197835	0.191539	0.303204	0.0405693	0.036055	0.0260778	0.0436779	0.0364315	0.0484446	-0.101881	0.0135809	-0.105552	0.0652116	-0.0252963	-0.168069	0.0703233	0.0304528	0.00724215	0.0306186	0.026152	0.000206579	0.0864756	-0.032833	0.00903506	0.0672816	0.0509629	0.00647134	0.0313943	0.00986326	0.0473429	0.0492948	0.0393358	0.0344694	0.12945	0.104743	0.0979304	0.0911332	0.0408434	0.0646018	0.0702314	0.0722234	0.0568387	0.0621263	0.0678494	0.0581165	0.0802897	0.07595	0.0714093
GCF_015904925.1	0.304439	0.193535	0.194682	0.307345	0.0397331	0.0346738	0.0271953	0.0455044	0.0362451	0.047509	-0.109891	0.0105719	-0.106038	0.0664784	-0.0271956	-0.16255	0.0705897	0.0308608	0.00671019	0.0307565	0.0212433	-0.00177936	0.0857849	-0.0242761	0.017104	0.067027	0.0508117	0.00674313	0.0299749	0.00916854	0.048606	0.0486141	0.0396511	0.0352394	0.126988	0.103238	0.0966622	0.0898333	0.0394923	0.0630429	0.0680051	0.0701245	0.0575313	0.0618706	0.0681618	0.058383	0.0804303	0.0762933	0.0716139
GCF_015904965.1	0.30783	0.192038	0.195747	0.304384	0.0400204	0.0352543	0.0267501	0.0455044	0.0361658	0.0476361	-0.113587	0.00726351	-0.107903	0.0671334	-0.0226534	-0.167465	0.0707871	0.0306347	0.00658997	0.0316128	0.0199002	-0.00241282	0.0856393	-0.0226093	0.019553	0.0658871	0.0522591	0.0069592	0.030594	0.00964529	0.0484401	0.0484019	0.0395072	0.0346287	0.129308	0.105197	0.0986275	0.0919334	0.0395198	0.0628071	0.0682305	0.0701865	0.0583282	0.0632487	0.0690458	0.0592379	0.080675	0.0765798	0.0719255
GCF_015904975.1	0.304304	0.197586	0.192445	0.305665	0.0402277	0.0354307	0.0278587	0.0448412	0.0352215	0.047821	-0.106567	0.0143603	-0.103519	0.065801	-0.0283058	-0.162686	0.0698493	0.0337626	0.00747971	0.030047	0.0262897	-9.41459e-05	0.0867603	-0.026148	0.00904067	0.0666255	0.0502646	0.00630506	0.0321298	0.00955557	0.0477849	0.0490357	0.0400978	0.0351979	0.127196	0.10322	0.096007	0.0894901	0.0396879	0.0639276	0.0690816	0.0711609	0.0571754	0.061494	0.0678742	0.0578276	0.0802461	0.0756668	0.0713504
GCF_015905005.1	0.304375	0.190625	0.198813	0.306187	0.0395372	0.034835	0.0265272	0.0431163	0.0366303	0.047134	-0.112134	0.00964938	-0.109763	0.0672431	-0.0169572	-0.161182	0.0705704	0.0308016	0.00630888	0.0320497	0.0192333	-0.00276256	0.0875239	-0.0171988	0.0238532	0.0642023	0.05324	0.00754231	0.0303051	0.00970938	0.0475889	0.0479516	0.0410158	0.0359182	0.126705	0.102546	0.0965051	0.0898174	0.0389981	0.0624159	0.0670328	0.0692026	0.0582928	0.0634674	0.0694202	0.059365	0.080377	0.075941	0.0714097
GCF_015905015.1	0.305868	0.190772	0.198234	0.305125	0.0399165	0.0351323	0.0265644	0.0444812	0.0364127	0.0474992	-0.113505	0.00826674	-0.107886	0.0669493	-0.0180866	-0.164376	0.0703529	0.0309595	0.00613307	0.0318406	0.0189352	-0.0031282	0.086644	-0.014454	0.022954	0.0652522	0.0524565	0.00753602	0.0303047	0.0098155	0.0481431	0.0480436	0.0402226	0.0353455	0.127964	0.103868	0.0974337	0.0907218	0.039002	0.0624288	0.0672894	0.0694111	0.0583453	0.0634706	0.0696293	0.059604	0.0805581	0.0760977	0.0715107
GCF_015905025.1	0.30483	0.194595	0.195237	0.305338	0.0404498	0.0355001	0.0269515	0.0431139	0.0361246	0.047429	-0.107653	0.0130371	-0.105976	0.0653303	-0.0199616	-0.161962	0.0703063	0.0327939	0.00682862	0.0305512	0.0230849	-0.00128572	0.0869218	-0.0250859	0.0137135	0.0663289	0.0517981	0.00710885	0.0305266	0.0101302	0.0481517	0.0483176	0.0398291	0.0351101	0.127678	0.103517	0.09654	0.0897024	0.0394956	0.0630943	0.0684882	0.0704993	0.0571818	0.0624404	0.0684879	0.0587534	0.0804726	0.075774	0.0713112
GCF_015905065.1	0.307009	0.189178	0.199213	0.3046	0.0396902	0.0345778	0.0274557	0.0450746	0.0368455	0.0465846	-0.114288	0.00819831	-0.112617	0.0683885	-0.0188058	-0.161402	0.0708462	0.0306896	0.00673761	0.0316912	0.018357	-0.0024481	0.0865889	-0.0167119	0.0275262	0.0632337	0.0531031	0.0070251	0.0304218	0.00921174	0.048919	0.0477156	0.0404217	0.0357948	0.128483	0.104742	0.098258	0.0913162	0.0385735	0.0621968	0.0669203	0.069376	0.0592661	0.0637765	0.0701087	0.060027	0.0806871	0.076294	0.0717244
GCF_015905075.1	0.302617	0.192198	0.197257	0.307927	0.0399573	0.0350438	0.0271536	0.0431662	0.0359437	0.0465241	-0.107672	0.0104503	-0.106353	0.0660838	-0.0182607	-0.155847	0.0705844	0.0323611	0.00656879	0.0317691	0.021212	-0.00246179	0.0876339	-0.0186901	0.0208138	0.0653178	0.0528013	0.00730189	0.0305304	0.00995263	0.0479993	0.0483253	0.0406836	0.0358166	0.125903	0.101776	0.0950815	0.088639	0.0387629	0.0625679	0.0674197	0.0694169	0.0575512	0.0623681	0.0687436	0.0585844	0.0804016	0.0759038	0.0713715
GCF_015905105.1	0.307655	0.195443	0.193249	0.303654	0.0402667	0.0353539	0.02776	0.0447238	0.0359877	0.0485429	-0.116574	0.0110467	-0.106661	0.0657839	-0.0226301	-0.171256	0.0705202	0.0319396	0.0066096	0.0308227	0.0243336	-0.00164853	0.0873784	-0.0285329	0.0119953	0.0660954	0.0509856	0.00681447	0.0311194	0.0104933	0.0466469	0.048644	0.040126	0.0353308	0.129324	0.105047	0.0983516	0.0914748	0.040418	0.0641335	0.0694261	0.0714704	0.0574579	0.062483	0.0684165	0.0586601	0.0804521	0.0759846	0.0714507
GCF_015905125.1	0.305696	0.193121	0.197195	0.303989	0.0397699	0.0347924	0.0265635	0.0433038	0.0368825	0.0474644	-0.106937	0.0116115	-0.112967	0.0674905	-0.0187348	-0.161414	0.0701218	0.0310096	0.00713268	0.0303846	0.0222597	-0.00112526	0.0872321	-0.0245297	0.0198598	0.0639918	0.0526546	0.00687963	0.0307369	0.00989533	0.047997	0.0479367	0.0406696	0.0358114	0.127698	0.103801	0.0972922	0.0901096	0.0393644	0.0631208	0.0681264	0.0703918	0.0582616	0.0630619	0.0692221	0.0594468	0.0803697	0.0757085	0.0710536
GCF_015905135.1	0.303811	0.19597	0.193554	0.306666	0.0399595	0.0350068	0.0274636	0.0440586	0.0363371	0.0482181	-0.10892	0.0111072	-0.105181	0.065545	-0.0218706	-0.163903	0.0699977	0.0326285	0.0070859	0.0300983	0.0241515	-0.000493092	0.0866823	-0.029867	0.0148731	0.0660872	0.051315	0.00693114	0.031394	0.0101929	0.0473353	0.0489205	0.0406626	0.0356365	0.126669	0.102483	0.0958075	0.0893818	0.0399229	0.0638082	0.0690159	0.0704727	0.0568323	0.0617018	0.0676504	0.057837	0.0803873	0.0758204	0.071338
GCF_015905165.1	0.305928	0.19387	0.194572	0.30563	0.0395782	0.0346764	0.0273989	0.0453376	0.0369719	0.0475947	-0.109444	0.011178	-0.108894	0.0676546	-0.0268627	-0.165774	0.0704441	0.0289736	0.00717709	0.030508	0.023252	-0.000650054	0.0864864	-0.0249193	0.0166714	0.0651463	0.0515051	0.00645809	0.0309732	0.00951426	0.0476254	0.0480059	0.040585	0.0360132	0.127789	0.103923	0.0973003	0.0908582	0.0395997	0.0633087	0.0683219	0.0701186	0.05802	0.0624329	0.0685083	0.0587347	0.0805174	0.0762626	0.0717942
GCF_021184145.1	0.30441	0.195945	0.194451	0.305194	0.0399961	0.0355498	0.0262787	0.0434792	0.0356283	0.0484082	-0.106183	0.0113255	-0.10009	0.0653439	-0.0166317	-0.166293	0.0700719	0.0338986	0.00665552	0.0310984	0.0227546	-0.00178979	0.0861846	-0.0195818	0.0167826	0.0673973	0.0517861	0.00754516	0.0315407	0.0112327	0.0468583	0.0487116	0.0399777	0.0353235	0.126975	0.102433	0.0963568	0.0896902	0.0402874	0.0637538	0.0684717	0.0706485	0.0571328	0.0624358	0.0684503	0.058331	0.0800146	0.075787	0.0711309
GCF_024214055.1	0.302704	0.196036	0.192598	0.308476	0.0401586	0.0355254	0.0273777	0.0446744	0.0336886	0.0485523	-0.112057	0.00928306	-0.0973161	0.0636698	-0.0203714	-0.160607	0.0706454	0.0365335	0.00610327	0.0299889	0.0237888	-0.00308181	0.0866258	-0.0209061	0.0122282	0.0686562	0.0503456	0.00728524	0.0315794	0.010848	0.0475375	0.0494481	0.0396306	0.0346576	0.126085	0.102002	0.0953258	0.0885831	0.0398176	0.0635327	0.0683755	0.0704225	0.0562957	0.0610239	0.0674603	0.0575072	0.0805621	0.0762018	0.0715972
GCF_026222655.1	0.3021	0.196186	0.194073	0.307579	0.0403875	0.0354938	0.0277603	0.0447131	0.0339018	0.0471968	-0.106441	0.0137361	-0.0985355	0.0650706	-0.0217955	-0.155775	0.0696801	0.0366588	0.00717931	0.0302327	0.0243842	-0.00146063	0.0869013	-0.0201414	0.0158717	0.0668415	0.051455	0.00687211	0.0325743	0.0102476	0.048038	0.0494473	0.040325	0.0355129	0.125819	0.101704	0.0946891	0.0882101	0.0390563	0.0635219	0.0684084	0.0701967	0.057089	0.0612624	0.0679353	0.0579029	0.0801552	0.0756306	0.0710861
GCF_030062565.1	0.304762	0.195994	0.194006	0.305097	0.0405853	0.036038	0.025179	0.0436093	0.035391	0.0482107	-0.10686	0.0123997	-0.0980096	0.0646886	-0.0174867	-0.165363	0.0697645	0.0344144	0.00651702	0.0317879	0.0230003	-0.00248325	0.0869328	-0.0247686	0.0143017	0.0674728	0.0512803	0.00750531	0.0315502	0.0113657	0.0466874	0.0492297	0.0401621	0.0350285	0.127666	0.103044	0.0962832	0.0897343	0.0400758	0.0640119	0.0691488	0.0708527	0.0568148	0.062159	0.0683745	0.0585665	0.0802501	0.0755906	0.0709999
GCF_030062585.1	0.305936	0.192384	0.197066	0.304365	0.0401345	0.035093	0.0274409	0.0420864	0.0370125	0.0468706	-0.109364	0.0133205	-0.108146	0.0670274	-0.0152735	-0.159155	0.07045	0.03195	0.00698007	0.0321338	0.0206669	-0.00181968	0.0866387	-0.019498	0.0208347	0.0648882	0.0538462	0.00703449	0.0309637	0.00987064	0.0484175	0.0483164	0.0400682	0.0354948	0.128084	0.104164	0.0974984	0.0905828	0.0391001	0.062704	0.067975	0.0700432	0.05828	0.0632404	0.0691716	0.0592947	0.0805469	0.0759036	0.0713683
GCF_030062605.1	0.303823	0.197186	0.192257	0.306705	0.0403006	0.0357624	0.0273333	0.0430091	0.0344477	0.0483863	-0.108225	0.0143659	-0.0985088	0.0644379	-0.019909	-0.161646	0.0700247	0.0357175	0.00676084	0.0310315	0.024354	-0.00195431	0.0863007	-0.0231455	0.0111379	0.0681174	0.051521	0.00710521	0.0323798	0.0109959	0.0470562	0.049548	0.0398885	0.0349338	0.126841	0.102542	0.0957459	0.0892229	0.0401455	0.0638685	0.0690827	0.0709547	0.0565789	0.0614555	0.0676843	0.057766	0.0802629	0.0759634	0.0713178
GCF_030062625.1	0.305071	0.194678	0.196945	0.30262	0.0405518	0.0356322	0.0269973	0.0416885	0.0375117	0.0473366	-0.104991	0.013216	-0.106315	0.0664009	-0.0165028	-0.159974	0.0694492	0.0308915	0.00721547	0.0320308	0.0229855	-0.000845906	0.0878873	-0.0232332	0.0185818	0.0646626	0.0533225	0.00718093	0.0306079	0.0102294	0.0475479	0.0482232	0.0407139	0.035882	0.12791	0.103269	0.0965948	0.0901539	0.0398115	0.0635234	0.0688676	0.0706662	0.057675	0.0632189	0.0693503	0.0592716	0.0798862	0.0752686	0.0704697
GCF_030062645.1	0.303883	0.198023	0.19175	0.306087	0.0407395	0.035866	0.0270866	0.0409482	0.0364933	0.0484885	-0.10322	0.0147033	-0.0993041	0.0635892	-0.0151456	-0.161	0.0698754	0.0328277	0.00692509	0.0314141	0.0253924	-0.000754903	0.0869628	-0.0292576	0.00951959	0.0677659	0.0523467	0.00720721	0.0314892	0.0114097	0.046726	0.0496928	0.0401726	0.0352128	0.12724	0.102752	0.0961193	0.0891779	0.0404519	0.064034	0.0695992	0.0711713	0.0558072	0.0614026	0.067083	0.0575704	0.0804629	0.0757723	0.0711593
GCF_030062665.1	0.306463	0.198067	0.191919	0.303164	0.0405965	0.0358984	0.026951	0.0425136	0.0365416	0.0484918	-0.104158	0.0138664	-0.103737	0.064915	-0.0174506	-0.170054	0.070134	0.0326154	0.00741457	0.0308944	0.0266153	0.000200697	0.08763	-0.0297026	0.011447	0.0659543	0.0519101	0.00687709	0.0322642	0.0111303	0.04595	0.0492295	0.0406058	0.035526	0.128791	0.104053	0.0973003	0.0906307	0.0409559	0.0645833	0.0700805	0.0721267	0.0567834	0.0622767	0.0681329	0.0580474	0.0800483	0.0756685	0.0710624
GCF_030062685.1	0.302906	0.195289	0.194903	0.306698	0.0406016	0.0356219	0.0272309	0.0432733	0.0348907	0.0466923	-0.102721	0.0150294	-0.102214	0.065113	-0.0194228	-0.15494	0.0700454	0.0358844	0.00717508	0.0311152	0.0236046	-0.00156486	0.0869647	-0.0204929	0.0165027	0.0666317	0.0520621	0.0069852	0.0319568	0.0101531	0.0483407	0.0489846	0.0399745	0.0354491	0.126511	0.10243	0.0950109	0.0887486	0.0390681	0.0630888	0.0684964	0.070361	0.0571681	0.0617596	0.0683942	0.0581699	0.0802234	0.0756922	0.0710618
GCF_034498235.1	0.303619	0.195774	0.191915	0.308692	0.0400006	0.035022	0.0290484	0.0431992	0.0349633	0.0480504	-0.113816	0.0131129	-0.100962	0.0644626	-0.0208833	-0.157964	0.0709394	0.0355296	0.00675948	0.0311685	0.0232452	-0.00227426	0.0857271	-0.0213638	0.0136536	0.0678565	0.0525921	0.00711395	0.0324712	0.0111498	0.0472993	0.0499547	0.0398788	0.0346087	0.126477	0.102604	0.0956482	0.0891505	0.0392196	0.0635696	0.0684755	0.0702511	0.0567995	0.0609142	0.0676616	0.057489	0.081123	0.0765311	0.0718341
GCF_035621155.1	0.30741	0.192649	0.19535	0.30459	0.0397426	0.0345601	0.0273013	0.0439793	0.0370288	0.0474738	-0.111656	0.0117911	-0.106668	0.067501	-0.0177208	-0.164765	0.0708678	0.0316292	0.00687239	0.0322009	0.0204769	-0.00185851	0.0858957	-0.0226686	0.020074	0.0654063	0.0534551	0.00672423	0.0313486	0.00993558	0.0480037	0.0491105	0.0398447	0.0349228	0.128694	0.105192	0.0984133	0.091334	0.0393975	0.0631515	0.0684089	0.0704051	0.0583898	0.0627398	0.0688199	0.059093	0.0809285	0.0763266	0.0717679
GCF_035621295.1	0.305451	0.198443	0.190128	0.305978	0.0401595	0.0351862	0.0277521	0.0432298	0.0359929	0.0481666	-0.105098	0.0163717	-0.103441	0.0651044	-0.0251088	-0.163173	0.0707078	0.0341716	0.00758086	0.0308129	0.0267927	-8.95519e-05	0.0864722	-0.0317066	0.00976388	0.0670614	0.0516943	0.00629569	0.0325273	0.0105349	0.0467301	0.0499537	0.0400166	0.0349733	0.127761	0.103855	0.0966623	0.0898399	0.0400462	0.0644556	0.0699387	0.0718016	0.0566824	0.0610131	0.0672301	0.0574202	0.0809622	0.0761284	0.0716208
GCF_035621315.1	0.305329	0.195447	0.193584	0.30564	0.0401836	0.035089	0.0281186	0.0428123	0.0365099	0.0479458	-0.113682	0.0136046	-0.1032	0.065525	-0.0193529	-0.16288	0.0703596	0.0330289	0.00686576	0.0311573	0.0235603	-0.00162241	0.0869452	-0.0224771	0.0151588	0.0663291	0.052821	0.00703167	0.0320722	0.0108728	0.0467968	0.0490916	0.0404047	0.0353276	0.127701	0.103623	0.0967531	0.0903363	0.0395097	0.063942	0.0688561	0.0705713	0.0573861	0.061931	0.0683396	0.0581711	0.080732	0.0758333	0.0713803
GCF_035621875.1	0.308285	0.193329	0.196236	0.302149	0.0401443	0.0349294	0.0265428	0.0429657	0.038335	0.0469133	-0.108064	0.013888	-0.109483	0.0683142	-0.0201752	-0.16254	0.0701193	0.0292124	0.00750492	0.0318685	0.0221078	-0.000223319	0.0868831	-0.0256838	0.0203976	0.0639434	0.053669	0.00626505	0.0312839	0.00912625	0.0482682	0.0485602	0.0401841	0.0353851	0.12956	0.10565	0.0985177	0.0918458	0.0392807	0.0635523	0.0690665	0.0708955	0.0588439	0.0633651	0.0694319	0.0595119	0.0806	0.0757166	0.0712679
GCF_036455175.1	0.306148	0.194964	0.193817	0.305071	0.0408095	0.0356535	0.0256862	0.042903	0.0373587	0.0467941	-0.105412	0.0137952	-0.104598	0.0649946	-0.0189996	-0.165076	0.070983	0.031788	0.00674964	0.0314231	0.0250441	-0.00180981	0.0886467	-0.0302217	0.0156357	0.0660837	0.0516665	0.00685337	0.0313154	0.0106138	0.0466194	0.0488308	0.0402169	0.0354953	0.128737	0.104295	0.0972236	0.0905282	0.0391536	0.0637147	0.0690446	0.0710317	0.0573443	0.0620621	0.0683524	0.058478	0.0809131	0.0760772	0.0715285
GCF_036455215.1	0.308494	0.195062	0.193723	0.302721	0.040503	0.0354547	0.0257927	0.0418367	0.0383394	0.0472752	-0.107094	0.0162348	-0.109819	0.0663453	-0.0203258	-0.1704	0.0709624	0.0296323	0.00711133	0.031709	0.0252921	-0.000840421	0.0886411	-0.0354721	0.0147593	0.0647166	0.0526864	0.00648892	0.0311721	0.0103706	0.0461517	0.0484072	0.0405416	0.0357061	0.129974	0.105627	0.0986752	0.0918905	0.0396275	0.0639697	0.0697405	0.0716175	0.0579863	0.0628215	0.0685502	0.0588844	0.0809088	0.0760785	0.0715308
GCF_036455265.1	0.30463	0.192638	0.196146	0.306587	0.04057	0.0355138	0.0264489	0.0432008	0.0363231	0.0461143	-0.11097	0.0135401	-0.105444	0.0656033	-0.0196659	-0.160908	0.070986	0.0335625	0.00649	0.0314996	0.0226218	-0.00302941	0.0886734	-0.0249979	0.019358	0.065593	0.0525156	0.00703022	0.0310933	0.0101265	0.0473779	0.0482932	0.0403865	0.0355853	0.127593	0.103405	0.0963046	0.0897464	0.0382115	0.0628901	0.0677999	0.0700429	0.0579154	0.0622559	0.0689956	0.0587333	0.0809102	0.07608	0.0715331
GCF_037861715.1	0.30518	0.195655	0.192427	0.306738	0.0397592	0.0347619	0.028972	0.0463614	0.0346297	0.0486292	-0.11491	0.0102567	-0.102891	0.0661601	-0.02844	-0.164594	0.0700794	0.0333261	0.00689947	0.0303846	0.0237848	-0.00183641	0.0859427	-0.0247488	0.0122707	0.0665694	0.0509203	0.00650842	0.031599	0.0099173	0.0476018	0.0490106	0.0403079	0.0354865	0.127402	0.103732	0.0967175	0.0900364	0.0399959	0.0635747	0.0688666	0.0707461	0.057185	0.0616798	0.067925	0.0579875	0.0805964	0.0761914	0.0716649
GCF_037861735.1	0.304517	0.195201	0.19495	0.305333	0.040698	0.0356343	0.0289161	0.0434136	0.0344141	0.0479037	-0.113865	0.0111327	-0.104209	0.0647419	-0.0210133	-0.157839	0.0696073	0.0344086	0.00676909	0.0302198	0.0237788	-0.00122306	0.0874594	-0.0192227	0.0147526	0.0660602	0.0506048	0.00720327	0.0311231	0.0103301	0.0476401	0.0488803	0.040427	0.0354064	0.127652	0.103327	0.096175	0.0895034	0.0393273	0.0633738	0.0685452	0.0707153	0.057353	0.0622114	0.0686842	0.0583921	0.0801828	0.0756021	0.0711099
GCF_037861755.1	0.304441	0.190873	0.198584	0.306102	0.0400576	0.0351491	0.0268225	0.044022	0.0359548	0.0473985	-0.112991	0.0077967	-0.106927	0.0669118	-0.0192839	-0.154085	0.069507	0.0313952	0.0062484	0.0313546	0.0193175	-0.00349237	0.0869885	-0.0191762	0.0245565	0.0647062	0.0530669	0.00720277	0.0299605	0.0092453	0.0490028	0.048191	0.040628	0.0356201	0.127137	0.103159	0.0965732	0.0897262	0.0387909	0.0626819	0.0672261	0.0692477	0.058338	0.0628824	0.0694773	0.0595201	0.0801739	0.0757204	0.071168
GCF_037861775.1	0.305806	0.194738	0.195221	0.304235	0.0406081	0.0354	0.0267583	0.0427948	0.0367785	0.0477895	-0.107805	0.0124294	-0.103844	0.0661994	-0.0201051	-0.157979	0.0692092	0.0294275	0.00672037	0.0311521	0.0232613	-0.00147727	0.0874174	-0.0313876	0.0142767	0.0660006	0.0520793	0.00654794	0.0306903	0.00968923	0.0483451	0.0480181	0.0401637	0.0355069	0.128391	0.104436	0.0973752	0.0900881	0.0398598	0.0635034	0.0690453	0.0710316	0.0574591	0.0624294	0.0684097	0.0588423	0.0800963	0.0754365	0.0709728
GCF_037861795.1	0.304716	0.196156	0.194681	0.304447	0.0407688	0.0358358	0.0280882	0.0424343	0.0352239	0.0475262	-0.108348	0.0144534	-0.103389	0.0660996	-0.0222504	-0.155888	0.0687181	0.0326562	0.00735664	0.0297153	0.0253137	-5.0835e-05	0.0875942	-0.0304431	0.0137804	0.0654525	0.0513999	0.00617926	0.0311068	0.00890302	0.0487496	0.0485466	0.0404337	0.0354193	0.127827	0.103659	0.0964375	0.0895205	0.0394437	0.0636633	0.0689868	0.0709655	0.057551	0.0621465	0.0686135	0.0587512	0.0798959	0.0752468	0.0706767
GCF_037861895.1	0.303084	0.193067	0.197466	0.306383	0.039874	0.0346122	0.0277777	0.0448866	0.0358119	0.0469001	-0.108742	0.0110346	-0.103767	0.0675433	-0.0223731	-0.152712	0.0692507	0.0319546	0.00695545	0.0302931	0.0225334	-0.00155058	0.08745	-0.0206442	0.0212079	0.0646507	0.0519565	0.00646196	0.030966	0.00921897	0.0490784	0.0474823	0.0407895	0.0362447	0.126116	0.102633	0.0955469	0.0889877	0.0386613	0.0629057	0.0675882	0.0694749	0.0582655	0.0623051	0.0691283	0.0589482	0.0800429	0.0752414	0.0708227
GCF_037861915.1	0.306008	0.193766	0.196255	0.303971	0.0400472	0.0350653	0.0277559	0.0428435	0.0375719	0.0480813	-0.114883	0.0104884	-0.107943	0.0667738	-0.0175191	-0.163372	0.0696759	0.0289265	0.00668914	0.0308788	0.0221888	-0.0013729	0.0875042	-0.0275298	0.0178891	0.0646764	0.0530533	0.00698283	0.0308641	0.0101168	0.0473725	0.0481579	0.0408519	0.0357508	0.128106	0.103826	0.0972191	0.0903044	0.0399291	0.0636127	0.0690064	0.0706455	0.0578739	0.063038	0.0688038	0.0592454	0.0800959	0.07553	0.0709755
GCF_037861965.1	0.303525	0.193706	0.197535	0.305234	0.0408591	0.0359238	0.0273316	0.0422715	0.0349058	0.0469161	-0.108413	0.0117039	-0.102528	0.0657589	-0.0175754	-0.150829	0.0688572	0.0342542	0.00664655	0.0309463	0.0220796	-0.00212644	0.0877638	-0.0217376	0.018309	0.0657883	0.0524526	0.00700116	0.0305939	0.00943799	0.048976	0.0483896	0.0402869	0.0352817	0.127107	0.102829	0.0956539	0.0891409	0.0388139	0.0629515	0.0681933	0.0699399	0.0577632	0.0626457	0.0691208	0.0590405	0.0798414	0.0750945	0.0705511
GCF_037861975.1	0.306262	0.19223	0.197411	0.304096	0.0399751	0.034824	0.0274877	0.0437527	0.0365647	0.0479005	-0.112652	0.0090746	-0.109744	0.0667491	-0.0170261	-0.16052	0.0701146	0.0309448	0.00665123	0.0312946	0.020818	-0.00190753	0.0871928	-0.0193083	0.0214052	0.0641535	0.0518234	0.00720399	0.0304367	0.0098913	0.0480082	0.0481232	0.0406461	0.0359738	0.128224	0.104352	0.0974991	0.0908444	0.0393897	0.0629381	0.0679995	0.0701039	0.0582309	0.0630468	0.0694868	0.0594541	0.0804188	0.0759245	0.0712755
GCF_037862055.1	0.303703	0.195872	0.195362	0.305063	0.0407313	0.0358262	0.0270134	0.042458	0.0345587	0.047984	-0.10865	0.0127134	-0.101285	0.06506	-0.0200227	-0.151645	0.0688658	0.0345215	0.00671405	0.0299136	0.0243125	-0.00134671	0.0879683	-0.0280024	0.014073	0.066103	0.0514391	0.006903	0.0311159	0.00964539	0.0480989	0.0488308	0.0404979	0.0353233	0.127133	0.102981	0.095719	0.08893	0.0396013	0.0638682	0.0688357	0.0707609	0.0571753	0.0618738	0.0686435	0.0586709	0.0797965	0.0749851	0.0705116
GCF_037862095.1	0.302202	0.195537	0.195972	0.306289	0.0408259	0.0358251	0.0275172	0.041858	0.03572	0.0476665	-0.108953	0.0121468	-0.101058	0.0646547	-0.0152046	-0.153977	0.0686077	0.0328991	0.00640557	0.0301741	0.024406	-0.00163367	0.0888192	-0.0289743	0.0134097	0.0663301	0.0515142	0.0071905	0.0304048	0.0101974	0.0474563	0.0485875	0.0410319	0.0360834	0.126294	0.101849	0.0949012	0.0882398	0.0395641	0.0635963	0.0686157	0.0705279	0.0568107	0.0618912	0.0682279	0.058154	0.0795333	0.0748607	0.0704538
GCF_037862115.1	0.302949	0.19252	0.197997	0.306534	0.0397714	0.0345425	0.0283519	0.0458678	0.0339144	0.0470548	-0.112709	0.0117894	-0.104162	0.0675554	-0.0263923	-0.152243	0.0692278	0.0352473	0.00670321	0.0307821	0.0215358	-0.00262704	0.0875185	-0.0183277	0.0209022	0.064763	0.0511705	0.00663255	0.0302583	0.00908882	0.048977	0.0474014	0.0408618	0.0363122	0.125965	0.102865	0.0956557	0.0890181	0.0384702	0.0625043	0.0670978	0.0692171	0.0584848	0.0623477	0.0693805	0.0590302	0.0800282	0.0752302	0.0708123
GCF_037862155.1	0.307029	0.189819	0.198936	0.304217	0.0393349	0.0342176	0.0268974	0.0464063	0.0374206	0.0476737	-0.116356	0.00612204	-0.108713	0.0693238	-0.0192584	-0.163205	0.0696463	0.0281054	0.00630529	0.0316311	0.0178973	-0.00284477	0.086294	-0.0245118	0.0263879	0.0640233	0.0530088	0.00675542	0.0299005	0.00897839	0.0487579	0.0477444	0.040624	0.0359793	0.128333	0.104877	0.098288	0.091701	0.0391654	0.0627395	0.0674098	0.0692922	0.0592927	0.0635929	0.0699756	0.0599421	0.0802379	0.0758209	0.0713563
GCF_037862195.1	0.303014	0.194866	0.194144	0.307976	0.0399372	0.0350137	0.028244	0.0427654	0.0353054	0.0479154	-0.109465	0.0114597	-0.100598	0.0659455	-0.0213615	-0.152732	0.0696081	0.0314052	0.00682898	0.0302107	0.0226768	-0.00101905	0.0857704	-0.0274699	0.0139966	0.067023	0.0517607	0.00659114	0.0304993	0.00969885	0.048962	0.0490072	0.0400101	0.0353377	0.126135	0.102427	0.0955164	0.0887802	0.0394779	0.0631493	0.0681807	0.0700864	0.0571236	0.0614542	0.0678509	0.0579812	0.0802804	0.0759849	0.071469
GCF_037862275.1	0.303809	0.195594	0.198064	0.302534	0.0406393	0.0355752	0.0268394	0.0428559	0.0357584	0.0476993	-0.109137	0.0130582	-0.102861	0.0666985	-0.019332	-0.156332	0.0678108	0.0317798	0.00688099	0.0297358	0.0247646	-0.000842747	0.0898157	-0.0278536	0.0165702	0.0640602	0.0511576	0.00681038	0.0305395	0.00953958	0.0473644	0.0475593	0.0416681	0.0365378	0.127165	0.102912	0.0958207	0.0892592	0.0395323	0.0637592	0.0687592	0.0706326	0.0580192	0.0630086	0.0695438	0.0593464	0.0790913	0.074128	0.0696854
GCF_037862295.1	0.303381	0.197047	0.191331	0.308241	0.0406468	0.0359025	0.0275938	0.0434667	0.0341579	0.0477471	-0.105078	0.013538	-0.0999216	0.0640053	-0.0252049	-0.158531	0.0702019	0.0349464	0.00688811	0.0310963	0.024808	-0.00144552	0.0862023	-0.0294901	0.00831769	0.0685764	0.0511227	0.00669703	0.0313435	0.00982726	0.0479582	0.0501119	0.0395389	0.0343	0.126891	0.10254	0.0954273	0.0887047	0.0396211	0.0637176	0.0691002	0.0708274	0.0562759	0.0610121	0.0672007	0.0574441	0.0805935	0.0761134	0.0716532
GCF_037862315.1	0.305662	0.193022	0.195577	0.305738	0.0404259	0.0354932	0.0268985	0.0444561	0.0360079	0.047516	-0.113199	0.0106008	-0.103662	0.0657101	-0.0226776	-0.160441	0.0702548	0.0313787	0.00636802	0.0313001	0.0218183	-0.00280978	0.0871067	-0.0204255	0.0190334	0.0659894	0.0520161	0.007024	0.0306814	0.00968911	0.048181	0.0487179	0.0400592	0.035397	0.128186	0.103854	0.0971829	0.0906144	0.0393723	0.063228	0.0680224	0.070166	0.0578008	0.0625544	0.0688413	0.0586371	0.0803033	0.0760274	0.0716149
GCF_037862355.1	0.302971	0.192487	0.197415	0.307127	0.0400539	0.0349014	0.0276752	0.0445169	0.0348951	0.0474095	-0.11137	0.00986122	-0.102664	0.0662129	-0.0187523	-0.154154	0.0694776	0.0340217	0.00634102	0.0309959	0.0212596	-0.00303906	0.0875068	-0.0188329	0.0215907	0.0653316	0.0521857	0.00706111	0.0310298	0.00946224	0.0486832	0.0481748	0.040701	0.0359716	0.12617	0.102529	0.0956111	0.0888092	0.0388727	0.0625815	0.0673648	0.0694493	0.0577233	0.0622261	0.0690859	0.0589292	0.0802054	0.0756314	0.0709078
GCF_037862375.1	0.305832	0.198776	0.190484	0.304908	0.0406977	0.0361445	0.0264241	0.0442106	0.0344274	0.0494071	-0.110282	0.0120435	-0.0960714	0.0644627	-0.0225022	-0.166507	0.0691335	0.0335465	0.00682153	0.029256	0.0273611	-0.000511298	0.0865901	-0.0314755	0.00653361	0.0679623	0.0503347	0.00658746	0.0319125	0.0105837	0.0468168	0.0498651	0.0401244	0.0348183	0.128493	0.104111	0.0970339	0.0902963	0.0407997	0.0647805	0.0700881	0.0719848	0.0564094	0.061316	0.0674611	0.0575895	0.080132	0.0756259	0.0712501
GCF_037862475.1	0.304818	0.198085	0.189129	0.307968	0.0396999	0.0350169	0.0288388	0.0448051	0.0353215	0.0494811	-0.113866	0.0113146	-0.100422	0.0646519	-0.0290912	-0.164322	0.0706771	0.0321624	0.00689798	0.0302605	0.0258228	-0.00127173	0.0853051	-0.0313602	0.00808726	0.0684249	0.0508189	0.00626081	0.031834	0.00991402	0.047594	0.0501521	0.0395665	0.0346018	0.12712	0.103031	0.0966057	0.0899706	0.040541	0.0644158	0.0693667	0.0713477	0.0562457	0.060562	0.0667711	0.0568907	0.0809076	0.0768059	0.0720727
GCF_040820815.1	0.303257	0.195825	0.194467	0.30645	0.0400799	0.035112	0.029255	0.0439553	0.0357708	0.0481467	-0.113452	0.0103212	-0.110589	0.0653454	-0.0260417	-0.15965	0.0698424	0.0299493	0.00634843	0.0296172	0.0251315	-0.000902787	0.0885316	-0.0382432	0.0104187	0.0668458	0.0493913	0.0065171	0.0292059	0.00882106	0.0479969	0.0478397	0.040138	0.035367	0.126627	0.102565	0.095471	0.0888913	0.0395155	0.0633638	0.0687479	0.0706676	0.0571518	0.0619734	0.0682238	0.0581883	0.079979	0.0753522	0.0708121
GCF_040820825.1	0.305275	0.192706	0.196722	0.305291	0.039367	0.0342652	0.0284438	0.0448797	0.0359353	0.0484556	-0.121649	0.00798452	-0.112074	0.067385	-0.0238578	-0.160805	0.0701476	0.0296809	0.0060816	0.0305539	0.0202637	-0.00274567	0.0872223	-0.0235488	0.0180165	0.0657671	0.0500327	0.00675784	0.0302161	0.00896757	0.0482191	0.0475682	0.0401593	0.0356165	0.127219	0.103648	0.0972039	0.0905188	0.0394479	0.063138	0.0676386	0.0697936	0.058214	0.0627448	0.0692334	0.0591539	0.0804032	0.0757461	0.0711935
GCF_040820835.1	0.300918	0.198247	0.192329	0.308383	0.0404693	0.0360594	0.02725	0.0429794	0.0333141	0.0480541	-0.106629	0.0124958	-0.098934	0.0633374	-0.023325	-0.155903	0.0699715	0.0357487	0.00639159	0.0302203	0.0266711	-0.00144931	0.0880915	-0.0340489	0.00681616	0.0690439	0.0489664	0.00683664	0.0300081	0.010078	0.0476292	0.0490107	0.0397292	0.0343468	0.125275	0.10087	0.0938163	0.0872794	0.0394462	0.0639628	0.0689362	0.0707378	0.0559673	0.0607618	0.0671823	0.0571949	0.0802734	0.0753562	0.0710158
GCF_040820845.1	0.304301	0.193161	0.194509	0.30797	0.0401384	0.0353201	0.0271764	0.0457191	0.0351662	0.0468831	-0.111499	0.00940505	-0.105842	0.0665353	-0.0264147	-0.159051	0.0703214	0.0324936	0.00659206	0.0307624	0.0225113	-0.0024765	0.0866817	-0.0285556	0.0158413	0.066846	0.051241	0.00623486	0.0306877	0.00907565	0.0491028	0.0486646	0.0397339	0.0350276	0.127163	0.103156	0.0961586	0.0895264	0.0390005	0.0631442	0.0678966	0.0699268	0.057611	0.0618555	0.0683989	0.0584574	0.0805467	0.0761626	0.0718623
GCF_040820855.1	0.302114	0.195029	0.197322	0.305535	0.0400667	0.0349856	0.0293259	0.0428934	0.0355862	0.0471724	-0.111515	0.00982638	-0.111028	0.0661778	-0.023379	-0.151574	0.0695336	0.0280967	0.00674879	0.0296222	0.0239967	-0.000539171	0.0887669	-0.0303292	0.0141062	0.0658162	0.0494187	0.00643271	0.0286728	0.00844805	0.0494329	0.0469193	0.0399073	0.0352995	0.125824	0.101778	0.0947013	0.088252	0.0390056	0.0631673	0.0683171	0.070223	0.0575852	0.0623623	0.0688465	0.0586208	0.079713	0.074806	0.0702416
GCF_040820915.1	0.302163	0.198188	0.19337	0.306257	0.0404415	0.0357823	0.026871	0.0447386	0.0346195	0.0478596	-0.111225	0.0136864	-0.103272	0.0645811	-0.0287718	-0.162603	0.0696425	0.0330501	0.0067837	0.0287022	0.0273139	-0.000338251	0.0889247	-0.0373476	0.00710446	0.0675661	0.0473146	0.00640072	0.0303817	0.00915046	0.0477306	0.0484727	0.0399468	0.0347386	0.126094	0.10166	0.0943824	0.0878313	0.0395736	0.0642704	0.0692197	0.071148	0.0565222	0.0613858	0.0681005	0.057909	0.0799817	0.0748433	0.0704528
GCF_040820935.1	0.302766	0.193256	0.196156	0.307811	0.0399226	0.0350811	0.0274487	0.0445473	0.0350499	0.0471277	-0.113461	0.0101737	-0.106116	0.0664527	-0.0245071	-0.155793	0.0699636	0.0320112	0.0063896	0.0306156	0.0220384	-0.00217296	0.0877067	-0.0260863	0.0160655	0.0663172	0.0512326	0.00649286	0.0298142	0.00893171	0.0490068	0.0479294	0.0401883	0.035235	0.126057	0.102212	0.0951555	0.0889037	0.0387667	0.0627933	0.0677413	0.0694571	0.0575782	0.0620422	0.0685262	0.0584218	0.0803675	0.0757109	0.0713316
GCF_040820945.1	0.302414	0.195937	0.192922	0.30871	0.0404919	0.0355201	0.0271267	0.0432514	0.0358694	0.0475137	-0.107641	0.012383	-0.100743	0.0642501	-0.0209837	-0.154732	0.0701609	0.0313656	0.00660277	0.0304045	0.0238528	-0.00152981	0.086839	-0.030485	0.0112018	0.0681599	0.0513502	0.00668807	0.0311739	0.00954996	0.0486034	0.049425	0.0395904	0.0347532	0.126201	0.101995	0.0950977	0.0883765	0.0394758	0.0635352	0.0686065	0.0702896	0.0562261	0.0609549	0.0671367	0.0574728	0.0805176	0.0759319	0.0715716
GCF_040820965.1	0.302879	0.196796	0.195377	0.304948	0.0405145	0.0355845	0.0272735	0.0421248	0.0361421	0.0467158	-0.101953	0.0144904	-0.108012	0.065752	-0.020754	-0.157269	0.0696074	0.0314808	0.00737359	0.0299147	0.0272749	0.000823599	0.0898568	-0.0329792	0.0135284	0.0648344	0.0502948	0.00612621	0.0304465	0.00898654	0.0479682	0.0479949	0.0407562	0.0358346	0.126538	0.102255	0.0951399	0.0882801	0.0392623	0.0637087	0.0690232	0.0709212	0.0572658	0.0621225	0.0684297	0.0584571	0.0798187	0.0747893	0.0702802
GCF_040820975.1	0.305335	0.193653	0.195655	0.305231	0.0401067	0.0351888	0.0276077	0.0455026	0.0351047	0.0473035	-0.10983	0.0106201	-0.10845	0.0672704	-0.0271205	-0.159487	0.0697121	0.0328106	0.00679409	0.0307161	0.0224421	-0.00158938	0.0872435	-0.0268822	0.0172914	0.0655866	0.0514092	0.00638581	0.0306982	0.009206	0.0484224	0.0480699	0.0403215	0.0353865	0.127796	0.103949	0.0967682	0.0902577	0.0390818	0.0631555	0.0684322	0.070355	0.0582306	0.0625634	0.0690205	0.0587785	0.0802668	0.0757044	0.0711486
GCF_040821035.1	0.304297	0.195582	0.19407	0.306039	0.0402752	0.0352458	0.0271486	0.0462873	0.0352521	0.0475394	-0.112229	0.00963658	-0.104504	0.0656486	-0.0277039	-0.162573	0.070176	0.0303967	0.00643844	0.0304125	0.0242105	-0.00151588	0.087325	-0.0317337	0.0103986	0.0679289	0.0487156	0.0063927	0.0302596	0.00910937	0.0486486	0.0481732	0.0391479	0.0345509	0.127331	0.103208	0.0961606	0.0895503	0.0393634	0.0634386	0.0686977	0.0706078	0.0573576	0.0619405	0.0682304	0.0581713	0.0802521	0.0757066	0.0711971
GCF_040821045.1	0.305339	0.194145	0.1948	0.305706	0.0392937	0.0343923	0.0264995	0.0456297	0.0373545	0.0484504	-0.114613	0.00964491	-0.107762	0.067338	-0.0230108	-0.169156	0.0702668	0.0293259	0.00651917	0.0298976	0.0227625	-0.00121538	0.0871794	-0.0278294	0.0163657	0.065688	0.0507515	0.00659708	0.0312412	0.00942655	0.0471513	0.0482876	0.0406198	0.0358304	0.127231	0.103517	0.0970705	0.090466	0.0398952	0.0636086	0.0684589	0.0702365	0.0577673	0.062441	0.068262	0.0584906	0.08045	0.0757742	0.0715486
GCF_040821065.1	0.301718	0.195331	0.193527	0.309425	0.0405173	0.0356048	0.028256	0.0443443	0.0337388	0.04708	-0.108338	0.0107443	-0.102872	0.0638072	-0.0247836	-0.154219	0.0707067	0.033694	0.00664792	0.0305573	0.0235785	-0.00147281	0.0869705	-0.0257353	0.0123701	0.0680053	0.0495398	0.006815	0.0306485	0.00964293	0.0490963	0.0490361	0.0393552	0.0344756	0.125839	0.101789	0.0944401	0.0877268	0.0389568	0.0627361	0.0681294	0.0702636	0.0564756	0.0610319	0.0677434	0.0575241	0.0804486	0.0761549	0.0713921
GCF_040821075.1	0.302769	0.195109	0.195613	0.306493	0.0405755	0.0360473	0.0264085	0.043619	0.0349642	0.047356	-0.107812	0.00948934	-0.102764	0.0652752	-0.0215621	-0.156726	0.0693747	0.0330799	0.00634711	0.0309708	0.0232654	-0.00157619	0.0882386	-0.02947	0.0150858	0.0671837	0.0503454	0.00684777	0.0306929	0.00942845	0.0481159	0.0487853	0.0401637	0.0350238	0.126471	0.1018	0.0949847	0.08856	0.0391068	0.0637078	0.0684949	0.0702915	0.0572692	0.0620918	0.0683666	0.0584251	0.0799298	0.0751739	0.0709239
GCF_040821085.1	0.301429	0.196614	0.192157	0.309799	0.0401325	0.0355306	0.0278159	0.0441542	0.0344932	0.0480068	-0.111871	0.0103837	-0.101472	0.0639815	-0.02521	-0.154484	0.0703665	0.033206	0.00617637	0.0297858	0.0246975	-0.00208006	0.0871974	-0.0309832	0.00952904	0.0692048	0.0494074	0.00661469	0.0305934	0.00976657	0.0482762	0.049051	0.0394396	0.0346189	0.125358	0.101279	0.094341	0.0879991	0.0393344	0.0635754	0.0685536	0.0703201	0.0563112	0.0606491	0.0671185	0.0570584	0.0804299	0.0759193	0.0714076
GCF_040821135.1	0.306936	0.193735	0.195717	0.303613	0.0400086	0.0346817	0.0279104	0.0438868	0.0372372	0.0475029	-0.111313	0.0120522	-0.110887	0.0676033	-0.0253603	-0.161565	0.0700151	0.0291722	0.0068516	0.0309716	0.0230178	-0.000872809	0.0877951	-0.0255948	0.0167786	0.0648423	0.0518987	0.00637344	0.0308312	0.00901072	0.0476848	0.0479645	0.0404857	0.035863	0.128699	0.104923	0.0981199	0.0913355	0.0393721	0.0633723	0.0684951	0.0704458	0.0584484	0.0629652	0.0689034	0.0590182	0.0804155	0.075671	0.0714134
GCF_040821155.1	0.302229	0.198166	0.19234	0.307259	0.0402419	0.0354123	0.0297725	0.042808	0.0350594	0.0483668	-0.11592	0.0130852	-0.106715	0.0635741	-0.0258638	-0.16042	0.0704336	0.0311815	0.00657804	0.029285	0.0272265	-0.000102232	0.0889517	-0.0377366	0.00678294	0.0675222	0.0492323	0.00651017	0.0291709	0.00952169	0.0475657	0.0486299	0.0399203	0.0349913	0.126031	0.101608	0.094629	0.0878871	0.0399255	0.0639874	0.0693469	0.0713225	0.0562145	0.0613297	0.0674694	0.0573573	0.0800653	0.0753011	0.0707646
GCF_040821165.1	0.301153	0.196405	0.19509	0.307339	0.0401855	0.0351127	0.0283412	0.042912	0.0360036	0.0470318	-0.106667	0.0132572	-0.108198	0.0652544	-0.0233517	-0.155643	0.0697666	0.0294948	0.00708879	0.0297668	0.0259352	0.000314755	0.0886868	-0.0307776	0.0114872	0.06615	0.0492756	0.00622593	0.0294424	0.00905952	0.0490451	0.048006	0.0401729	0.0354978	0.125303	0.101005	0.0939185	0.0872571	0.0391312	0.0634521	0.0684939	0.0706043	0.056907	0.0614906	0.0681775	0.0579982	0.0798202	0.0752075	0.0705548
GCF_040821195.1	0.303526	0.195571	0.193776	0.307094	0.0400967	0.0354727	0.0275522	0.0447688	0.0345765	0.0481888	-0.116905	0.0104234	-0.103429	0.0649647	-0.0238207	-0.163079	0.0702404	0.0319598	0.00618303	0.029711	0.023319	-0.00169949	0.0871746	-0.0304701	0.0106074	0.0682544	0.0493909	0.00675364	0.0304366	0.00930476	0.0483163	0.0483988	0.0393926	0.0344301	0.126752	0.102643	0.0957457	0.0891957	0.0395541	0.0635833	0.0686992	0.070422	0.0570546	0.0615922	0.0677934	0.0579973	0.0801845	0.0757142	0.0712853
GCF_040821205.1	0.305245	0.194438	0.194567	0.30575	0.0397827	0.0346647	0.0282268	0.0439975	0.0372239	0.0476635	-0.112558	0.0111689	-0.110181	0.0670221	-0.0248399	-0.157418	0.0702964	0.027846	0.00687496	0.0303342	0.02352	-0.000529364	0.0871141	-0.0326705	0.0152159	0.0657105	0.051639	0.00607986	0.0306258	0.00850335	0.0486848	0.0482683	0.0399485	0.0353094	0.12749	0.103718	0.0970417	0.0900664	0.0394502	0.0634279	0.0685209	0.0704065	0.0577172	0.0621908	0.0683089	0.0584976	0.0805926	0.0759099	0.0713691
GCF_040821215.1	0.301865	0.194656	0.193662	0.309798	0.039838	0.0351151	0.0275544	0.0449546	0.0345282	0.0480698	-0.115955	0.00974728	-0.10318	0.0650314	-0.0296646	-0.158039	0.0702259	0.0335694	0.00569009	0.0305868	0.0217932	-0.00324446	0.0873452	-0.0321362	0.0117224	0.068751	0.0510687	0.00695213	0.0295254	0.0095819	0.0474995	0.048932	0.0400061	0.0351289	0.125388	0.101405	0.0946005	0.0880058	0.0393582	0.0634542	0.0680651	0.0700223	0.0566926	0.0609528	0.0674594	0.0574322	0.0804333	0.0760546	0.0717393
[truncated: 843 more rows]
[truncated: 302 more columns]

## Sheet: Supplementary Table S4
Genome_ID	bidirectional_gene_fusion	conservative_inframe_deletion	conservative_inframe_deletion&initiator_codon_variant	conservative_inframe_deletion&splice_region_variant	conservative_inframe_deletion&splice_region_variant&synonymous_variant	conservative_inframe_deletion&stop_retained_variant	conservative_inframe_deletion&synonymous_variant	conservative_inframe_insertion	conservative_inframe_insertion&splice_region_variant	conservative_inframe_insertion&splice_region_variant&stop_retained_variant	conservative_inframe_insertion&splice_region_variant&synonymous_variant	conservative_inframe_insertion&stop_retained_variant	conservative_inframe_insertion&stop_retained_variant&splice_region_variant	conservative_inframe_insertion&synonymous_variant	disruptive_inframe_deletion	disruptive_inframe_deletion&splice_region_variant	disruptive_inframe_deletion&splice_region_variant&synonymous_variant	disruptive_inframe_deletion&stop_retained_variant	disruptive_inframe_deletion&synonymous_variant	disruptive_inframe_insertion	disruptive_inframe_insertion&initiator_codon_variant	disruptive_inframe_insertion&splice_region_variant	disruptive_inframe_insertion&splice_region_variant&stop_retained_variant	disruptive_inframe_insertion&splice_region_variant&synonymous_variant	disruptive_inframe_insertion&stop_retained_variant	disruptive_inframe_insertion&stop_retained_variant&splice_region_variant	disruptive_inframe_insertion&synonymous_variant	frameshift_variant	frameshift_variant&initiator_codon_variant	frameshift_variant&missense_variant	frameshift_variant&missense_variant&splice_region_variant	frameshift_variant&splice_region_variant	frameshift_variant&splice_region_variant&stop_retained_variant	frameshift_variant&splice_region_variant&synonymous_variant	frameshift_variant&start_lost	frameshift_variant&start_lost&initiator_codon_variant	frameshift_variant&start_lost&missense_variant	frameshift_variant&start_lost&start_retained_variant	frameshift_variant&start_lost&synonymous_variant	frameshift_variant&start_retained_variant	frameshift_variant&stop_gained	frameshift_variant&stop_gained&initiator_codon_variant	frameshift_variant&stop_gained&missense_variant	frameshift_variant&stop_gained&missense_variant&splice_region_variant	frameshift_variant&stop_gained&splice_region_variant	frameshift_variant&stop_gained&splice_region_variant&stop_retained_variant	frameshift_variant&stop_gained&splice_region_variant&synonymous_variant	frameshift_variant&stop_gained&start_lost	frameshift_variant&stop_gained&stop_lost
[truncated: 1,363 more rows]
[truncated: 119 more columns]

[truncated: 10 more sheets: Supplementary Table S5, Supplementary Table S6, Supplementary Table S7, Supplementary Table S8, Supplementary Table S9, Supplementary S10, Supplementary S11, Supplementary S12, Supplementary S13, Supplementary Table S14]
